# Supplementary material for: Network Biology Analyses and Dynamic Modeling of Gene Regulatory Networks under Drought Stress Reveal Major Transcriptional Regulators in Arabidopsis
Source: Int J Mol Sci. 2023 Apr 16;24(8):7349. doi: 10.3390/ijms24087349 (PMC10139068; doi:10.3390/ijms24087349)
Supplement: Supplementary file 1 [file ijms-24-07349-s001.zip]

Archive with 4 entries (4 files):
- Supplementary table S1.xlsx
- Supplementary table S2.xlsx
- Supplementary table S3.xlsx
- Supplementary_Material_Kumar et al.pdf
