# Supplementary material for: Network Biology Analyses and Dynamic Modeling of Gene Regulatory Networks under Drought Stress Reveal Major Transcriptional Regulators in Arabidopsis
Source: Int J Mol Sci. 2023 Apr 16;24(8):7349. doi: 10.3390/ijms24087349 (PMC10139068; doi:10.3390/ijms24087349)
Supplement: Supplementary file 1 [file ijms-24-07349-s001.zip › Supplementary table S1.xlsx]

## Sheet: Data Fig.1
Supplementary Table 1: Gene expression, co-expression and network centrality analyses
Worksheet No.	Details of Sheets
1	Gene expression profile of A. thaliana under drought conditions on different days (GSE76827)
2	A. thaliana differential gene expression (GSE76827)
3	The total number of unique temporal expressions
4	A. thaliana WGCNA modules
5	ADGCN centrality and 592 TFs
6	Non-redundant set of 117 High priority TFs that posses either of three centrality features i.e. hubs, bottleneck and high Clustering Coefficient in ADGCN
7	Gene description of 51 high clustering Clustering Coefficient TFs
8	Gene description of 48 bottleneck TFs
9	Gene description of 37 hub TFs
10	List of 17 TFs that are hubs and bottlenecks
11	List of two TFs bottlenecks and high Clustering Coefficient

## Sheet: A. thaliana expression
Gene ID	Day 0 rep 1	Day 0 rep 2	Day 0 rep 3	Day 1 rep 1	Day 1 rep 2	Day 1 rep 3	Day 1 rep 4	Day 3 rep 1	Day 3 rep 2	Day 3 rep 3	Day 3 rep 4	Day 5 rep 1	Day 5 rep 2	Day 5 rep 3	Day 7 rep 1	Day 7 rep 2	Day 7 rep 3	Day 9 rep 1	Day 9 rep 2	Day 9 rep 3
AT1G01046	4.98924	5.17069	4.75898	5.1741	4.9084	5.02455	4.7902	4.89328	4.7927	4.79415	4.91194	4.81201	5.15478	5.22507	4.81109	4.81093	5.09129	4.59798	5.0947	5.19941
AT1G01073	5.60341	5.72872	5.43062	5.61903	5.61631	5.64047	5.39493	5.50922	5.79148	5.50949	5.36281	5.73295	5.508	5.22507	5.61871	5.52737	5.52752	6.30022	5.81497	6.31685
AT1G01100	14.388	14.3011	14.4051	14.0051	13.9021	14.7282	14.1417	13.8847	14.0832	13.9849	14.3061	14.3057	13.7833	13.7748	14.0047	14.1045	14.2046	13.5161	13.7086	13.8335
AT1G01115	4.98924	5.17069	5.0917	4.91097	5.089	5.27303	5.28499	5.07361	5.50795	5.07387	5.25314	5.43119	5.23268	5.33449	4.81109	5.25166	5.25181	5.44043	5.0947	5.02903
AT1G01130	8.80158	8.51655	8.91765	9.1158	9.11287	8.04997	9.05228	8.20367	9.29134	9.29302	9.41518	9.5132	9.98864	9.98015	8.61902	8.42198	8.81808	9.32385	9.51595	9.14403
AT1G01150	5.34645	4.90764	4.81147	5.25213	4.9084	5.19487	5.12402	5.15597	4.98504	5.15623	5.25314	5.09226	5.15478	5.33449	5.36149	5.25166	5.17378	5.2619	5.25527	5.19941
AT1G01183	5.15899	5.17069	5.0042	4.91097	4.64532	5.11222	4.7902	4.89328	5.07238	4.98652	5.1751	5.52852	4.89212	5.06492	5.00382	5.25166	5.09129	4.82075	5.17721	4.93565
AT1G01270	5.89541	6.28622	6.09198	5.81172	5.90852	6.40173	6.12643	5.7134	6.07137	5.79304	6.29093	6.09258	5.89098	5.70429	5.73195	6.00391	5.81138	5.82186	6.09518	6.11867
AT1G01305	4.98924	4.58568	5.0917	5.25213	5.17148	4.93121	5.03626	4.89328	4.6295	4.74176	5.0926	4.81201	5.15478	4.78546	8.91721	6.19377	6.00407	6.67321	7.44264	6.78681
AT1G01390	8.40569	8.31826	8.12367	8.4225	8.31914	9.03904	8.45874	8.20367	8.59778	8.59945	7.73363	7.34515	8.20235	8.09374	6.6624	6.19377	7.0486	5.37165	5.53105	5.55384
AT1G01400	4.79681	4.90764	5.0917	5.00411	4.39373	5.11222	5.20675	4.74151	5.34212	5.07387	5.0926	5.09226	4.98509	5.14722	5.25183	5.25166	5.09129	5.18381	5.0947	5.11674
AT1G01410	4.98924	4.75562	4.91105	4.91097	4.9084	5.11222	5.12402	5.15597	5.15473	5.41229	5.25314	5.09226	5.23268	5.14722	5.09131	4.91051	5.4302	5.10125	5.17721	5.02903
AT1G01448	5.71655	5.6155	5.73236	5.61903	5.61631	5.45171	5.46383	5.60029	5.50795	5.50949	5.43155	5.43119	5.59906	5.70429	5.8114	5.73178	5.61869	5.74236	5.7355	5.93784
AT1G01471	4.74441	5.2487	5.36188	5.1741	5.00153	4.83141	4.94281	4.98626	5.07238	4.98652	5.0926	4.81201	4.89212	5.22507	5.09131	5.00365	4.81107	4.82075	5.36495	4.78316
AT1G01530	5.51233	5.2487	5.17419	5.09161	5.24949	5.38287	5.28499	5.34338	5.15473	5.23414	5.36281	5.17476	5.23268	5.06492	5.36149	5.36132	5.0038	5.2619	5.25527	5.27761
AT1G01560	8.01025	8.11979	9.31311	9.01589	9.41113	7.85409	8.65566	8.69869	7.90799	7.71279	8.42361	8.62009	8.49883	8.5894	6.37919	6.00391	6.19392	7.05953	6.09518	6.97458
AT1G01700	6.44769	6.75572	6.19436	6.57436	6.65989	6.40173	6.32467	6.36009	6.26918	6.27078	6.19533	6.0051	6.26923	6.43503	6.19395	6.00391	6.00407	5.62905	6.29318	5.75858
AT1G01810	5.89541	6.19064	5.81181	6.09189	6.08911	5.8334	5.8458	5.89223	5.79148	5.98555	5.81276	6.0051	6.07142	6.16566	6.37919	6.19377	6.09155	6.30022	6.76278	6.49107
AT1G01820	12.4888	12.3021	12.306	12.4058	12.303	11.9296	12.4425	12.3854	12.3841	12.2858	12.407	12.5065	12.3841	12.3756	12.6052	12.5053	12.6052	12.8165	12.8091	12.634
AT1G01870	7.71585	7.8274	7.92953	7.43922	7.04609	7.95238	7.27869	6.83033	7.32317	7.5163	7.53708	7.34515	6.55352	6.43503	6.28954	6.84952	6.75906	6.76992	7.34785	7.8591
AT1G02000	7.51934	7.6302	7.53608	7.53598	7.34155	7.85409	7.38021	7.41928	7.22175	7.5163	7.24407	7.04966	6.92602	7.11471	7.9291	7.83065	7.63361	8.82925	8.52381	8.94575
AT1G02030	5.41511	5.6155	5.43062	5.3618	5.35913	5.19487	5.03626	5.79277	5.41076	5.34364	5.1751	5.8124	5.79153	5.50023	6.19395	6.28936	6.19392	5.92147	6.00769	5.93784
AT1G02060	5.89541	5.9077	6.0045	6.00441	5.80898	6.02629	5.94553	6.07268	6.17366	5.98555	6.09294	6.0051	5.98402	6.06341	5.8114	5.81123	6.09155	5.82186	5.62224	5.64517
AT1G02074	5.34645	5.72872	5.17419	5.81172	5.72954	5.75385	5.7662	5.50922	5.23263	5.79304	5.7333	5.6197	5.41081	5.50023	5.52754	5.52737	5.4302	5.18381	5.36495	5.38748
AT1G02110	10.2927	10.0065	10.2094	10.3096	10.3067	10.8313	9.94658	10.588	10.1875	10.2896	9.81154	10.21	10.1876	10.1791	10.4084	10.4082	10.5082	10.3205	9.71552	10.338
AT1G02130	9.29611	9.21031	9.31311	9.41406	9.31007	9.53567	9.15221	9.29273	9.19246	9.29302	9.017	9.11653	8.99431	9.18405	9.41372	9.41354	9.31265	9.82128	9.91355	9.83873
AT1G02136	5.51233	5.52435	5.25222	5.3618	5.17148	5.45171	5.46383	5.41202	5.23263	5.15623	5.52888	5.52852	4.98509	4.88475	5.00382	5.25166	5.09129	5.74236	5.25527	5.55384
AT1G02190	6.83361	6.65904	6.94716	7.04895	7.04609	7.65682	6.88544	8.3019	7.6126	7.61425	7.14521	8.71963	8.401	8.49041	8.8181	8.91703	9.01553	7.54666	7.73596	7.8591
AT1G02210	4.98924	5.2487	4.91105	5.09161	5.089	5.02455	5.03626	5.07361	5.15473	5.23414	4.81235	4.75952	5.07243	5.14722	5.09131	4.81093	5.17378	5.10125	4.81439	5.19941
AT1G02220	7.03246	7.43547	7.43932	7.24298	7.2401	6.21633	7.76852	7.41928	6.73842	6.74004	7.93054	6.85074	6.82903	6.91778	7.24265	6.84952	6.94671	10.0212	10.2127	9.83873
AT1G02228	5.23692	5.08822	5.52795	5.25213	5.24949	5.02455	5.03626	4.98626	4.98504	5.15623	5.0926	5.25279	4.79275	4.78546	5.09131	5.00365	5.17378	5.18381	5.00718	5.19941
AT1G02290	9.89313	10.1055	9.81052	9.91007	10.0074	9.9333	9.74853	10.4882	9.98859	10.0892	9.61312	9.9108	9.69039	9.87992	9.7117	9.61148	9.71168	7.84189	8.32551	8.74707
AT1G02300	10.5914	9.8066	10.3097	10.4088	10.3067	9.73525	10.8446	10.4882	10.1875	10.1892	10.8091	11.2082	11.285	10.9773	10.3093	9.71151	10.4084	10.1202	10.2127	9.34126
AT1G02320	4.98924	5.35833	5.36188	5.25213	5.42785	5.19487	5.12402	5.34338	5.23263	5.07387	4.91194	5.09226	5.34217	4.97765	5.00382	4.81093	5.25181	5.10125	5.0947	5.11674
AT1G02350	7.51934	7.34069	7.53608	7.73253	7.53309	7.85409	8.25999	7.22311	7.12293	7.12457	7.53708	7.43994	7.41797	7.21351	6.57403	6.66222	6.94671	6.58481	6.76278	6.69005
AT1G02380	7.22642	7.14039	7.24308	6.57436	7.14125	7.07158	8.35827	6.92732	7.32317	7.32481	8.81955	6.94777	7.8098	7.70283	7.04862	7.34392	7.14377	8.53114	8.03044	9.04411
AT1G02391	5.07661	4.90764	5.17419	5.00411	5.00153	4.7788	4.94281	4.89328	5.07238	5.23414	5.1751	5.09226	5.15478	4.97765	5.1738	5.00365	5.09129	5.18381	5.25527	5.02903
AT1G02405	5.98846	6.28622	6.37961	6.19427	6.3767	6.02629	6.41444	6.44444	6.64179	6.55509	6.29093	6.57506	6.35881	6.35071	6.37919	6.46342	6.28952	6.67321	6.46726	6.69005
AT1G02430	5.41511	6.00081	5.43062	5.91128	5.80898	5.8334	5.8458	5.98528	5.89093	5.8925	5.62006	5.43119	5.59906	5.70429	5.36149	5.17364	4.91065	5.53782	5.53105	5.45635
AT1G02490	5.60341	6.19064	5.81181	5.73227	6.00164	5.75385	5.8458	5.60029	5.59901	5.34364	5.81276	5.91196	5.79153	5.70429	5.43022	5.25166	5.52752	5.2619	5.25527	5.45635
AT1G02510	4.79681	5.17069	5.17419	5.3618	5.52516	5.38287	5.28499	5.60029	5.34212	5.50949	5.0926	5.43119	5.79153	5.50023	5.43022	5.25166	5.52752	5.37165	5.81497	5.38748
AT1G02530	7.03246	6.75572	6.66282	6.57436	6.84718	7.2657	6.49894	6.92732	7.02781	6.9276	6.85111	6.46462	6.44316	6.73027	6.75909	7.63345	7.43887	6.3899	6.00769	6.11867
AT1G02550	4.74441	5.08822	5.0917	5.09161	4.80885	5.19487	4.84288	4.98626	4.89208	4.98652	5.00509	5.09226	4.98509	4.73313	5.00382	5.17364	5.09129	5.10125	4.81439	5.02903
AT1G02575	5.15899	5.2487	4.91105	5.1741	5.089	5.11222	5.20675	4.74151	4.98504	4.89354	5.0926	5.43119	5.41081	5.22507	4.91067	5.43005	5.17378	5.18381	5.36495	5.27761
AT1G02590	4.89623	5.08822	5.36188	5.09161	5.089	5.11222	5.28499	4.7939	4.7927	5.41229	5.1751	5.36246	5.07243	5.14722	5.52754	5.52737	5.36147	5.62905	5.7355	5.38748
AT1G02610	9.99337	8.51655	9.71214	9.1158	10.4058	9.43726	10.8446	8.20367	9.19246	9.19414	10.8091	9.71277	11.0856	11.0771	10.4084	10.7072	10.5082	11.0184	11.8099	11.2358
AT1G02620	5.79593	5.42705	5.91137	5.61903	6.00164	6.02629	6.03881	5.34338	5.79148	5.50949	5.36281	5.36246	5.71216	5.70429	5.25183	5.17364	5.4302	5.44043	5.0947	5.11674
AT1G02650	6.36333	6.08827	6.46401	6.28986	6.4611	6.40173	6.69796	5.89223	6.35876	6.17525	7.24407	5.91196	6.35881	6.06341	5.43022	5.43005	5.61869	5.53782	5.4337	5.45635
AT1G02670	6.27373	6.19064	6.37961	5.81172	6.3767	6.40173	6.32467	6.64313	6.44311	6.64341	6.6638	6.38021	6.44316	6.35071	6.57403	6.75891	6.57401	6.47434	6.66609	6.40659
AT1G02681	5.15899	5.08822	5.25222	5.3618	5.24949	5.38287	5.12402	4.7939	5.41076	5.79304	6.00546	5.52852	5.15478	5.22507	5.43022	5.36132	5.4302	6.20458	5.62224	6.03108
AT1G02710	5.07661	5.35833	5.36188	5.25213	5.17148	5.64047	5.12402	5.34338	5.41076	5.23414	5.0926	5.09226	4.89212	4.6224	4.91067	5.17364	5.0038	4.92043	5.00718	5.27761
AT1G02813	5.07661	5.72872	5.25222	6.19427	6.4611	5.75385	5.56138	6.73976	6.82898	6.9276	5.0926	6.19496	6.35881	6.43503	5.91096	6.00391	6.19392	6.01464	6.66609	6.22116
AT1G02830	4.98924	4.90764	4.81147	5.00411	5.00153	4.83141	4.84288	5.07361	5.07238	5.07387	5.00509	5.00476	5.15478	5.22507	5.1738	4.81093	5.0038	5.37165	5.0947	5.02903
AT1G02840	10.8908	10.904	11.0076	11.1073	10.9049	11.1306	10.8446	10.9871	11.1857	11.0872	11.1084	11.4074	11.1857	11.2765	11.6061	11.7059	11.7061	11.8173	11.61	11.5349
AT1G02920	10.9905	11.2036	10.9079	10.7077	10.6054	10.432	11.6431	9.39377	9.69033	9.69201	10.0114	7.63468	8.20235	8.19394	6.28954	6.00391	6.19392	6.67321	6.09518	6.97458
AT1G02952	5.34645	5.2487	5.0042	5.52786	5.17148	4.93121	5.03626	5.07361	5.23263	5.15623	5.0926	5.25279	5.34217	5.33449	5.36149	5.00365	4.91065	5.10125	5.17721	5.11674
AT1G02965	5.34645	5.2487	5.36188	4.75889	5.089	5.11222	5.20675	4.98626	5.07238	4.98652	5.25314	4.9116	5.07243	5.22507	5.00382	5.17364	5.09129	4.65698	5.25527	5.11674
AT1G02980	4.89623	4.90764	5.17419	5.25213	5.00153	5.19487	5.12402	5.60029	5.15473	5.23414	4.91194	5.17476	5.15478	5.06492	5.36149	5.73178	5.52752	5.82186	5.62224	6.22116
AT1G03022	5.34645	5.00075	5.43062	5.3618	5.24949	5.19487	5.28499	5.15597	5.23263	5.15623	6.09294	5.09226	4.98509	5.06492	5.00382	5.25166	5.36147	5.01367	5.17721	5.27761
AT1G03103	5.51233	5.42705	5.25222	5.43053	5.61631	5.19487	5.03626	5.50922	5.23263	5.07387	5.00509	5.17476	5.41081	5.33449	4.91067	5.17364	5.17378	5.37165	5.25527	5.38748
AT1G03106	5.71655	5.6155	5.52795	5.61903	5.52516	5.27303	5.46383	5.50922	5.98397	5.60056	6.00546	6.29056	5.98402	5.97604	6.94673	7.14361	6.94671	8.63016	8.52381	8.64751
AT1G03130	10.4916	10.3058	10.0104	10.3096	10.3067	10.731	10.1458	10.1889	10.0876	10.0892	9.31412	9.11653	9.19252	9.18405	7.83083	7.92892	7.83081	8.13433	7.63739	7.8591
AT1G03180	6.17819	6.00081	6.09198	6.19427	6.19148	6.11386	6.41444	6.07268	5.98397	5.8925	5.43155	5.91196	5.98402	6.06341	6.37919	6.19377	6.09155	6.95762	7.05234	6.97458
AT1G03200	6.36333	6.57068	6.57445	6.46392	6.57153	6.21633	6.69796	7.12429	6.44311	6.55509	7.24407	7.5367	7.5147	7.31491	8.32172	8.71838	8.02664	9.22496	9.11928	9.24236
AT1G03230	9.29611	9.11199	9.41416	9.51247	9.41113	9.63522	9.15221	8.79821	8.89593	8.8976	8.72001	7.63468	8.10214	7.99719	6.94673	6.94655	7.14377	7.44988	6.76278	7.467
AT1G03240	4.89623	4.75562	5.36188	5.25213	5.00153	4.93121	4.94281	5.15597	5.15473	4.89354	5.25314	5.09226	5.07243	4.97765	5.25183	5.09115	4.91065	5.37165	5.0947	5.27761
AT1G03280	9.69511	9.41025	9.61211	9.41406	9.50953	9.13896	9.45052	9.7901	9.78871	9.79039	9.81154	9.81115	9.69039	9.87992	9.61167	9.41354	9.61165	9.42491	9.31649	8.84662
AT1G03300	7.6173	7.34069	7.43932	6.94706	7.43633	6.87255	7.6699	7.22311	7.51465	7.5163	8.42361	7.04966	7.90804	7.99719	7.24265	6.94655	7.14377	6.30022	6.46726	6.40659
AT1G03320	6.17819	6.19064	6.0045	6.28986	6.19148	6.31201	6.32467	5.89223	6.17366	5.8925	5.36281	5.6197	5.71216	5.70429	5.61871	5.43005	5.4302	5.37165	5.4337	5.27761
AT1G03365	6.74304	6.57068	6.37961	6.66273	6.75657	6.4862	6.32467	6.83033	6.44311	6.55509	6.46499	6.38021	6.55352	6.54537	6.75909	7.04844	6.75906	7.44988	7.05234	6.97458
AT1G03400	8.80158	8.7151	8.91765	8.81844	8.81551	8.84156	8.95392	8.69869	8.99425	8.8976	8.91866	7.83189	8.30057	8.29216	7.43889	7.24247	7.63361	6.95762	7.05234	7.07653
AT1G03420	10.2927	10.1055	10.4089	10.4088	10.1063	11.0308	9.84693	9.98998	10.4868	10.4884	10.2104	9.5132	9.19252	9.18405	8.71856	8.71838	9.11544	7.84189	7.73596	7.76043
AT1G03445	5.07661	5.00075	5.43062	5.25213	5.17148	4.93121	5.39493	5.34338	4.89208	5.15623	5.0926	4.75952	5.23268	5.22507	5.25183	5.09115	5.25181	5.53782	5.36495	5.27761
AT1G03495	7.12759	7.72877	7.73263	7.24298	7.63107	7.75543	6.88544	9.19385	7.71114	8.00719	7.93054	8.32278	8.00558	8.09374	8.71856	8.12306	7.63361	6.76992	6.09518	7.07653
AT1G03502	8.01025	8.22002	8.12367	8.4225	8.22089	8.34509	8.15972	8.20367	8.40095	8.40261	8.42361	8.22453	8.00558	8.09374	7.7322	7.92892	8.02664	7.84189	7.73596	7.8591
AT1G03506	6.93061	7.14039	7.14422	7.14412	6.75657	7.65682	6.88544	6.73976	7.32317	7.02944	7.24407	7.2437	6.55352	6.63366	6.57403	6.57385	6.75906	7.05953	6.95045	6.97458
AT1G03530	7.81446	7.53222	7.83126	7.43922	7.34155	8.04997	7.27869	8.10346	7.71114	7.61425	7.53708	8.02772	7.90804	7.50637	8.22347	8.12306	8.22345	8.43328	7.8346	7.66183
AT1G03545	5.51233	5.6155	5.52795	5.52786	5.72954	5.64047	5.39493	5.7134	5.50795	5.98555	5.7333	5.8124	5.71216	5.78362	5.73195	5.73178	5.61869	5.53782	5.81497	5.55384
AT1G03580	6.36333	5.9077	6.09198	6.00441	6.19148	5.93307	6.49894	5.98528	5.98397	5.8925	6.00546	6.19496	6.64184	6.54537	7.24265	7.83065	8.02664	8.92837	8.82191	9.14403
AT1G03670	4.98924	5.2487	4.91105	4.81139	4.80885	4.93121	4.67868	4.98626	4.44545	5.07387	4.58981	4.81201	4.79275	5.22507	4.91067	4.81093	4.58858	5.10125	4.76187	4.67174
AT1G03743	9.69511	10.0065	10.0104	9.41406	9.31007	11.0308	10.3462	8.89731	9.59031	9.69201	10.2104	9.31374	8.89598	8.68892	7.7322	8.12306	8.22345	7.54666	7.24639	7.66183
AT1G03746	8.60253	9.01208	8.81854	8.027	8.12066	9.9333	9.15221	7.51601	8.20229	8.30219	9.11691	7.83189	7.5147	7.40965	6.94673	7.24247	7.0486	6.95762	6.8534	7.27067
AT1G03800	5.51233	5.52435	5.43062	5.1741	5.61631	5.8334	5.65274	5.34338	5.34212	5.60056	5.36281	5.17476	5.41081	5.22507	5.43022	5.43005	5.0038	5.74236	5.36495	5.45635
AT1G03930	5.79593	5.80816	5.73236	5.91128	5.61631	5.19487	5.56138	5.60029	5.79148	5.79304	5.43155	5.52852	5.508	5.70429	5.61871	5.61854	5.4302	5.82186	6.00769	5.64517
AT1G03935	7.12759	7.23924	7.43932	7.14412	6.84718	7.95238	7.08452	6.83033	7.32317	7.2234	7.44031	7.43994	6.73847	6.63366	6.57403	6.84952	6.94671	7.15472	7.14752	7.17175
AT1G04030	6.83361	6.84632	6.85012	6.75941	6.84718	6.78189	6.98255	7.02916	7.02781	6.83061	6.57543	6.76012	7.02786	7.11471	7.04862	6.94655	6.94671	6.58481	6.57771	6.40659
AT1G04171	4.89623	5.00075	5.25222	5.00411	4.9084	5.19487	5.20675	4.98626	4.98504	5.15623	5.1751	5.00476	5.34217	5.14722	5.1738	5.00365	5.09129	5.2619	5.0947	5.02903
AT1G04230	6.74304	6.65904	6.75951	6.75941	6.9442	6.78189	6.49894	6.83033	6.92597	6.83061	6.76049	6.76012	7.02786	6.91778	6.94673	7.04844	6.75906	6.95762	6.95045	6.60161
AT1G04295	7.6173	7.53222	7.53608	7.63396	7.2401	7.75543	7.76852	7.12429	7.22175	7.32481	7.34553	7.14483	7.02786	7.0196	6.75909	6.57385	6.75906	6.20458	6.95045	6.60161
AT1G04320	8.10681	8.4187	8.52045	7.92944	7.43633	9.13896	7.57186	7.71251	8.10208	8.00719	8.42361	7.93016	7.61265	7.21351	7.43889	7.43871	8.12322	8.33283	8.42596	9.04411
AT1G04425	8.30526	8.11979	8.12367	8.32206	8.22089	8.14657	8.45874	8.10346	7.71114	7.71279	8.32316	7.83189	7.8098	8.09374	6.94673	6.57385	7.0486	5.44043	6.09518	5.83815
AT1G04457	9.29611	9.50865	9.21422	9.21412	8.81551	9.13896	9.15221	8.59916	10.4868	10.3887	10.1104	9.01662	9.09421	8.98585	8.42216	8.51983	9.21376	8.33283	8.32551	8.4506
AT1G04501	4.98924	4.90764	5.0042	4.91097	4.9084	5.11222	5.12402	4.89328	4.89208	4.98652	5.00509	4.9116	4.89212	4.97765	5.09131	4.75844	5.17378	5.01367	4.81439	5.11674
AT1G04600	5.15899	5.17069	5.36188	5.52786	5.35913	5.64047	5.56138	5.41202	5.41076	5.50949	5.43155	4.81201	5.34217	5.50023	5.52754	5.36132	5.4302	5.82186	5.7355	5.27761
AT1G04625	5.07661	5.08822	5.0917	5.1741	5.089	5.19487	5.46383	5.15597	5.50795	5.60056	6.46499	5.52852	5.41081	4.88475	5.36149	5.25166	5.4302	5.10125	5.25527	5.55384
AT1G04630	11.4895	11.4028	11.4067	11.3068	11.3038	11.4299	11.3434	11.3863	11.8845	11.986	11.7076	11.6072	11.6847	11.6762	11.5062	11.6059	11.7061	11.5174	11.1108	11.5349
AT1G04635	7.91271	8.7151	7.83126	8.12357	7.92653	7.95238	7.96551	7.51601	7.41792	7.2234	7.73363	7.5367	7.32322	7.21351	7.3441	7.63345	7.14377	7.64465	8.82191	8.25186
AT1G04684	4.74441	5.17069	5.0042	5.1741	4.80885	5.45171	5.03626	4.89328	4.7927	4.98652	5.00509	4.75952	4.79275	4.97765	5.00382	4.81093	5.09129	5.18381	4.914	4.8358
AT1G04778	6.64639	6.84632	6.66282	6.66273	6.57153	6.96964	6.49894	6.64313	6.64179	6.64341	6.85111	6.85074	6.44316	6.54537	6.94673	6.75891	6.84968	10.0212	10.3131	10.4371
AT1G04810	10.9905	10.8042	11.0076	10.808	11.0046	11.0308	10.7443	11.0869	10.8861	10.9874	10.7088	10.7085	10.7863	10.8776	11.2071	11.1068	11.2071	11.3177	11.2109	11.3351
AT1G05030	9.09892	8.91374	8.91765	8.81844	8.91462	8.94069	9.05228	9.29273	8.79683	8.7985	9.11691	9.01662	9.29139	9.08575	8.91721	8.71838	8.91719	9.52332	9.31649	9.34126
AT1G05061	5.51233	5.52435	5.52795	5.1741	5.35913	5.19487	5.7662	5.34338	5.23263	5.34364	5.36281	5.52852	5.34217	5.22507	5.25183	5.17364	5.25181	5.44043	5.36495	5.19941
AT1G05085	5.51233	5.17069	5.61912	5.25213	5.17148	5.19487	5.12402	5.34338	4.98504	4.98652	4.91194	4.9116	4.89212	4.88475	5.25183	5.17364	5.09129	5.2619	5.0947	5.38748
AT1G05090	9.39716	9.3092	9.21422	9.51247	9.60907	8.84156	9.34945	9.5917	9.29134	9.39406	8.91866	9.21485	9.29139	9.38397	9.90973	9.90954	9.81006	9.7229	9.91355	9.93838
AT1G05135	13.5882	13.0016	13.7052	13.3053	13.3024	13.5285	12.8422	12.7852	13.0836	13.1852	13.0065	12.3066	13.0836	12.2757	10.4084	10.2087	10.7074	9.42491	8.12702	8.35013
AT1G05136	5.41511	5.42705	5.36188	5.81172	5.72954	5.8334	5.56138	5.89223	5.59901	5.41229	5.91232	5.25279	5.508	5.22507	5.1738	5.09115	5.17378	5.10125	5.00718	5.02903
AT1G05220	5.51233	5.80816	5.73236	5.81172	5.90852	5.8334	5.65274	5.7134	5.89093	5.8925	5.43155	5.36246	5.34217	5.33449	5.1738	5.43005	5.09129	5.18381	5.25527	5.45635
AT1G05250	5.23692	5.08822	5.0042	5.1741	5.24949	5.19487	5.28499	4.98626	4.98504	5.23414	5.1751	5.09226	4.89212	5.22507	5.09131	5.00365	5.36147	5.01367	5.17721	5.02903
AT1G05300	9.99337	9.21031	9.31311	10.5085	10.4058	10.731	10.9444	9.69172	10.4868	10.5882	10.2104	9.9108	10.9858	10.8776	9.21378	8.22329	8.51999	7.15472	8.42596	7.66183
AT1G05370	6.17819	6.19064	6.28996	6.19427	6.19148	6.78189	5.8458	6.17498	5.98397	6.07295	6.00546	6.38021	6.17371	6.26115	6.28954	6.00391	6.09155	5.44043	5.53105	5.45635
AT1G05390	5.71655	5.9077	5.81181	5.91128	5.72954	5.54917	9.05228	5.50922	5.59901	5.79304	5.91232	5.43119	5.508	5.22507	5.43022	5.36132	5.25181	5.44043	5.4337	5.45635
AT1G05400	6.07588	5.72872	6.09198	5.91128	6.08911	6.21633	6.03881	6.17498	6.07137	6.27078	5.52888	6.19496	6.26923	6.26115	6.57403	6.57385	6.57401	7.94017	7.14752	7.467
AT1G05550	5.60341	5.52435	5.36188	5.81172	5.52516	5.27303	5.46383	5.41202	5.15473	5.41229	5.25314	5.36246	5.41081	4.97765	5.43022	5.43005	5.4302	5.2619	5.4337	5.27761
AT1G05562	9.29611	9.41025	9.01599	9.21412	9.11287	9.73525	8.85478	9.7901	9.78871	9.99027	8.81955	9.61274	9.29139	9.38397	9.31267	9.2136	9.51211	8.63016	8.42596	8.84662
AT1G05615	5.07661	5.08822	5.36188	5.52786	5.17148	5.45171	5.46383	4.89328	4.89208	4.89354	5.25314	5.00476	5.23268	5.06492	5.09131	4.91051	5.25181	4.92043	5.00718	4.8358
AT1G05675	8.20703	7.43547	8.02709	7.92944	8.61644	7.65682	8.75522	6.36009	6.64179	6.55509	7.05004	6.57506	7.12299	7.11471	5.73195	5.73178	5.61869	6.10216	5.36495	5.75858
AT1G05740	4.98924	4.90764	5.0042	4.46328	5.089	5.38287	5.03626	5.07361	4.98504	5.15623	5.43155	5.17476	5.07243	5.06492	4.81109	5.09115	5.0038	5.37165	5.0947	5.27761
AT1G05770	6.93061	7.23924	6.85012	7.14412	7.04609	7.46201	7.27869	6.83033	7.12293	7.12457	7.05004	6.76012	6.92602	6.63366	6.75909	6.75891	6.75906	7.64465	7.34785	7.66183
AT1G05780	8.50353	8.51655	8.32215	8.4225	8.22089	8.14657	8.65566	8.20367	8.40095	8.40261	8.62047	8.22453	8.30057	8.29216	8.02666	8.02648	8.22345	7.74324	8.03044	7.8591
AT1G05900	8.01025	7.6302	8.02709	8.027	7.92653	7.55881	7.96551	8.0069	8.20229	8.10374	8.0281	7.93016	8.00558	8.09374	7.83083	7.34392	7.53563	7.84189	7.93288	7.467
AT1G05925	4.98924	4.75562	5.0042	5.1741	5.089	5.02455	5.12402	4.98626	5.15473	5.34364	5.43155	5.52852	5.15478	5.50023	4.463	5.25166	5.25181	5.10125	5.25527	5.45635
AT1G05930	5.79593	5.6155	5.43062	5.52786	5.42785	5.54917	5.39493	5.60029	5.23263	5.41229	5.1751	5.36246	5.34217	5.22507	5.09131	5.17364	5.36147	5.37165	5.4337	5.38748
AT1G06000	8.99902	9.41025	9.31311	8.7189	8.81551	9.33619	8.45874	9.19385	8.89593	8.8976	8.72001	8.71963	8.69736	8.78844	8.22347	7.92892	7.92908	6.58481	6.29318	6.60161
AT1G06002	7.6173	7.6302	7.63406	7.83117	7.92653	8.04997	7.27869	7.61396	7.6126	7.61425	6.76049	7.83189	7.41797	7.50637	7.14379	7.14361	7.24263	6.76992	6.29318	6.78681
AT1G06100	7.51934	7.53222	7.34453	7.73253	7.34155	7.16679	7.47505	7.41928	7.6126	7.61425	6.94815	5.91196	6.26923	6.35071	6.19395	5.91079	6.19392	6.67321	6.76278	6.69005
AT1G06120	5.07661	5.17069	5.0917	5.1741	5.089	4.93121	4.94281	4.98626	4.89208	4.98652	5.0926	5.17476	5.15478	5.22507	5.43022	5.17364	5.36147	5.74236	5.53105	5.55384
AT1G06135	5.41511	5.52435	6.09198	6.46392	6.3767	5.8334	6.03881	5.34338	5.34212	5.23414	5.36281	5.36246	5.41081	4.97765	5.43022	5.25166	5.36147	5.44043	5.25527	5.55384
AT1G06148	5.34645	5.08822	5.25222	4.91097	5.089	5.27303	5.39493	4.89328	5.34212	5.23414	5.7333	5.36246	5.34217	5.22507	5.25183	5.09115	5.36147	5.37165	5.25527	5.38748
AT1G06149	9.59509	9.41025	9.51257	9.1158	9.41113	9.33619	9.25054	9.69172	9.88835	9.89003	9.61312	9.41479	9.59037	9.68191	9.61167	9.2136	9.71168	9.02672	8.92102	8.94575
AT1G06225	5.41511	5.52435	5.61912	4.81139	5.35913	5.54917	5.46383	5.15597	5.50795	5.71367	6.85111	5.17476	5.59906	5.50023	5.43022	5.36132	5.4302	5.44043	5.53105	5.19941
AT1G06265	7.12759	6.57068	7.04905	6.94706	6.84718	6.4862	6.88544	7.32453	6.64179	6.64341	7.14521	7.5367	7.71119	7.70283	8.02666	7.73202	7.92908	8.23457	7.73596	7.37217
AT1G06350	8.50353	8.51655	8.91765	9.31301	9.21119	9.53567	8.75522	10.1889	10.2879	10.2896	10.0114	11.7072	11.5847	11.4763	11.5062	11.4061	12.1057	6.76992	8.12702	8.35013
AT1G06370	6.44769	6.00081	6.19436	6.09189	6.4611	6.02629	6.41444	6.36009	5.89093	6.07295	6.19533	6.29056	6.55352	6.63366	6.37919	6.19377	6.46357	5.2619	5.36495	5.55384
AT1G06390	7.71585	7.53222	7.73263	7.53598	7.63107	7.46201	7.76852	7.51601	7.80975	7.71279	7.83227	7.63468	7.8098	7.80143	7.7322	7.83065	7.83081	7.05953	7.05234	6.87748
AT1G06475	9.09892	9.41025	9.41416	9.01589	9.01296	10.1325	9.45052	8.3019	9.49078	9.49246	10.9089	9.21485	9.59037	9.58189	8.02666	8.02648	8.619	8.33283	8.52381	8.25186
AT1G06500	8.40569	8.4187	8.32215	8.52035	8.31914	8.44556	8.35827	8.20367	8.49878	8.50045	8.52146	8.62009	8.59783	8.49041	8.32172	8.22329	8.42214	7.84189	8.03044	8.055
AT1G06580	5.79593	5.9077	6.09198	5.81172	6.08911	5.75385	5.8458	6.07268	5.89093	5.8925	5.43155	5.91196	5.98402	6.06341	6.09157	5.91079	5.91094	5.74236	5.81497	5.55384
AT1G06630	9.19723	8.91374	9.21422	9.31301	9.21119	9.23729	9.34945	9.19385	8.89593	8.8976	8.91866	8.81917	9.69039	9.18405	9.21378	9.2136	9.4137	9.12663	9.11928	9.24236
AT1G06670	8.40569	8.7151	8.4226	8.22381	8.31914	8.24682	7.96551	8.59916	8.10208	8.20396	8.22491	8.32278	8.401	8.5894	8.52001	8.42198	8.42214	8.53114	8.52381	8.35013
AT1G06710	5.71655	5.6155	5.73236	5.52786	5.61631	5.27303	5.65274	5.79277	5.71211	5.50949	5.1751	5.8124	5.79153	5.88304	5.91096	5.81123	5.81138	6.20458	6.09518	5.83815
AT1G06740	7.81446	7.8274	7.83126	7.92944	7.92653	7.95238	7.57186	8.20367	7.80975	7.8114	7.83227	8.1243	8.10214	8.19394	8.22347	8.42198	8.3217	8.72971	8.42596	8.64751
AT1G06810	5.15899	5.42705	5.17419	4.91097	5.17148	4.83141	5.12402	5.15597	5.50795	5.23414	5.36281	5.43119	5.34217	5.40309	5.1738	5.36132	5.25181	5.44043	5.36495	5.64517
AT1G06925	5.51233	5.2487	5.36188	5.3618	5.24949	5.54917	5.20675	5.15597	5.23263	5.15623	5.43155	5.17476	4.98509	5.14722	5.36149	5.25166	5.36147	5.18381	5.0947	5.38748
AT1G06960	10.6908	10.5047	10.5086	10.6083	10.5056	10.3329	10.7443	10.588	10.4868	10.4884	10.6094	10.3103	10.3871	10.4783	10.3093	10.2087	10.2089	9.02672	9.2176	9.34126
AT1G07020	11.0903	11.3029	11.1074	11.3068	11.1044	11.2307	11.4433	10.6874	10.9857	10.8877	11.2085	10.9086	10.7863	10.8776	10.8077	10.8075	10.9075	9.7229	10.512	10.4371
AT1G07025	5.15899	5.08822	5.17419	5.25213	5.35913	5.19487	5.46383	5.15597	4.7927	4.89354	4.91194	4.9116	5.07243	4.73313	4.64752	4.64736	5.17378	5.18381	5.00718	5.11674
AT1G07051	5.34645	5.35833	5.43062	5.3618	5.61631	5.8334	5.56138	5.60029	5.59901	6.07295	5.43155	5.09226	5.41081	5.40309	5.36149	5.00365	4.81107	5.10125	5.17721	4.8358
AT1G07119	6.27373	6.00081	6.37961	5.91128	6.19148	6.4862	6.12643	6.36009	6.07137	6.17525	5.52888	5.91196	5.89098	6.06341	6.37919	6.46342	6.19392	6.86056	6.46726	6.49107
AT1G07128	8.10681	8.11979	8.4226	8.61936	8.61644	8.14657	8.35827	8.10346	7.71114	7.71279	7.93054	8.62009	8.401	8.39258	8.61902	8.91703	8.51999	9.52332	9.2176	9.74033
AT1G07190	4.98924	4.90764	4.91105	5.00411	4.75638	4.7788	5.20675	5.07361	5.07238	5.07387	5.25314	5.09226	5.34217	4.78546	5.09131	5.00365	5.0038	4.92043	5.00718	4.78316
AT1G07400	7.22642	8.02322	7.43932	7.92944	7.53309	7.65682	7.38021	7.41928	7.6126	7.71279	7.34553	7.5367	6.92602	6.91778	8.52001	8.42198	7.34408	13.1163	10.9113	12.4343
AT1G07476	4.89623	4.90764	5.0042	5.25213	4.46086	4.83141	4.94281	4.89328	5.15473	4.89354	5.0926	5.25279	5.15478	5.14722	5.1738	5.43005	5.09129	4.92043	5.25527	5.38748
AT1G07485	6.36333	6.46025	6.28996	6.57436	6.28706	6.11386	6.6095	6.55481	6.55347	6.44472	7.05004	6.85074	6.73847	6.91778	6.19395	6.00391	6.28952	5.53782	5.7355	5.64517
AT1G07550	4.57471	5.17069	4.91105	5.09161	5.00153	4.66744	5.03626	4.89328	4.74033	5.15623	5.1751	4.58949	4.89212	4.88475	4.91067	4.75844	5.0038	5.18381	5.25527	4.78316
AT1G07600	15.5878	15.901	15.4049	15.5048	15.7019	15.8281	15.5415	15.6844	15.383	15.2847	16.1059	16.2055	15.883	15.7745	16.1044	15.9043	15.9044	16.9157	15.8083	17.2332
AT1G07680	5.07661	4.90764	5.17419	5.43053	5.089	5.19487	5.20675	4.89328	5.15473	5.34364	5.1751	5.52852	5.34217	5.06492	5.09131	5.17364	5.17378	5.2619	5.36495	5.27761
AT1G07702	6.27373	6.19064	6.19436	6.09189	6.08911	6.40173	5.94553	6.17498	5.79148	5.98555	6.94815	6.0051	5.79153	5.88304	5.91096	6.00391	5.91094	6.10216	5.7355	6.03108
AT1G07728	9.59509	9.3092	9.51257	9.61201	9.7091	9.83365	9.45052	9.7901	9.59031	9.59199	9.41518	9.61274	9.88841	9.78029	10.608	10.9073	10.8077	11.8173	11.3103	11.7348
AT1G07747	5.15899	5.35833	5.0917	5.09161	5.17148	4.93121	4.7902	5.15597	5.23263	4.79415	5.1751	5.17476	4.79275	5.06492	4.91067	4.91051	4.58858	5.01367	4.81439	5.02903
AT1G07800	4.98924	4.80809	4.64789	5.09161	5.17148	4.83141	5.28499	5.23388	5.23263	5.07387	5.0926	4.9116	5.07243	5.06492	5.1738	5.09115	4.91065	5.2619	4.914	5.27761
AT1G07820	11.7894	11.9025	11.6066	11.6065	11.6035	12.1293	11.6431	11.686	12.0842	12.0859	12.0072	12.3066	12.0843	12.0758	12.3056	12.3054	12.4055	11.3177	11.9098	11.5349
AT1G07860	5.41511	5.6155	5.43062	5.3618	5.72954	5.02455	5.39493	5.07361	5.50795	5.34364	6.00546	5.73295	5.508	5.40309	5.61871	5.43005	5.36147	7.74324	6.57771	7.27067
AT1G07885	5.34645	4.90764	4.91105	5.43053	4.9084	5.19487	5.03626	5.07361	5.15473	5.41229	6.09294	5.25279	5.15478	5.33449	5.1738	5.52737	5.09129	5.2619	5.0947	5.27761
AT1G07900	7.22642	6.94335	7.73263	7.63396	8.02409	7.65682	7.38021	8.99564	7.80975	7.8114	7.44031	9.01662	8.20235	8.09374	9.31267	8.91703	8.91719	8.13433	7.73596	8.35013
AT1G07901	5.51233	5.6155	5.61912	5.61903	5.61631	7.07158	5.46383	5.60029	5.41076	5.15623	5.1751	5.36246	5.508	5.06492	5.43022	5.52737	5.52752	5.37165	5.7355	5.45635
AT1G07930	8.80158	8.91374	8.91765	8.81844	8.81551	9.63522	8.55662	8.99564	8.49878	8.50045	8.32316	8.32278	8.30057	8.39258	8.61902	8.71838	8.42214	9.22496	9.01936	9.24236
AT1G07940	15.0879	15.101	15.105	15.0049	15.0019	15.4282	14.9416	15.3844	14.7831	14.9848	14.806	14.9056	14.9831	15.2746	15.1045	15.3043	15.5045	15.0158	14.7084	14.8333
AT1G08005	6.64639	6.75572	6.66282	6.66273	6.65989	6.4862	6.49894	6.92732	7.22175	7.2234	6.94815	7.14483	7.12299	7.0196	7.24265	7.24247	7.34408	8.13433	7.44264	7.37217
AT1G08032	4.98924	4.80809	4.91105	4.81139	5.00153	5.11222	4.7902	5.07361	5.34212	5.07387	5.43155	5.25279	4.89212	5.14722	5.1738	5.09115	5.17378	5.37165	5.0947	5.38748
AT1G08040	10.5914	10.7039	10.6084	10.5085	10.6054	10.432	10.5451	11.0869	10.686	10.6877	10.7088	11.0082	10.9858	10.7778	11.7061	11.6059	11.806	11.6174	11.51	11.2358
AT1G08100	4.89623	5.00075	5.43062	5.09161	5.00153	5.27303	5.12402	5.15597	5.23263	5.15623	5.36281	5.00476	5.23268	4.88475	5.09131	4.3957	4.91065	5.37165	5.00718	5.27761
AT1G08105	7.03246	6.65904	7.04905	7.04895	6.84718	7.07158	6.98255	6.55481	7.02781	6.9276	7.05004	6.57506	6.73847	6.63366	6.09157	5.91079	6.19392	6.20458	5.7355	6.11867
AT1G08115	13.4882	13.9013	14.0052	14.105	13.6022	13.7285	13.9417	12.985	13.5834	13.785	14.0062	14.1058	13.0836	12.9751	13.5048	14.5044	13.9047	14.2159	14.9084	14.9333
AT1G08120	4.79681	4.80809	5.43062	4.58888	5.00153	5.02455	5.20675	5.07361	4.98504	4.79415	5.00509	4.81201	4.89212	5.14722	5.00382	4.91051	4.6475	4.92043	5.0947	5.02903
AT1G08150	5.07661	5.08822	5.36188	5.25213	5.17148	5.02455	5.03626	5.23388	5.34212	5.15623	5.1751	5.43119	5.41081	5.40309	7.04862	6.37901	6.57401	7.74324	7.5394	7.467
AT1G08165	7.71585	7.8274	7.63406	7.73253	7.53309	7.85409	7.96551	7.51601	7.71114	7.5163	8.12468	7.5367	7.22181	7.40965	6.75909	6.66222	6.46357	5.82186	6.09518	5.83815
AT1G08260	8.01025	7.92566	8.02709	7.63396	7.82826	7.85409	7.57186	8.10346	7.90799	7.90965	8.0281	7.73325	8.00558	7.99719	7.7322	7.43871	7.53563	6.95762	6.66609	6.69005
AT1G08270	6.93061	6.84632	6.85012	6.94706	6.84718	6.59671	6.69796	6.83033	7.22175	7.2234	6.85111	6.85074	6.73847	6.91778	6.94673	6.84952	6.75906	7.35508	7.44264	7.27067
AT1G08592	5.98846	5.6155	5.43062	5.61903	5.52516	5.64047	5.7662	5.98528	5.89093	5.79304	5.25314	5.6197	5.79153	5.97604	6.00409	5.91079	6.09155	5.62905	5.7355	5.83815
AT1G08695	5.34645	5.42705	5.0917	5.1741	5.24949	5.19487	4.84288	5.15597	5.07238	5.07387	5.25314	5.25279	5.34217	5.40309	5.09131	5.36132	5.17378	5.10125	5.25527	5.19941
AT1G08740	5.34645	5.2487	5.0917	4.75889	5.35913	5.38287	5.03626	5.07361	4.98504	5.50949	5.1751	5.17476	4.79275	4.97765	5.09131	5.25166	5.25181	5.44043	7.63739	5.02903
AT1G08880	13.6881	13.8013	13.6053	13.7051	13.7022	13.9284	13.8417	13.7847	13.5834	13.4851	13.2064	13.5059	13.2836	13.175	13.305	13.2048	13.305	12.3168	13.0089	12.634
AT1G08890	8.40569	8.4187	8.4226	8.4225	8.51743	7.95238	8.85478	8.69869	8.89593	8.7985	9.31412	8.81917	9.29139	9.08575	8.8181	8.91703	9.01553	9.7229	9.41754	9.04411
AT1G08985	5.15899	5.42705	5.25222	5.3618	5.17148	5.19487	4.84288	5.23388	5.34212	5.15623	5.25314	5.36246	5.59906	5.50023	5.43022	5.81123	5.52752	5.74236	5.4337	5.75858
AT1G09026	4.89623	4.90764	5.0917	5.43053	4.75638	5.27303	5.20675	5.15597	5.07238	5.15623	5.36281	5.00476	4.79275	4.97765	4.7586	5.09115	4.58858	5.10125	5.0947	5.11674
AT1G09100	8.99902	9.01208	9.01599	9.21412	9.01296	8.64246	9.15221	9.19385	9.29134	9.29302	9.21523	9.5132	9.39244	9.38397	9.51213	9.41354	9.51211	9.7229	9.81391	9.64029
AT1G09157	5.41511	5.35833	5.61912	5.52786	5.61631	5.45171	5.28499	5.23388	5.07238	5.23414	5.1751	5.52852	5.71216	5.50023	5.73195	5.73178	5.61869	6.30022	5.81497	5.75858
AT1G09176	5.07661	5.35833	5.73236	5.52786	5.61631	5.64047	5.39493	6.07268	5.41076	5.41229	5.25314	5.52852	5.34217	5.22507	5.43022	5.25166	5.25181	5.62905	5.81497	5.64517
AT1G09180	6.44769	6.37586	6.66282	6.57436	6.57153	6.40173	6.49894	7.22311	7.02781	7.02944	6.38058	7.34515	6.92602	6.82081	7.63363	7.53547	7.24263	8.63016	8.52381	8.74707
AT1G09410	6.36333	6.37586	6.37961	6.09189	6.08911	6.31201	6.22895	6.44444	6.26918	6.36037	6.19533	6.09258	6.26923	6.43503	6.09157	6.19377	6.19392	5.92147	6.00769	5.64517
AT1G09415	9.19723	9.70822	9.01599	9.1158	9.31007	8.54342	8.95392	8.99564	8.89593	9.09583	9.31412	8.62009	8.89598	8.98585	8.42216	8.32153	8.51999	7.74324	8.03044	7.76043
AT1G09421	6.17819	5.9077	6.28996	5.81172	5.72954	5.64047	6.22895	5.89223	6.17366	6.07295	6.38058	6.0051	6.26923	6.06341	5.73195	5.61854	5.91094	5.82186	5.7355	5.75858
AT1G09450	7.03246	6.65904	6.75951	6.75941	7.14125	6.87255	6.79474	7.22311	6.64179	6.83061	6.6638	6.57506	6.55352	6.82081	6.28954	6.28936	6.37917	5.44043	5.7355	5.75858
AT1G09470	6.74304	6.94335	6.37961	6.75941	6.57153	6.40173	6.41444	6.83033	6.92597	6.9276	6.94815	6.57506	6.82903	6.91778	6.57403	6.46342	6.66238	5.62905	5.81497	5.83815
AT1G09483	5.23692	5.08822	5.0917	5.00411	4.80885	4.93121	5.12402	5.07361	4.98504	5.34364	5.00509	5.09226	5.23268	5.22507	4.91067	5.17364	5.17378	5.10125	4.914	5.19941
AT1G09486	14.7879	14.9011	14.805	14.605	14.402	14.6283	14.4416	14.3846	14.5832	14.4848	14.706	14.8056	14.3832	14.2747	14.3046	14.3045	14.6046	13.5161	13.6087	13.5336
AT1G09510	5.41511	5.52435	5.0042	5.09161	5.24949	5.27303	11.3434	5.23388	5.07238	5.34364	5.0926	5.52852	5.34217	5.40309	6.37919	6.28936	6.00407	9.62286	10.1128	9.74033
AT1G09540	5.51233	5.00075	5.17419	5.3618	5.42785	5.38287	5.28499	5.7134	5.34212	5.15623	5.25314	6.46462	6.17371	6.06341	8.42216	8.51983	8.51999	5.37165	5.62224	5.64517
AT1G09625	5.07661	5.00075	5.0042	5.25213	5.35913	5.19487	5.39493	5.41202	5.41076	5.23414	5.36281	5.36246	5.41081	4.73313	5.1738	5.17364	5.09129	5.53782	5.36495	5.45635
AT1G09690	14.9879	15.101	14.905	14.8049	14.702	15.0282	14.7416	14.3846	14.8831	14.8848	14.906	15.0056	14.7831	14.8746	14.8046	15.0043	15.2045	14.016	14.0085	13.9335
AT1G09794	8.01025	8.4187	7.83126	7.73253	7.92653	7.65682	8.35827	7.71251	7.71114	7.61425	8.62047	7.73325	8.00558	7.99719	7.9291	7.92892	7.83081	8.92837	8.82191	8.84662
AT1G09995	6.07588	6.08827	5.91137	6.09189	6.00164	5.64047	6.49894	6.2705	6.55347	6.44472	7.24407	6.46462	6.64184	6.73027	6.6624	6.46342	6.46357	5.82186	6.46726	6.11867
AT1G10100	5.41511	5.6155	5.36188	5.1741	5.17148	5.27303	5.39493	5.41202	5.34212	5.15623	5.25314	5.6197	5.41081	5.33449	5.36149	5.17364	5.4302	5.44043	5.4337	5.19941
AT1G10110	5.89541	6.08827	5.91137	6.19427	6.00164	6.31201	5.8458	6.17498	5.98397	6.07295	5.36281	6.09258	5.98402	6.06341	6.00409	5.91079	5.91094	5.92147	6.09518	6.40659
AT1G10160	7.6173	7.43547	7.63406	7.63396	7.72963	7.95238	7.17976	8.0069	7.71114	7.90965	7.83227	7.83189	7.8098	7.80143	7.7322	7.92892	7.83081	9.12663	7.44264	8.74707
AT1G10220	5.34645	5.00075	5.36188	5.3618	5.35913	5.11222	5.56138	5.34338	5.34212	5.23414	5.43155	5.09226	5.07243	4.97765	5.36149	5.36132	5.36147	5.37165	5.17721	5.27761
AT1G10240	7.91271	8.02322	8.12367	8.22381	7.92653	8.14657	7.86719	8.3019	7.90799	7.90965	7.63506	8.02772	7.90804	7.89966	8.02666	8.02648	7.92908	7.64465	7.8346	7.8591
AT1G10250	5.41511	5.35833	5.0917	5.43053	5.24949	5.27303	5.12402	5.34338	5.50795	5.41229	5.00509	5.43119	5.15478	5.40309	5.43022	5.36132	5.52752	5.44043	5.4337	5.45635
AT1G10260	4.89623	4.90764	5.17419	5.09161	4.80885	5.11222	5.12402	5.34338	5.15473	5.07387	5.1751	5.36246	5.07243	5.14722	5.1738	5.00365	5.25181	5.01367	5.17721	5.19941
AT1G10419	5.15899	4.80809	5.0917	4.91097	4.64532	4.7788	4.67868	4.74151	4.6295	4.57212	5.0926	5.17476	4.74037	5.06492	4.463	4.75844	4.6475	4.59798	4.81439	4.61263
AT1G10440	9.49556	9.90625	9.81052	9.51247	9.21119	10.2325	9.45052	9.5917	9.59031	9.49246	10.1104	10.11	10.1876	9.98015	10.3093	10.0098	10.5082	9.82128	10.0138	10.338
AT1G10455	4.98924	5.08822	5.17419	5.3618	5.24949	5.45171	5.03626	4.89328	5.23263	5.50949	5.1751	5.36246	5.34217	5.22507	5.36149	5.17364	5.25181	5.44043	5.53105	5.55384
AT1G10538	4.89623	4.64458	4.81147	5.09161	4.64532	4.83141	4.67868	4.7939	4.98504	5.07387	5.1751	4.64842	4.89212	5.22507	5.1738	5.00365	5.09129	5.10125	5.00718	4.93565
AT1G10540	6.17819	5.9077	6.37961	6.37951	6.28706	6.4862	6.32467	6.83033	6.17366	6.55509	5.36281	6.85074	6.73847	6.82081	7.7322	8.32153	8.12322	6.95762	7.05234	7.17175
AT1G10588	4.74441	5.35833	5.36188	5.1741	5.24949	5.38287	5.20675	5.07361	5.15473	5.34364	5.1751	5.25279	5.15478	5.33449	5.25183	5.36132	5.36147	5.2619	5.0947	5.27761
AT1G10630	6.93061	6.84632	7.24308	7.24298	6.84718	7.07158	6.6095	6.64313	6.64179	6.55509	6.38058	6.46462	6.55352	6.54537	6.6624	6.66222	6.46357	7.35508	6.76278	6.97458
AT1G10652	4.79681	4.90764	5.17419	5.09161	4.80885	5.11222	5.39493	4.7939	4.7927	4.74176	5.25314	5.09226	4.98509	4.88475	5.1738	5.17364	4.91065	5.10125	5.0947	4.8358
AT1G10682	11.8893	12.3021	11.5066	12.2059	12.1031	12.5291	12.3425	11.1871	11.3849	11.3865	12.1071	11.7072	11.4848	11.4763	12.1057	12.2054	11.806	12.8165	13.6087	13.2337
AT1G10705	5.07661	5.00075	5.43062	5.09161	5.24949	5.11222	5.03626	5.15597	5.07238	5.34364	5.00509	5.00476	4.89212	4.88475	5.09131	5.00365	5.09129	5.18381	5.25527	5.19941
AT1G10717	4.79681	5.42705	5.36188	5.25213	5.35913	5.38287	5.20675	5.34338	5.15473	5.23414	5.62006	5.17476	5.07243	5.14722	5.25183	5.73178	5.52752	5.44043	5.36495	5.64517
AT1G10730	6.83361	6.94335	6.94716	7.04895	6.9442	6.40173	6.88544	7.22311	7.32317	7.12457	7.05004	7.04966	7.22181	7.21351	6.94673	6.84952	7.24263	7.15472	7.14752	7.07653
AT1G10745	5.34645	5.42705	5.0917	5.09161	5.24949	5.02455	4.94281	5.34338	4.7927	5.07387	5.43155	4.9116	5.23268	5.14722	5.61871	6.00391	6.00407	5.2619	5.4337	5.83815
AT1G10747	5.51233	5.72872	5.61912	5.1741	5.52516	5.38287	5.56138	5.34338	5.34212	5.34364	5.62006	5.36246	5.23268	5.40309	5.36149	5.25166	5.4302	5.18381	5.4337	5.45635
AT1G10810	5.51233	5.42705	5.43062	5.43053	5.61631	5.54917	5.20675	5.60029	4.98504	4.98652	4.81235	5.17476	5.71216	5.50023	6.00409	5.52737	5.91094	5.10125	5.7355	5.11674
AT1G10920	6.55807	6.75572	6.85012	6.66273	6.57153	6.02629	6.49894	6.64313	6.92597	6.44472	6.85111	7.14483	7.02786	7.11471	6.94673	6.94655	6.94671	6.86056	6.29318	6.49107
AT1G10980	6.55807	6.75572	6.57445	6.66273	6.65989	7.16679	6.49894	6.73976	6.73842	6.64341	6.00546	6.38021	6.73847	6.73027	6.00409	6.00391	6.28952	5.01367	5.4337	5.45635
AT1G10990	7.42261	7.34069	7.43932	7.73253	7.34155	6.87255	7.27869	6.2705	6.82898	6.9276	6.76049	5.6197	5.79153	5.70429	5.36149	5.25166	5.4302	5.53782	5.36495	5.45635
AT1G11055	5.34645	5.2487	5.43062	5.52786	5.35913	5.45171	5.56138	5.15597	5.15473	5.15623	5.1751	5.09226	5.07243	5.14722	5.1738	5.00365	5.09129	5.18381	5.17721	5.19941
AT1G11110	5.23692	5.35833	5.0917	5.25213	5.24949	4.7788	5.03626	4.89328	4.74033	4.74176	4.81235	4.81201	4.89212	4.73313	5.00382	4.75844	4.75858	4.82075	4.65075	4.78316
AT1G11125	6.74304	6.75572	6.75951	7.04895	7.04609	8.74201	6.98255	6.92732	7.32317	7.2234	7.24407	7.5367	7.41797	7.40965	6.57403	6.66222	6.94671	5.53782	5.7355	6.31685
AT1G11145	4.79681	4.90764	5.17419	5.00411	5.35913	5.19487	5.39493	5.15597	4.89208	4.89354	4.91194	4.81201	5.07243	4.97765	5.09131	4.91051	5.17378	4.59798	5.0947	5.02903
AT1G11150	5.07661	4.80809	4.91105	5.00411	5.089	4.83141	5.28499	5.23388	5.15473	5.15623	5.0926	5.00476	4.89212	4.73313	5.00382	4.91051	5.17378	5.18381	5.00718	4.93565
AT1G11160	4.98924	5.17069	5.43062	5.25213	5.35913	5.27303	5.46383	5.23388	5.15473	5.41229	5.0926	5.25279	5.07243	5.22507	5.8114	5.09115	5.0038	5.2619	5.00718	4.8358
AT1G11175	10.6908	10.5047	10.8081	11.3068	10.9049	11.5298	11.4433	10.9871	11.3849	11.2867	11.0086	12.0068	11.0856	10.9773	11.4063	12.1055	12.0057	12.1169	12.7091	12.634
AT1G11185	8.10681	8.22002	8.12367	8.22381	7.82826	8.44556	7.96551	6.73976	7.51465	7.32481	8.72001	8.52107	7.5147	7.40965	7.53565	7.92892	8.12322	6.01464	6.09518	6.22116
AT1G11220	7.12759	6.94335	7.14422	7.14412	7.04609	8.44556	7.47505	7.41928	7.32317	7.32481	7.24407	7.14483	7.22181	7.11471	6.19395	6.37901	6.57401	5.62905	5.4337	5.83815
AT1G11265	4.89623	4.75562	4.64789	5.1741	5.00153	5.02455	5.12402	4.89328	5.23263	5.41229	5.1751	5.43119	4.57077	5.22507	5.36149	5.52737	5.17378	5.53782	5.36495	5.45635
AT1G11362	5.51233	5.6155	5.81181	5.91128	5.61631	5.75385	6.49894	5.15597	5.07238	5.07387	5.7333	5.17476	5.41081	5.33449	5.61871	5.73178	5.61869	6.01464	6.8534	5.83815
AT1G11370	4.98924	4.64458	4.81147	5.09161	4.80885	4.93121	4.84288	4.74151	4.98504	4.74176	4.91194	4.81201	5.15478	5.14722	4.81109	5.25166	5.0038	5.10125	5.00718	5.19941
AT1G11450	7.91271	7.92566	7.63406	7.92944	7.82826	8.14657	7.86719	7.12429	7.51465	7.5163	9.71315	6.94777	6.92602	7.0196	6.57403	6.46342	6.75906	5.82186	6.19758	6.03108
AT1G11460	7.6173	7.72877	7.53608	7.83117	7.82826	8.04997	7.6699	7.32453	7.12293	7.02944	7.34553	6.57506	6.64184	6.63366	6.37919	6.28936	6.46357	5.82186	6.09518	6.03108
AT1G11470	5.41511	5.35833	5.0042	5.43053	5.24949	5.19487	5.28499	5.15597	5.15473	5.07387	4.91194	5.00476	5.15478	4.88475	4.81109	5.25166	5.09129	5.18381	5.0947	5.11674
AT1G11482	4.89623	5.42705	5.52795	4.75889	5.17148	5.02455	4.84288	5.23388	5.41076	5.07387	5.00509	5.09226	5.15478	5.06492	5.09131	4.91051	5.0038	4.82075	5.00718	5.02903
AT1G11520	8.50353	8.31826	8.52045	8.61936	8.22089	8.24682	8.15972	8.69869	8.6973	8.69897	8.52146	8.71963	8.69736	8.5894	9.01555	9.11528	9.4137	10.5194	10.0138	9.74033
AT1G11540	5.51233	5.42705	5.43062	5.43053	5.35913	5.54917	5.28499	5.15597	5.41076	5.60056	5.1751	5.6197	5.41081	5.50023	5.61871	5.73178	5.61869	5.37165	5.53105	5.55384
AT1G11550	7.51934	7.8274	8.02709	7.14412	6.9442	7.85409	6.98255	7.22311	7.32317	7.5163	7.83227	7.34515	6.82903	6.63366	6.37919	6.66222	6.94671	7.64465	6.95045	7.56381
AT1G11560	7.71585	7.53222	7.43932	7.34444	7.63107	7.2657	7.47505	7.22311	8.40095	8.30219	8.0281	7.34515	8.00558	8.09374	8.02666	7.63345	8.12322	7.54666	7.8346	7.17175
AT1G11572	5.23692	5.17069	5.43062	5.3618	5.24949	5.27303	5.28499	5.41202	5.34212	5.34364	5.0926	5.09226	5.34217	5.22507	5.43022	5.17364	5.17378	5.2619	5.25527	5.38748
AT1G11592	7.51934	7.23924	7.73263	7.63396	7.53309	7.75543	7.17976	7.81112	7.6126	7.61425	7.24407	7.5367	7.32322	7.40965	7.83083	7.73202	7.73218	8.13433	7.5394	7.95741
AT1G11593	4.79681	5.17069	5.0917	5.00411	5.17148	5.19487	4.7902	4.74151	4.98504	4.57212	4.81235	5.36246	5.23268	4.43854	5.8114	6.09139	6.37917	5.37165	6.19758	5.55384
AT1G11595	5.51233	5.72872	5.61912	5.25213	5.35913	5.64047	5.46383	5.79277	5.71211	5.60056	5.0926	6.0051	5.71216	5.59124	6.09157	6.19377	6.09155	6.01464	5.62224	5.93784
AT1G11608	4.98924	4.90764	4.81147	5.25213	5.17148	5.27303	5.28499	5.23388	5.41076	5.15623	5.52888	5.36246	5.15478	4.88475	5.00382	5.25166	5.0038	5.2619	5.25527	5.11674
AT1G11610	4.89623	5.08822	5.17419	5.1741	4.9084	5.27303	4.94281	5.15597	4.89208	5.79304	5.81276	5.43119	5.34217	5.33449	5.36149	5.36132	5.36147	5.37165	5.53105	5.45635
AT1G11684	5.34645	5.35833	5.61912	5.1741	5.24949	5.45171	5.46383	5.34338	5.34212	5.34364	5.62006	5.43119	5.41081	5.33449	5.1738	5.61854	5.36147	5.2619	5.25527	5.27761
AT1G11710	5.60341	5.52435	5.36188	5.52786	5.24949	5.19487	5.39493	5.34338	5.50795	5.41229	6.09294	5.73295	5.59906	5.70429	5.73195	5.61854	5.61869	5.62905	5.81497	5.55384
AT1G11735	5.71655	5.42705	5.52795	6.00441	5.52516	5.38287	5.56138	5.7134	5.41076	5.34364	5.0926	6.19496	5.71216	5.88304	5.91096	5.81123	5.61869	5.18381	5.17721	5.38748
AT1G11785	5.15899	5.42705	4.81147	4.81139	5.35913	5.19487	5.20675	5.60029	5.59901	5.50949	5.52888	6.19496	5.89098	5.97604	6.19395	6.28936	5.91094	6.10216	6.46726	6.03108
AT1G11803	5.60341	5.6155	5.0042	5.3618	5.61631	6.11386	5.65274	5.60029	5.79148	5.60056	5.1751	5.36246	5.71216	5.70429	5.73195	5.81123	5.91094	5.10125	5.17721	5.27761
AT1G11806	5.15899	5.35833	5.36188	4.81139	5.17148	5.27303	5.12402	4.98626	5.34212	5.15623	5.25314	5.36246	5.07243	4.97765	5.00382	4.91051	5.17378	5.2619	4.914	5.38748
AT1G11905	9.69511	9.90625	9.71214	9.81042	9.80748	9.33619	9.84693	9.39377	9.49078	9.39406	10.0114	9.5132	9.29139	9.38397	9.51213	9.61148	9.51211	9.12663	9.81391	9.44233
AT1G11970	5.07661	5.00075	5.0917	4.91097	4.9084	4.83141	4.61951	5.07361	5.07238	4.98652	5.0926	4.81201	5.23268	5.06492	4.91067	5.00365	5.0038	5.10125	5.00718	5.11674
AT1G11980	10.5914	10.8042	10.5086	10.6083	10.3067	10.5318	10.6449	10.2893	10.5866	10.5882	10.4099	10.21	10.2879	10.3786	10.01	9.90954	9.81006	9.7229	10.0138	9.83873
AT1G11990	5.07661	5.2487	5.17419	5.3618	5.24949	5.27303	5.28499	5.15597	5.59901	5.71367	6.19533	5.25279	5.508	5.40309	5.43022	5.17364	5.52752	5.62905	5.53105	5.38748
AT1G12013	8.50353	9.21031	8.719	8.52035	8.02409	9.73525	8.95392	8.10346	8.40095	8.50045	8.81955	8.71963	7.90804	7.89966	8.02666	8.71838	8.22345	8.72971	9.01936	9.14403
AT1G12015	6.27373	6.19064	6.19436	5.91128	5.90852	6.87255	7.17976	5.89223	5.89093	6.36037	6.09294	6.0051	5.79153	5.59124	5.73195	5.91079	6.00407	5.92147	6.29318	6.22116
AT1G12080	10.5914	10.7039	10.5086	10.6083	10.0074	10.0335	10.3462	9.88974	10.2879	10.1892	10.4099	10.9086	10.7863	10.6775	11.7061	11.8059	12.1057	9.7229	10.4123	9.44233
AT1G12130	5.41511	5.35833	5.25222	5.00411	5.24949	5.27303	5.28499	4.89328	5.07238	5.50949	5.81276	5.17476	5.41081	5.33449	5.1738	5.36132	5.4302	5.2619	5.36495	5.27761
AT1G12160	5.51233	5.35833	5.43062	5.91128	5.72954	5.64047	5.39493	5.7134	5.59901	5.60056	6.00546	5.52852	5.508	5.50023	5.43022	5.61854	5.4302	5.44043	5.4337	5.27761
AT1G12170	4.74441	4.80809	4.91105	5.09161	4.64532	5.27303	5.28499	5.15597	5.34212	5.23414	5.36281	5.00476	5.23268	4.97765	5.09131	5.25166	5.25181	5.53782	5.36495	5.19941
AT1G12180	4.98924	4.58568	4.91105	5.09161	4.64532	4.93121	4.67868	4.74151	4.89208	4.79415	4.58981	4.81201	4.98509	4.88475	6.28954	6.57385	6.46357	6.20458	6.19758	6.40659
AT1G12190	4.98924	5.35833	5.36188	5.25213	4.9084	4.83141	4.94281	4.89328	5.07238	5.34364	5.25314	5.09226	5.34217	5.22507	5.09131	5.17364	5.17378	5.01367	5.25527	5.27761
AT1G12211	4.79681	5.17069	5.0042	5.1741	5.24949	5.11222	4.84288	4.63067	5.07238	4.79415	4.91194	5.00476	5.07243	4.88475	4.91067	4.81093	4.91065	5.10125	5.17721	4.93565
AT1G12294	5.51233	5.17069	5.52795	5.43053	5.61631	5.75385	5.46383	5.7134	5.34212	5.15623	5.1751	5.73295	5.59906	5.70429	5.73195	6.00391	5.73193	5.74236	6.00769	6.11867
AT1G12411	5.51233	5.08822	5.0042	5.43053	5.24949	5.38287	6.98255	5.34338	4.89208	5.23414	5.25314	5.09226	4.79275	4.88475	5.25183	5.25166	4.91065	5.2619	5.17721	4.93565
AT1G12423	4.98924	5.2487	5.25222	5.1741	5.17148	5.38287	5.28499	5.15597	5.34212	5.34364	5.1751	5.09226	5.23268	5.33449	5.25183	5.36132	5.25181	5.18381	5.17721	5.38748
AT1G12440	14.088	13.9013	14.1051	14.205	14.1021	14.1284	14.3416	13.8847	14.1832	14.0849	14.4061	14.0058	14.0833	14.0748	13.7048	13.9046	14.3046	13.6161	13.6087	13.8335
AT1G12451	5.23692	5.08822	5.17419	5.09161	5.00153	5.38287	5.20675	5.15597	5.34212	5.50949	5.91232	5.36246	5.23268	5.59124	5.1738	5.36132	4.81107	5.18381	5.4337	5.19941
AT1G12490	5.41511	5.17069	5.36188	5.25213	5.42785	5.38287	5.56138	5.41202	5.34212	5.23414	5.25314	5.25279	5.15478	5.33449	5.52754	5.43005	5.25181	5.18381	5.36495	5.19941
AT1G12667	5.07661	5.17069	5.17419	4.64781	4.80885	6.31201	5.12402	4.7939	4.7927	4.79415	4.81235	4.9116	4.57077	4.97765	4.81109	5.09115	4.81107	4.82075	4.81439	5.11674
AT1G12669	5.07661	4.90764	5.0042	5.00411	5.00153	5.38287	4.94281	5.15597	5.23263	5.23414	5.52888	5.17476	5.34217	4.97765	5.36149	5.09115	5.09129	5.37165	5.17721	5.27761
AT1G12670	5.60341	5.6155	5.43062	5.3618	5.52516	5.64047	5.28499	5.41202	5.59901	5.71367	5.36281	5.73295	5.34217	5.70429	7.24265	7.63345	8.12322	7.94017	7.8346	8.1516
AT1G12672	5.34645	5.35833	5.17419	5.09161	5.17148	5.38287	5.03626	5.60029	5.59901	5.34364	5.43155	5.43119	5.23268	5.33449	5.91096	6.00391	5.73193	6.47434	7.05234	6.78681
AT1G12720	5.60341	5.35833	5.73236	5.3618	5.42785	5.64047	5.56138	5.41202	5.50795	5.15623	5.81276	5.6197	5.07243	5.33449	5.36149	5.17364	5.25181	5.37165	5.0947	5.11674
AT1G12725	5.60341	5.52435	5.91137	5.61903	5.61631	5.54917	5.46383	5.34338	5.89093	5.50949	5.7333	5.8124	5.59906	5.33449	5.52754	5.52737	5.52752	5.44043	5.4337	5.45635
AT1G12730	8.90068	8.61556	8.61946	8.91755	8.91462	8.74201	8.95392	8.89731	8.6973	8.69897	8.72001	8.91828	9.09421	9.08575	8.12324	7.92892	8.12322	8.23457	8.42596	8.055
AT1G12855	5.23692	5.6155	5.43062	5.73227	5.24949	5.02455	5.39493	5.41202	5.34212	5.71367	5.1751	5.17476	5.34217	5.40309	5.25183	5.17364	5.09129	5.01367	5.36495	5.11674
AT1G12935	5.41511	5.35833	5.36188	5.3618	5.35913	5.11222	5.46383	5.41202	5.59901	5.23414	5.0926	4.9116	5.59906	5.22507	5.25183	5.17364	5.25181	5.18381	5.25527	5.27761
AT1G12938	5.23692	5.17069	5.0917	5.25213	4.80885	5.19487	5.39493	5.34338	5.41076	5.34364	5.52888	5.17476	5.34217	5.14722	5.25183	5.17364	5.17378	5.10125	5.17721	5.19941
AT1G12960	10.8908	11.3029	10.9079	10.7077	10.4058	11.3301	10.8446	10.4882	11.5847	11.4864	11.7076	11.5073	11.285	11.1772	11.107	11.3062	11.4063	10.7186	10.9113	11.0359
AT1G13070	5.07661	4.90764	5.43062	5.1741	5.17148	5.27303	5.12402	5.23388	4.6295	4.74176	4.81235	5.09226	4.79275	4.97765	5.61871	5.52737	5.4302	5.44043	5.36495	5.27761
AT1G13145	8.90068	9.21031	8.81854	9.21412	8.81551	9.23729	8.85478	8.3019	8.79683	8.69897	8.81955	9.01662	8.10214	8.19394	8.02666	8.22329	8.02664	6.67321	7.63739	7.467
AT1G13230	5.71655	5.72872	5.36188	5.1741	5.61631	5.8334	5.8458	5.60029	5.71211	5.8925	5.52888	5.73295	5.79153	5.70429	5.73195	5.73178	5.81138	5.53782	5.62224	5.19941
AT1G13245	11.0903	11.3029	10.5086	11.4066	11.3038	11.5298	11.7431	10.8875	10.8861	10.7879	11.3079	11.6072	11.9844	11.7762	10.608	10.1088	10.8077	11.6174	12.3094	12.1344
AT1G13310	5.07661	5.00075	4.91105	5.25213	5.089	5.19487	5.03626	5.41202	5.15473	5.23414	5.36281	5.25279	5.15478	5.22507	5.36149	5.36132	5.25181	6.20458	5.25527	6.11867
AT1G13320	10.3918	10.4049	10.4089	10.5085	10.3067	10.2325	10.3462	10.3884	10.0876	10.1892	9.81154	10.011	9.98864	9.87992	10.1089	10.0098	10.2089	10.3205	10.512	10.4371
AT1G13350	8.10681	7.92566	8.32215	7.63396	8.02409	8.04997	7.17976	8.10346	7.90799	7.90965	7.73363	7.83189	7.8098	7.50637	7.9291	7.92892	8.71854	9.32385	8.42596	8.54847
AT1G13370	6.07588	6.19064	6.28996	6.09189	6.08911	6.31201	6.41444	6.17498	6.07137	6.17525	6.85111	6.0051	5.98402	6.16566	7.53565	8.02648	7.24263	11.0184	10.6118	11.5349
AT1G13400	5.41511	5.2487	5.61912	5.3618	5.42785	5.45171	5.46383	5.23388	5.07238	4.89354	5.7333	5.00476	5.15478	5.50023	5.25183	5.43005	5.36147	5.01367	5.25527	5.19941
AT1G13420	5.98846	6.65904	5.91137	5.91128	5.72954	5.54917	5.8458	5.79277	5.89093	5.71367	5.52888	5.17476	5.34217	4.97765	5.36149	4.46285	4.91065	4.59798	5.00718	5.19941
AT1G13430	6.27373	6.37586	5.81181	6.28986	6.08911	5.8334	6.22895	6.2705	6.26918	6.17525	5.7333	6.19496	6.17371	6.06341	6.09157	5.73178	6.00407	5.18381	5.25527	5.19941
AT1G13448	8.60253	8.81464	8.2239	9.1158	9.01296	9.03904	9.25054	8.99564	8.89593	8.8976	9.41518	10.011	9.69039	9.78029	8.8181	8.81792	8.91719	7.64465	8.52381	8.54847
AT1G13480	5.89541	5.72872	5.52795	5.61903	5.90852	5.93307	5.46383	5.50922	5.34212	5.41229	5.1751	5.17476	4.98509	5.06492	4.91067	5.17364	5.17378	5.2619	5.0947	5.38748
AT1G13485	5.23692	5.2487	5.0917	5.00411	5.00153	5.45171	5.28499	5.07361	4.98504	5.07387	5.25314	5.17476	4.79275	5.22507	4.91067	5.25166	5.0038	5.01367	5.17721	5.45635
AT1G13490	5.07661	5.35833	5.0042	4.58888	4.9084	4.83141	5.03626	5.34338	5.23263	5.23414	5.25314	5.36246	4.98509	4.97765	5.09131	5.25166	5.17378	5.01367	5.53105	5.38748
AT1G13500	4.89623	4.90764	5.0917	5.00411	5.00153	5.02455	4.94281	5.15597	5.34212	4.98652	5.0926	4.9116	5.07243	5.06492	5.25183	5.00365	5.0038	4.82075	4.81439	5.19941
AT1G13510	5.34645	4.90764	4.58896	5.3618	5.17148	5.38287	4.94281	5.34338	5.15473	4.98652	5.0926	5.17476	4.98509	4.97765	5.00382	5.09115	5.17378	4.92043	5.17721	5.38748
AT1G13607	5.34645	5.00075	5.25222	5.52786	5.24949	5.64047	4.84288	5.15597	5.15473	4.79415	4.81235	4.64842	5.07243	5.22507	4.91067	5.73178	4.6475	4.7682	4.914	5.64517
AT1G13608	5.15899	5.00075	5.25222	5.09161	5.35913	5.45171	5.39493	5.60029	5.41076	5.07387	6.38058	5.91196	5.508	5.70429	6.00409	5.81123	5.4302	5.53782	5.7355	5.75858
AT1G13609	5.15899	5.08822	5.0042	5.3618	5.35913	5.75385	5.28499	5.50922	5.34212	5.34364	5.43155	5.52852	5.71216	5.40309	5.8114	6.09139	5.81138	5.62905	5.25527	6.31685
AT1G13650	8.20703	8.31826	7.92953	7.63396	7.63107	7.46201	8.25999	6.92732	8.00553	7.90965	8.0281	7.93016	8.20235	7.99719	7.83083	7.92892	8.12322	7.15472	7.8346	6.97458
AT1G13660	4.74441	5.00075	4.75898	5.3618	4.58642	4.83141	4.94281	4.89328	5.15473	5.50949	5.91232	5.43119	4.79275	4.78546	5.25183	5.25166	5.09129	5.37165	5.36495	5.27761
AT1G13670	7.81446	7.53222	7.63406	8.027	8.22089	8.14657	8.25999	7.32453	8.20229	8.10374	8.32316	7.93016	8.49883	8.39258	8.8181	9.41354	9.31265	6.30022	7.8346	7.07653
AT1G13755	4.74441	4.90764	4.91105	5.09161	5.089	4.83141	5.03626	5.15597	4.89208	4.98652	5.00509	5.25279	5.07243	4.97765	5.8114	5.91079	6.19392	6.01464	6.00769	6.03108
AT1G13760	5.23692	5.17069	5.17419	4.91097	5.35913	5.54917	5.12402	5.41202	5.15473	5.15623	4.91194	5.25279	5.07243	5.14722	5.00382	5.09115	5.17378	5.2619	5.0947	5.11674
AT1G13850	6.83361	7.34069	7.24308	6.85003	6.75657	7.2657	6.79474	6.36009	6.64179	6.64341	7.14521	6.94777	6.44316	6.16566	5.91096	6.46342	6.37917	6.47434	6.76278	7.27067
AT1G13910	7.51934	7.04523	7.14422	7.43922	7.2401	7.07158	7.38021	7.61396	7.51465	7.5163	7.44031	7.43994	7.5147	7.6043	7.53565	7.24247	7.24263	7.15472	7.73596	6.97458
AT1G13960	9.39716	9.3092	9.31311	9.41406	9.60907	9.03904	9.45052	9.5917	9.69033	9.69201	9.51358	9.81115	9.88841	9.78029	10.608	10.8075	10.608	11.5174	11.2109	11.5349
AT1G14048	5.34645	5.08822	5.36188	5.43053	5.17148	5.27303	5.46383	5.15597	5.23263	4.89354	4.81235	4.46388	5.59906	4.88475	5.1738	5.00365	5.17378	5.37165	4.914	5.19941
AT1G14071	5.15899	5.08822	5.36188	5.61903	5.24949	5.19487	4.84288	5.34338	5.23263	5.41229	5.25314	5.43119	5.41081	5.14722	5.36149	5.17364	5.17378	5.44043	5.4337	5.19941
AT1G14090	6.74304	6.46025	6.57445	6.46392	6.75657	6.31201	6.41444	6.92732	6.73842	6.64341	6.85111	6.94777	6.82903	7.11471	7.14379	7.04844	7.0486	8.13433	7.73596	7.467
AT1G14110	4.98924	5.00075	5.25222	4.81139	4.80885	4.93121	4.84288	4.98626	4.6295	5.23414	4.91194	5.25279	4.98509	4.97765	5.00382	5.00365	4.91065	4.92043	5.17721	5.02903
AT1G14182	5.15899	5.2487	5.17419	5.3618	5.42785	5.54917	5.46383	5.23388	5.15473	5.15623	5.1751	5.52852	5.79153	5.70429	5.61871	5.61854	5.52752	5.37165	5.91454	5.55384
AT1G14185	5.79593	5.80816	5.61912	5.61903	5.61631	5.8334	5.65274	5.50922	5.98397	5.8925	5.7333	5.73295	5.71216	5.59124	5.52754	5.61854	5.61869	5.10125	5.0947	5.38748
AT1G14225	4.98924	5.00075	4.91105	4.75889	4.64532	4.66744	4.61951	5.15597	4.7927	4.98652	4.64875	5.09226	4.98509	4.88475	4.81109	5.00365	4.91065	5.2619	4.81439	4.78316
AT1G14240	6.93061	7.04523	6.57445	7.43922	7.04609	7.16679	7.38021	7.32453	7.51465	7.32481	7.44031	6.66343	6.35881	6.43503	7.04862	6.66222	6.57401	5.74236	5.91454	6.03108
AT1G14315	4.79681	5.2487	5.0042	4.81139	5.00153	4.83141	5.12402	4.89328	4.7927	4.98652	4.91194	4.75952	4.98509	4.97765	4.81109	4.75844	4.75858	4.82075	4.5918	4.93565
AT1G14455	5.34645	5.52435	5.17419	5.81172	5.42785	5.54917	5.28499	5.15597	5.34212	5.34364	5.43155	5.09226	5.34217	5.22507	6.75909	7.04844	7.34408	7.2536	7.34785	7.467
AT1G14518	4.63353	4.64458	4.91105	5.09161	5.00153	4.83141	4.94281	4.98626	5.15473	5.15623	5.43155	5.25279	5.41081	5.40309	5.25183	5.52737	5.4302	6.20458	5.4337	6.11867
AT1G14549	4.74441	4.90764	5.0042	5.09161	5.17148	5.11222	4.84288	4.89328	5.07238	4.98652	5.0926	5.00476	5.15478	5.22507	4.81109	5.00365	4.75858	4.7682	4.76187	5.02903
AT1G14550	5.34645	5.35833	5.36188	5.25213	5.089	5.27303	5.20675	5.23388	5.50795	5.50949	5.25314	5.43119	5.34217	5.59124	5.25183	5.36132	5.4302	5.37165	5.36495	5.55384
AT1G14640	6.27373	6.19064	6.28996	6.09189	6.3767	6.11386	5.8458	6.07268	6.35876	6.36037	5.36281	5.91196	6.26923	6.26115	6.19395	6.19377	6.46357	6.30022	5.91454	5.93784
AT1G14642	5.89541	5.52435	5.81181	5.3618	5.52516	5.38287	5.56138	5.89223	5.79148	4.98652	5.0926	5.8124	6.26923	6.06341	6.19395	6.00391	6.19392	6.10216	5.53105	5.45635
AT1G14755	4.98924	5.17069	5.25222	5.3618	5.24949	5.11222	5.20675	5.15597	5.41076	5.23414	5.36281	5.17476	5.508	5.14722	5.52754	5.61854	5.73193	5.62905	5.81497	5.75858
AT1G14880	7.22642	7.23924	7.04905	7.04895	7.34155	7.46201	7.6699	6.73976	7.6126	7.71279	7.53708	5.36246	6.07142	5.88304	5.1738	4.91051	4.91065	4.92043	5.00718	4.78316
AT1G14920	10.1923	10.6045	10.2094	10.4088	10.2063	11.0308	10.5451	10.2893	10.686	10.6877	10.9089	10.21	10.4868	10.3786	9.61167	9.90954	9.90971	7.94017	8.12702	8.64751
AT1G14930	6.07588	6.19064	6.28996	5.73227	5.90852	6.02629	5.56138	5.7134	5.89093	5.98555	5.0926	5.09226	4.98509	5.14722	5.1738	5.00365	4.81107	5.44043	5.17721	5.75858
AT1G14940	4.89623	5.08822	5.0042	5.00411	5.17148	5.02455	5.12402	5.07361	5.07238	5.34364	5.1751	5.25279	4.89212	4.97765	5.00382	5.17364	4.91065	5.2619	5.25527	5.19941
AT1G15002	4.98924	5.35833	5.36188	5.25213	5.35913	5.54917	5.46383	5.41202	5.34212	5.23414	5.25314	5.36246	5.59906	5.50023	5.43022	5.43005	5.61869	5.37165	5.17721	5.55384
AT1G15015	5.07661	5.42705	5.52795	5.1741	5.35913	5.11222	5.03626	5.34338	5.15473	4.79415	5.1751	5.09226	4.98509	4.73313	4.81109	5.00365	4.91065	4.92043	4.914	5.19941
AT1G15030	9.79349	9.3092	9.61211	9.71204	9.7091	9.73525	9.64849	9.5917	9.88835	9.89003	9.81154	9.5132	9.78877	9.87992	9.51213	9.31249	9.51211	9.42491	9.41754	9.54075
AT1G15045	5.15899	5.17069	5.17419	5.1741	5.35913	5.19487	5.20675	5.41202	4.89208	5.07387	5.00509	5.00476	4.79275	5.59124	4.64752	4.91051	4.58858	5.37165	5.0947	5.11674
AT1G15090	5.71655	5.9077	5.91137	5.61903	5.72954	6.21633	6.03881	5.7134	5.89093	5.60056	6.00546	5.8124	5.59906	5.40309	5.43022	5.73178	5.81138	5.44043	5.36495	5.55384
AT1G15150	6.64639	6.46025	6.75951	6.85003	6.65989	7.16679	6.6095	6.44444	6.55347	6.74004	6.00546	6.38021	6.73847	6.63366	6.09157	6.00391	5.81138	5.37165	5.53105	5.64517
AT1G15160	6.55807	6.57068	6.85012	6.75941	6.9442	6.96964	6.41444	6.44444	6.35876	6.74004	6.38058	6.29056	6.64184	6.63366	6.09157	6.28936	6.19392	5.92147	5.81497	5.93784
AT1G15165	5.79593	5.52435	5.43062	5.81172	5.52516	5.45171	5.46383	5.7134	5.79148	5.79304	5.43155	5.73295	5.59906	5.70429	5.73195	5.52737	5.73193	5.92147	5.62224	5.75858
AT1G15175	5.51233	5.42705	5.61912	5.25213	5.72954	5.64047	5.46383	5.50922	5.15473	5.34364	5.25314	5.17476	5.23268	5.14722	5.1738	5.25166	5.52752	5.37165	5.25527	5.19941
AT1G15180	10.791	10.6045	10.8081	10.808	10.8051	11.1306	10.9444	10.7876	10.9857	11.0872	10.9089	10.9086	10.8861	10.8776	11.3064	11.3062	11.2071	11.6174	11.9098	11.9347
AT1G15250	10.0923	10.3058	10.2094	9.91007	9.80748	10.2325	10.2458	9.69172	9.98859	9.89003	10.1104	10.4095	10.1876	10.0791	10.3093	10.508	10.4084	9.02672	9.31649	9.74033
AT1G15300	6.17819	6.08827	6.19436	5.91128	6.28706	6.4862	6.03881	6.2705	6.35876	6.07295	5.62006	6.38021	6.44316	6.43503	6.75909	6.84952	6.66238	7.94017	7.34785	7.56381
AT1G15310	7.71585	7.43547	7.63406	7.34444	7.72963	7.2657	7.47505	8.40233	7.90799	7.8114	7.83227	8.52107	8.49883	8.39258	9.61167	9.51195	9.61165	10.6192	10.3131	10.1376
AT1G15405	15.8878	16.001	16.3049	16.3048	16.1018	15.7281	16.3414	15.7844	15.983	15.9847	16.2059	16.4055	15.783	15.5745	16.0044	16.6042	16.1044	15.5157	16.4083	16.3332
AT1G15560	5.41511	5.52435	5.36188	5.43053	5.24949	5.27303	5.12402	5.50922	5.41076	5.34364	5.0926	5.25279	5.34217	5.40309	5.1738	5.43005	5.36147	5.37165	5.00718	5.19941
AT1G15610	5.15899	5.35833	4.91105	4.91097	5.089	5.02455	5.12402	4.98626	5.15473	4.89354	4.91194	4.81201	4.98509	5.14722	4.91067	5.25166	4.81107	4.92043	4.76187	4.8358
AT1G15620	4.98924	4.58568	5.25222	4.64781	4.9084	5.19487	5.20675	4.89328	4.89208	5.41229	5.0926	4.9116	5.07243	5.22507	5.09131	5.09115	5.25181	5.18381	5.17721	5.02903
AT1G15630	5.51233	5.6155	5.81181	5.00411	5.52516	5.64047	5.20675	5.34338	5.71211	5.34364	5.52888	5.25279	5.34217	5.22507	5.25183	5.09115	5.36147	5.2619	5.0947	5.02903
AT1G15680	5.41511	5.52435	5.61912	5.25213	5.35913	5.64047	5.12402	5.34338	4.98504	5.15623	5.0926	5.09226	5.23268	5.33449	5.00382	5.17364	5.09129	5.18381	5.00718	5.11674
AT1G15770	4.89623	4.90764	5.0917	5.00411	5.089	4.83141	5.28499	5.15597	5.50795	5.34364	5.0926	5.36246	5.15478	5.33449	5.36149	5.25166	5.4302	5.18381	5.00718	5.45635
AT1G15772	5.51233	5.17069	5.36188	5.61903	5.52516	5.38287	5.20675	5.50922	5.50795	5.60056	5.1751	5.6197	5.41081	5.59124	5.52754	5.52737	5.73193	5.53782	5.91454	6.03108
AT1G15830	6.64639	6.28622	6.94716	6.28986	6.19148	7.75543	6.32467	6.83033	6.17366	6.44472	6.94815	7.34515	7.12299	5.78362	6.8497	6.09139	6.46357	6.30022	5.7355	5.45635
AT1G15840	4.98924	5.2487	5.17419	5.09161	5.24949	5.45171	4.7902	5.23388	4.89208	5.41229	5.36281	5.09226	4.79275	5.06492	5.1738	5.17364	4.81107	5.37165	5.36495	5.19941
AT1G15850	5.15899	5.35833	5.52795	5.3618	5.52516	5.54917	5.12402	5.23388	5.15473	4.98652	5.25314	5.43119	5.34217	5.22507	5.36149	5.36132	5.36147	5.10125	5.36495	5.19941
AT1G15885	9.59509	10.0065	9.51257	9.71204	9.41113	9.9333	10.1458	8.89731	9.49078	9.49246	9.91118	9.71277	9.49084	9.58189	9.7117	9.90954	9.81006	8.63016	9.31649	9.44233
AT1G15900	5.89541	5.9077	5.91137	5.73227	5.90852	5.75385	5.56138	5.7134	5.89093	5.8925	5.52888	5.6197	5.59906	5.70429	5.52754	5.17364	5.61869	5.62905	5.53105	5.55384
AT1G15930	12.4888	12.3021	12.6056	12.3059	12.2029	12.8289	12.4425	12.2855	12.484	12.5854	12.307	12.5065	12.3841	12.3756	12.6052	13.0049	12.8052	11.9172	11.8099	12.2343
AT1G16020	7.51934	7.6302	7.53608	7.43922	7.43633	7.36719	7.27869	7.61396	7.6126	7.5163	7.34553	7.43994	7.41797	7.40965	7.24265	7.24247	7.34408	7.44988	7.05234	7.17175
AT1G16022	5.89541	5.9077	6.0045	6.19427	6.08911	6.96964	5.94553	5.98528	5.89093	5.8925	5.91232	6.09258	5.59906	5.88304	5.61871	5.61854	5.61869	5.74236	5.7355	5.64517
AT1G16025	4.89623	5.35833	5.17419	5.3618	5.089	5.27303	5.28499	5.23388	5.41076	5.41229	5.43155	5.36246	5.34217	5.33449	5.25183	5.17364	5.36147	5.37165	5.36495	5.27761
AT1G16090	7.22642	7.23924	7.83126	7.34444	7.43633	6.68514	7.96551	7.32453	6.82898	7.12457	7.93054	7.2437	7.32322	7.31491	7.63363	7.43871	7.63361	8.92837	8.32551	7.8591
AT1G16110	9.19723	9.01208	9.41416	9.71204	9.7091	8.44556	9.15221	8.99564	8.99425	8.99593	9.51358	9.71277	9.78877	9.78029	8.32172	8.02648	8.51999	8.33283	7.5394	7.8591
AT1G16140	5.41511	5.42705	5.0917	5.43053	5.24949	4.93121	5.56138	5.34338	5.41076	5.50949	5.25314	5.52852	5.41081	5.40309	5.43022	5.36132	5.52752	5.92147	5.36495	5.55384
AT1G16150	7.51934	7.53222	7.34453	7.83117	7.82826	7.16679	7.6699	7.41928	7.80975	7.8114	7.83227	7.63468	8.00558	7.99719	6.75909	7.14361	7.53563	7.15472	6.8534	7.27067
AT1G16225	5.51233	5.17069	5.43062	5.52786	5.35913	5.27303	5.39493	5.07361	5.50795	5.34364	5.36281	5.43119	5.15478	5.50023	5.36149	5.36132	5.09129	5.53782	5.25527	5.38748
AT1G16230	5.15899	5.35833	5.17419	4.91097	5.17148	5.27303	5.03626	4.98626	5.23263	5.07387	5.36281	5.17476	5.15478	5.14722	4.91067	5.09115	5.09129	5.53782	5.0947	5.19941
AT1G16340	9.79349	9.50865	9.51257	9.41406	9.50953	9.23729	9.74853	9.5917	9.49078	9.49246	9.61312	9.61274	9.88841	9.87992	9.41372	9.31249	9.51211	8.03774	8.12702	8.4506
AT1G16400	7.42261	7.8274	7.53608	7.73253	7.43633	7.55881	6.88544	7.02916	7.02781	7.12457	7.05004	6.76012	7.02786	7.0196	5.61871	5.43005	5.81138	5.18381	5.25527	4.93565
AT1G16420	5.71655	5.9077	5.81181	5.25213	5.24949	4.60836	5.94553	5.23388	5.23263	5.07387	5.36281	5.00476	5.07243	5.06492	5.00382	5.00365	5.0038	5.44043	5.25527	5.19941
AT1G16430	8.80158	9.3092	8.52045	8.7189	8.41958	8.54342	9.05228	8.3019	8.49878	8.50045	9.21523	8.71963	8.69736	8.49041	9.11546	8.91703	8.91719	9.7229	10.0138	9.74033
AT1G16450	6.74304	7.04523	7.43932	6.75941	6.9442	7.16679	6.49894	6.55481	6.07137	6.44472	6.76049	6.94777	6.35881	6.06341	6.00409	6.57385	6.00407	6.95762	7.05234	7.95741
AT1G16460	11.5895	11.5027	11.5066	11.5065	11.4037	11.1306	11.6431	11.3863	11.4848	11.3865	11.6076	11.5073	11.4848	11.4763	11.906	11.9058	11.806	11.1182	11.51	10.9362
AT1G16489	5.60341	5.6155	5.25222	5.52786	5.52516	5.93307	5.46383	5.7134	5.89093	5.79304	5.36281	5.73295	5.508	5.50023	5.52754	5.36132	5.73193	5.37165	5.4337	5.38748
AT1G16515	7.71585	8.7151	7.63406	8.12357	7.63107	7.95238	7.76852	8.89731	8.30052	8.40261	8.12468	10.11	8.69736	8.5894	11.3064	11.506	10.608	11.2183	12.1095	11.435
AT1G16550	7.32785	7.14039	7.24308	7.14412	7.04609	7.07158	6.88544	7.02916	7.32317	7.2234	7.14521	7.34515	7.22181	7.21351	7.24265	7.43871	7.43887	7.35508	7.14752	7.467
AT1G16600	4.38236	4.39302	5.17419	4.75889	4.64532	4.93121	4.49336	4.44659	4.7927	4.89354	4.91194	4.75952	4.89212	4.6224	4.64752	5.00365	4.6475	5.01367	4.76187	4.61263
AT1G16620	7.81446	7.8274	7.63406	7.73253	7.63107	7.65682	7.96551	7.61396	7.90799	8.00719	8.12468	7.83189	7.8098	7.70283	7.53565	7.63345	7.83081	7.74324	7.5394	7.66183
AT1G16635	4.98924	5.52435	5.0042	4.81139	4.80885	4.66744	5.12402	4.63067	4.7927	4.89354	5.00509	4.9116	5.15478	5.14722	5.1738	5.25166	5.25181	5.18381	5.25527	5.38748
AT1G16660	4.63353	5.17069	5.0042	5.25213	4.75638	4.93121	4.7902	5.07361	4.89208	4.98652	5.1751	5.17476	5.15478	4.97765	5.00382	4.81093	5.0038	4.92043	4.914	4.8358
AT1G16690	8.50353	8.31826	8.61946	8.4225	8.51743	8.54342	8.45874	8.59916	8.49878	8.59945	8.22491	8.1243	8.10214	8.19394	8.22347	8.22329	8.22345	7.54666	7.44264	7.66183
AT1G16700	12.9884	13.2015	13.1055	13.3053	13.0024	13.0287	13.142	12.7852	12.9836	12.9853	13.1065	12.8063	12.5838	12.5753	12.6052	12.605	12.6052	12.6164	13.3088	12.834
AT1G16705	5.34645	5.52435	4.91105	5.73227	5.72954	5.27303	5.65274	6.36009	5.79148	6.07295	6.00546	7.04966	6.82903	6.82081	7.24265	7.43871	7.34408	7.2536	7.63739	6.78681
AT1G16780	8.80158	8.7151	8.81854	8.61936	8.71598	8.64246	8.55662	8.99564	8.79683	8.59945	8.62047	9.01662	8.89598	8.88753	8.61902	8.42198	8.51999	7.74324	7.34785	7.467
AT1G16820	6.55807	6.37586	6.46401	6.57436	6.65989	5.75385	6.79474	6.44444	6.55347	6.74004	7.53708	7.34515	7.32322	7.21351	7.3441	7.04844	7.34408	7.54666	7.8346	7.17175
AT1G16858	10.8908	10.8042	10.9079	10.808	10.7048	11.2307	10.6449	10.8875	11.0856	11.0872	11.0086	10.8087	10.8861	10.8776	11.2071	11.2069	11.107	10.9187	10.9113	10.6367
AT1G16905	5.34645	4.64458	5.17419	5.1741	5.17148	5.19487	5.46383	5.15597	5.50795	5.60056	6.09294	5.52852	5.34217	5.33449	5.25183	5.61854	5.36147	5.44043	5.4337	5.45635
AT1G16910	5.41511	5.80816	5.36188	5.91128	5.80898	6.02629	5.94553	5.50922	5.71211	5.60056	5.43155	5.52852	5.71216	5.78362	5.61871	5.73178	5.52752	6.30022	6.38284	6.31685
AT1G17000	5.34645	5.35833	5.0042	5.1741	5.35913	5.54917	5.28499	5.34338	5.50795	5.23414	5.36281	5.36246	5.508	5.40309	5.25183	5.52737	5.36147	5.37165	5.36495	5.38748
AT1G17232	5.34645	5.35833	5.36188	5.43053	5.61631	5.11222	5.46383	5.50922	5.07238	5.79304	5.43155	5.36246	5.34217	5.33449	5.36149	5.36132	5.4302	5.62905	5.4337	5.38748
AT1G17235	5.34645	5.52435	5.25222	5.09161	5.42785	5.45171	5.39493	5.15597	5.23263	5.15623	5.0926	5.17476	5.34217	5.22507	5.1738	5.17364	5.25181	5.2619	5.0947	5.19941
AT1G17240	6.36333	6.46025	6.37961	6.46392	6.3767	6.4862	6.03881	6.83033	6.44311	6.55509	6.09294	6.66343	6.55352	6.43503	6.09157	6.37901	6.37917	5.92147	5.62224	6.11867
AT1G17255	6.17819	6.28622	6.28996	6.09189	6.19148	6.02629	6.12643	6.44444	6.44311	6.44472	7.05004	6.38021	6.44316	6.43503	6.57403	6.75891	6.37917	6.47434	6.46726	6.49107
AT1G17275	5.07661	5.17069	5.0917	5.09161	5.089	4.83141	5.56138	5.15597	5.15473	5.41229	6.00546	5.25279	5.23268	5.06492	5.36149	5.36132	5.36147	5.37165	5.36495	5.11674
AT1G17277	5.34645	5.17069	5.73236	5.00411	5.42785	5.38287	4.7902	5.07361	5.07238	5.34364	5.36281	5.25279	5.07243	5.14722	5.1738	5.09115	5.36147	5.53782	5.36495	5.27761
AT1G17300	4.63353	4.90764	5.0042	4.75889	5.089	5.11222	4.84288	5.23388	5.50795	5.41229	5.1751	5.43119	5.15478	5.14722	5.1738	5.09115	5.36147	5.10125	5.4337	5.38748
AT1G17390	5.15899	5.2487	5.36188	5.1741	5.42785	5.27303	5.46383	5.15597	5.41076	4.98652	5.25314	5.25279	5.23268	5.22507	5.36149	5.09115	5.36147	5.10125	5.17721	5.38748
AT1G17410	6.83361	6.75572	6.85012	6.75941	6.65989	6.68514	6.88544	6.44444	6.82898	6.83061	6.46499	6.85074	6.73847	6.82081	6.57403	6.66222	6.75906	6.86056	7.05234	7.07653
AT1G17495	4.63353	5.00075	5.0917	5.09161	4.80885	4.93121	5.12402	4.98626	5.23263	5.23414	5.25314	5.17476	5.23268	4.97765	5.25183	5.00365	5.09129	4.92043	5.17721	5.02903
AT1G17545	5.07661	4.90764	5.17419	5.3618	5.24949	4.93121	4.94281	5.07361	5.15473	4.63091	4.75985	4.81201	5.07243	4.97765	5.25183	5.25166	5.09129	5.37165	5.00718	5.27761
AT1G17570	6.55807	7.04523	7.04905	6.37951	6.28706	6.87255	10.0468	6.17498	6.26918	6.17525	6.29093	6.46462	6.07142	5.97604	5.8114	6.00391	5.91094	6.3899	6.09518	6.49107
AT1G17640	8.30526	8.02322	8.12367	8.027	8.31914	8.34509	8.15972	8.40233	8.00553	7.90965	8.12468	8.1243	8.20235	8.39258	8.61902	8.61884	8.81808	9.22496	8.82191	9.24236
AT1G17730	10.6908	10.904	10.8081	10.7077	10.8051	10.731	10.7443	10.6874	10.5866	10.6877	10.7088	10.5092	10.4868	10.4783	10.9075	10.7072	10.608	10.4196	10.7112	10.5369
AT1G17744	5.60341	5.72872	5.73236	5.81172	5.72954	5.54917	5.7662	6.73976	5.89093	5.8925	6.29093	6.66343	6.26923	6.26115	7.7322	7.83065	7.34408	7.64465	8.03044	7.56381
AT1G17900	4.89623	5.17069	5.17419	5.00411	4.9084	5.45171	5.28499	4.7939	4.98504	5.15623	5.36281	5.36246	5.41081	4.97765	5.43022	5.17364	5.36147	5.18381	5.25527	5.55384
AT1G17910	5.07661	5.42705	5.0917	5.09161	5.17148	5.27303	5.20675	5.07361	5.41076	5.23414	5.43155	5.09226	5.34217	5.22507	5.25183	5.43005	5.25181	5.2619	5.0947	5.38748
AT1G17960	5.71655	5.35833	5.61912	5.1741	5.52516	5.38287	5.28499	5.50922	5.34212	5.15623	5.36281	5.36246	5.34217	5.40309	5.8114	5.91079	5.73193	6.20458	6.00769	5.64517
AT1G17990	7.12759	6.46025	7.24308	6.85003	7.14125	6.96964	7.17976	6.73976	6.64179	6.64341	7.73363	6.46462	6.82903	6.63366	6.46359	6.46342	6.75906	7.44988	7.24639	7.37217
AT1G18010	9.29611	9.11199	9.41416	9.1158	9.41113	9.83365	9.34945	9.5917	10.0876	9.99027	9.61312	9.5132	9.88841	9.78029	8.71856	8.71838	9.21376	7.84189	7.63739	8.055
AT1G18020	10.9905	10.4049	11.5066	10.7077	11.3038	11.0308	11.6431	10.6874	10.9857	11.0872	12.7067	11.1081	11.7847	11.6762	10.7074	11.007	11.4063	12.3168	12.1095	12.0345
AT1G18050	5.23692	5.2487	5.0917	5.52786	5.00153	5.27303	5.7662	4.89328	5.41076	5.41229	6.46499	5.17476	5.15478	5.22507	5.36149	5.25166	5.4302	5.44043	5.4337	5.27761
AT1G18060	11.7894	11.7026	11.6066	11.9063	11.9034	11.9296	11.7431	11.8859	12.0842	12.0859	11.5076	11.3075	11.3849	11.4763	11.107	10.9073	11.2071	10.3205	10.512	10.6367
AT1G18075	7.6173	7.34069	7.14422	7.34444	7.2401	7.46201	7.47505	7.22311	6.82898	6.83061	7.63506	7.73325	7.32322	7.40965	7.43889	7.34392	7.24263	8.92837	9.01936	9.14403
AT1G18120	5.41511	5.35833	6.0045	5.09161	5.24949	5.11222	5.03626	4.89328	5.34212	4.89354	5.0926	5.09226	5.41081	5.50023	5.8114	5.17364	5.36147	5.18381	7.63739	4.78316
AT1G18130	4.98924	4.90764	5.36188	5.09161	5.00153	5.19487	4.61951	5.15597	4.89208	4.79415	5.0926	5.09226	5.07243	5.22507	5.25183	5.17364	4.81107	5.01367	4.914	5.02903
AT1G18191	6.93061	7.04523	7.43932	8.12357	7.53309	7.2657	7.6699	6.55481	6.35876	6.44472	7.44031	7.5367	7.5147	7.6043	6.94673	6.46342	6.57401	8.03774	7.5394	6.97458
AT1G18220	5.41511	5.35833	5.36188	5.25213	5.17148	5.19487	5.46383	5.15597	5.50795	5.15623	5.36281	5.43119	5.07243	4.97765	5.36149	5.36132	5.4302	5.44043	5.53105	5.55384
AT1G18230	4.89623	4.90764	5.17419	4.58888	4.9084	5.02455	5.12402	4.74151	5.07238	5.07387	5.0926	4.9116	4.74037	4.88475	4.91067	4.91051	5.0038	5.10125	5.00718	4.93565
AT1G18240	4.98924	5.35833	5.25222	5.00411	5.17148	5.19487	4.7902	4.98626	5.07238	5.15623	5.1751	5.25279	5.23268	5.33449	5.00382	5.36132	5.36147	5.10125	5.17721	5.11674
AT1G18310	5.15899	5.08822	5.0042	5.09161	4.9084	4.93121	5.28499	5.23388	4.98504	4.98652	5.0926	5.17476	5.15478	5.06492	4.7586	5.25166	5.17378	5.10125	4.914	4.93565
AT1G18320	9.09892	9.21031	9.31311	8.81844	8.91462	9.13896	9.34945	8.50016	8.59778	8.50045	9.017	8.91828	8.69736	8.68892	8.22347	8.12306	8.42214	8.13433	7.93288	7.8591
AT1G18350	6.27373	6.08827	6.0045	6.00441	6.00164	6.40173	5.94553	5.34338	5.50795	5.15623	4.81235	5.09226	5.23268	5.33449	5.09131	5.09115	5.17378	4.82075	5.0947	4.93565
AT1G18382	5.34645	5.2487	5.73236	5.73227	5.61631	5.11222	5.39493	5.60029	5.23263	5.15623	5.1751	5.52852	5.41081	5.40309	5.43022	5.36132	5.09129	6.01464	5.7355	5.75858
AT1G18415	6.44769	6.08827	6.37961	6.28986	6.28706	6.40173	6.32467	6.44444	6.44311	6.44472	6.46499	6.38021	6.64184	6.63366	6.57403	6.37901	6.37917	5.53782	5.62224	5.64517
AT1G18450	10.8908	10.6045	10.8081	11.0075	10.7048	10.8313	10.8446	10.9871	11.0856	10.9874	11.0086	11.4074	11.3849	11.2765	11.7061	11.7059	11.7061	11.7173	11.4101	11.5349
AT1G18560	8.10681	8.22002	7.92953	8.12357	8.02409	7.85409	7.6699	8.3019	8.40095	8.40261	8.12468	7.83189	8.10214	8.09374	7.83083	7.73202	7.63361	7.05953	6.8534	7.07653
AT1G18650	9.89313	9.90625	9.91017	10.1093	9.80748	10.432	9.84693	9.5917	9.78871	9.89003	9.51358	9.5132	9.49084	9.38397	8.42216	8.22329	8.81808	6.10216	6.46726	6.97458
AT1G18735	5.23692	5.2487	5.52795	5.25213	5.24949	5.11222	5.28499	5.23388	5.50795	5.23414	5.1751	5.43119	5.15478	5.14722	5.36149	5.09115	5.17378	5.10125	5.36495	5.38748
AT1G18745	7.71585	8.22002	7.92953	7.83117	7.63107	8.44556	8.15972	7.61396	7.80975	7.71279	8.52146	8.91828	8.49883	8.29216	8.52001	8.81792	8.51999	7.74324	8.03044	8.055
AT1G18770	4.44937	4.64458	5.0042	5.09161	4.64532	4.60836	4.84288	4.7939	5.15473	5.07387	5.0926	5.00476	4.89212	4.73313	5.1738	4.75844	4.75858	5.10125	4.76187	5.19941
AT1G18773	8.70206	8.11979	8.719	8.81844	8.61644	8.64246	9.05228	8.3019	8.59778	8.50045	8.81955	8.62009	8.69736	8.5894	8.42216	8.22329	8.619	7.64465	7.44264	8.055
AT1G18820	7.32785	7.6302	7.73263	7.14412	7.04609	7.55881	6.79474	7.32453	7.22175	7.12457	7.34553	7.14483	7.22181	6.82081	6.6624	6.94655	7.43887	8.03774	7.63739	8.35013
AT1G18871	5.15899	5.00075	5.17419	5.09161	5.35913	5.11222	5.28499	5.15597	4.98504	5.15623	5.25314	4.9116	5.07243	4.97765	5.25183	5.25166	5.17378	4.82075	5.00718	4.93565
AT1G18879	4.98924	4.90764	4.81147	5.25213	5.00153	5.19487	5.20675	4.89328	5.23263	5.07387	4.81235	4.81201	4.98509	5.22507	5.00382	5.00365	4.91065	5.10125	4.81439	4.93565
AT1G18930	5.23692	5.42705	5.36188	5.3618	5.089	5.19487	5.46383	5.34338	5.71211	5.60056	6.00546	5.91196	5.508	5.50023	5.36149	5.52737	5.36147	5.37165	5.53105	5.45635
AT1G18970	5.71655	5.42705	5.36188	5.52786	5.17148	5.27303	5.46383	5.34338	5.41076	5.34364	5.25314	4.9116	5.15478	5.06492	5.1738	5.25166	4.81107	5.53782	5.25527	5.19941
AT1G19030	4.79681	4.80809	5.17419	5.00411	5.089	5.02455	5.03626	4.98626	5.34212	4.98652	5.0926	5.00476	4.79275	4.97765	5.09131	5.00365	5.0038	5.18381	4.914	5.02903
AT1G19040	4.79681	4.80809	5.0917	4.81139	4.80885	5.02455	5.12402	5.15597	4.98504	4.98652	4.58981	4.81201	4.74037	4.6224	4.5886	5.00365	5.09129	4.59798	4.5918	5.11674
AT1G19060	5.15899	5.17069	5.0917	5.43053	5.35913	5.64047	5.46383	5.34338	5.07238	5.50949	5.00509	5.25279	5.23268	5.33449	5.00382	5.36132	5.4302	5.53782	5.36495	5.27761
AT1G19070	5.79593	5.6155	6.09198	5.3618	5.72954	5.27303	5.56138	5.7134	5.89093	5.34364	5.25314	6.0051	5.79153	5.50023	6.19395	5.81123	6.09155	5.92147	5.91454	5.64517
AT1G19086	5.15899	5.08822	5.0042	5.09161	5.35913	5.11222	4.84288	5.07361	4.7927	4.98652	5.00509	4.9116	4.89212	4.88475	4.7586	4.81093	4.75858	5.01367	5.0947	4.67174
AT1G19115	5.07661	5.35833	5.0917	5.1741	5.089	4.83141	5.39493	5.07361	5.15473	5.23414	5.36281	5.25279	5.508	5.40309	5.25183	5.43005	5.25181	5.74236	5.4337	5.64517
AT1G19120	10.3918	10.8042	10.4089	10.4088	10.4058	10.0335	10.5451	10.0889	10.387	10.2896	10.8091	10.3103	10.4868	10.4783	10.3093	10.4082	10.4084	9.52332	9.91355	9.64029
AT1G19160	5.41511	5.42705	5.36188	5.81172	5.52516	5.75385	5.20675	5.34338	5.15473	5.50949	5.0926	5.36246	5.15478	5.33449	5.36149	5.17364	5.17378	5.44043	5.4337	5.27761
AT1G19260	5.51233	5.80816	5.61912	6.00441	5.72954	6.02629	5.65274	5.50922	6.07137	6.07295	5.62006	5.91196	5.41081	5.33449	5.36149	5.52737	5.52752	5.18381	5.4337	5.55384
AT1G19371	6.27373	6.37586	6.57445	6.37951	5.90852	6.11386	6.41444	5.50922	5.79148	5.71367	5.25314	5.25279	5.34217	5.50023	5.00382	5.00365	5.0038	5.2619	4.914	4.8358
AT1G19373	8.60253	8.91374	8.81854	8.52035	8.41958	9.63522	8.75522	7.81112	8.20229	8.40261	8.62047	8.71963	7.8098	7.70283	7.9291	8.61884	8.12322	7.44988	7.93288	8.4506
AT1G19376	7.71585	8.02322	8.02709	7.63396	7.53309	8.44556	7.96551	7.22311	7.90799	8.00719	8.22491	8.02772	7.32322	7.70283	6.94673	7.53547	7.14377	6.95762	7.24639	7.27067
AT1G19392	5.41511	5.17069	5.25222	5.61903	5.35913	5.02455	5.56138	5.23388	4.74033	4.98652	5.36281	5.00476	4.98509	4.97765	5.09131	5.09115	5.09129	5.37165	4.914	5.11674
AT1G19394	5.51233	5.6155	5.36188	5.52786	5.52516	5.45171	5.39493	5.89223	5.41076	5.41229	5.25314	5.73295	5.98402	5.78362	6.6624	6.37901	6.28952	7.2536	7.05234	6.60161
AT1G19396	6.74304	6.65904	6.66282	6.85003	6.84718	6.40173	6.98255	6.73976	6.73842	6.64341	6.85111	7.73325	7.71119	7.6043	7.63363	7.34392	8.12322	7.64465	8.12702	7.76043
AT1G19397	6.64639	6.19064	6.37961	6.19427	6.57153	6.40173	6.49894	7.32453	6.73842	6.64341	7.24407	7.63468	7.61265	7.50637	9.01555	8.51983	8.71854	9.7229	9.71552	8.64751
AT1G19410	5.07661	5.00075	5.0042	5.43053	5.42785	5.38287	5.03626	5.23388	4.98504	5.07387	5.36281	5.09226	4.79275	5.14722	5.43022	5.00365	5.09129	5.2619	5.0947	5.27761
AT1G19415	5.15899	5.17069	4.91105	5.09161	5.24949	5.38287	5.20675	4.89328	5.15473	5.34364	5.0926	5.17476	5.23268	4.88475	5.36149	5.09115	5.25181	5.62905	5.53105	5.55384
AT1G19420	5.60341	5.6155	5.43062	5.3618	5.72954	5.45171	5.20675	5.15597	5.15473	5.15623	4.91194	5.09226	5.34217	5.40309	5.25183	5.43005	5.17378	5.2619	5.17721	5.19941
AT1G19460	4.74441	4.80809	5.0042	5.25213	4.9084	5.11222	4.67868	4.74151	5.15473	4.89354	5.1751	4.81201	5.07243	4.97765	5.1738	5.00365	5.09129	4.65698	5.00718	4.67174
AT1G19464	5.07661	4.75562	5.25222	4.91097	5.089	5.45171	5.20675	5.07361	5.23263	4.89354	4.91194	5.17476	5.07243	4.73313	5.25183	5.43005	5.09129	5.18381	5.17721	5.27761
AT1G19560	5.23692	5.08822	5.17419	5.25213	5.42785	5.38287	4.42589	5.34338	4.74033	4.63091	4.64875	4.81201	4.98509	4.88475	5.36149	5.00365	5.17378	4.92043	5.25527	4.8358
AT1G19680	8.70206	8.4187	8.719	8.61936	8.81551	8.84156	8.75522	8.79821	8.99425	9.19414	9.017	9.21485	9.19252	9.18405	9.51213	9.41354	9.4137	9.42491	9.01936	9.34126
AT1G19750	8.40569	8.11979	8.32215	8.22381	8.22089	7.95238	8.15972	8.20367	8.30052	8.30219	8.32316	8.02772	8.30057	8.29216	8.61902	8.51983	8.619	9.52332	9.31649	9.44233
AT1G19780	5.23692	5.52435	5.81181	5.91128	5.90852	5.64047	5.39493	5.34338	5.50795	5.41229	5.36281	5.25279	5.508	5.50023	5.43022	5.61854	5.61869	5.53782	5.7355	5.55384
AT1G19810	5.07661	5.42705	5.52795	5.25213	5.35913	5.27303	5.39493	4.89328	5.41076	5.50949	5.00509	5.36246	5.23268	5.33449	5.09131	5.17364	5.25181	5.18381	5.36495	5.19941
AT1G19890	4.89623	4.75562	4.91105	4.91097	5.17148	5.27303	4.94281	4.89328	4.74033	4.89354	4.81235	5.09226	5.34217	5.22507	5.8114	5.81123	5.73193	6.20458	6.19758	6.03108
AT1G19968	5.79593	5.52435	5.43062	5.91128	5.61631	5.45171	5.46383	5.23388	5.41076	5.23414	5.0926	5.36246	5.23268	5.22507	5.00382	5.17364	4.91065	4.92043	5.25527	5.19941
AT1G20000	4.79681	5.2487	4.91105	4.91097	4.9084	5.11222	4.94281	5.23388	4.7927	4.98652	4.91194	4.75952	4.89212	4.73313	5.25183	4.81093	4.91065	4.92043	5.0947	5.19941
AT1G20010	11.8893	11.8026	11.6066	12.0061	11.9034	11.6298	11.843	11.3863	11.4848	11.4864	11.3079	10.9086	11.0856	11.1772	9.41372	9.41354	9.61165	6.10216	7.34785	8.055
AT1G20015	8.10681	8.4187	8.52045	8.12357	7.72963	8.84156	8.35827	7.41928	7.90799	8.10374	8.32316	8.02772	7.22181	7.0196	6.75909	7.34392	7.24263	7.44988	7.5394	8.055
AT1G20030	6.83361	6.65904	6.57445	7.14412	7.2401	7.65682	7.38021	7.41928	7.22175	7.02944	6.76049	7.5367	7.02786	7.11471	7.53565	7.92892	7.34408	8.03774	8.52381	8.4506
AT1G20040	6.44769	6.46025	6.85012	6.94706	5.90852	6.68514	6.49894	6.07268	6.26918	5.98555	5.91232	6.19496	5.89098	5.70429	5.61871	6.00391	5.81138	6.76992	6.38284	6.97458
AT1G20065	5.23692	5.08822	5.36188	5.52786	5.42785	5.19487	5.39493	5.07361	5.15473	5.41229	5.43155	5.17476	5.23268	5.59124	5.43022	5.17364	5.52752	5.10125	5.00718	5.38748
AT1G20130	5.23692	5.17069	5.25222	6.28986	5.80898	6.59671	6.12643	8.50016	8.00553	7.90965	7.63506	8.02772	8.401	8.49041	8.71856	8.51983	8.71854	6.76992	7.93288	7.66183
AT1G20210	7.51934	8.02322	7.63406	7.14412	7.14125	8.34509	6.88544	6.83033	7.22175	7.12457	7.44031	7.63468	6.82903	6.82081	6.57403	6.94655	7.14377	7.74324	8.12702	8.94575
AT1G20220	11.2898	11.0037	11.4067	10.9078	10.9049	11.7297	10.7443	11.4861	10.8861	10.9874	11.0086	11.0082	11.285	10.5781	11.2071	10.8075	11.3064	10.7186	10.0138	9.93838
AT1G20280	6.93061	6.84632	7.24308	7.04895	7.14125	7.46201	6.88544	7.51601	7.32317	7.41957	7.53708	7.63468	7.71119	7.50637	8.32172	8.22329	8.22345	7.54666	7.63739	7.76043
AT1G20320	4.89623	5.08822	5.0917	5.1741	5.00153	5.11222	4.67868	4.98626	5.23263	5.34364	5.36281	5.43119	5.34217	5.06492	5.25183	5.36132	5.17378	5.37165	5.4337	5.38748
AT1G20360	4.89623	4.90764	4.75898	5.09161	4.75638	5.11222	5.20675	5.15597	5.07238	5.15623	4.91194	5.00476	5.07243	5.14722	4.91067	5.09115	4.91065	4.92043	5.0947	5.19941
AT1G20375	4.98924	5.00075	5.0042	5.09161	5.089	4.93121	5.28499	4.98626	5.34212	5.23414	5.43155	5.43119	5.23268	5.06492	5.43022	5.81123	5.4302	5.37165	5.17721	5.38748
AT1G20390	6.27373	6.00081	6.28996	6.28986	6.19148	6.31201	6.03881	6.17498	6.07137	5.79304	5.81276	6.09258	5.98402	6.06341	6.28954	6.28936	6.28952	7.05953	6.19758	6.78681
AT1G20405	4.79681	5.00075	5.0042	4.46328	4.9084	4.93121	4.67868	4.7939	4.89208	5.34364	5.00509	4.81201	4.62955	4.97765	5.25183	4.81093	4.75858	5.37165	5.00718	5.19941
AT1G20440	7.22642	7.6302	7.43932	8.91755	8.12066	6.78189	7.38021	7.41928	7.32317	7.12457	6.76049	8.52107	8.20235	8.09374	8.91721	8.81792	8.12322	10.8189	10.512	10.338
AT1G20490	6.07588	5.72872	6.09198	5.81172	6.08911	6.02629	6.03881	6.64313	5.98397	5.98555	6.57543	6.76012	6.64184	6.63366	7.53565	7.43871	7.24263	8.33283	7.63739	7.66183
AT1G20515	6.74304	6.84632	6.85012	6.85003	6.9442	6.59671	6.6095	7.02916	6.92597	6.9276	6.85111	6.94777	7.02786	6.91778	6.46359	6.19377	6.28952	5.2619	5.25527	5.64517
AT1G20550	5.71655	5.6155	5.52795	5.52786	5.72954	5.38287	5.46383	5.60029	5.59901	5.71367	5.52888	5.8124	5.71216	5.59124	5.73195	5.73178	5.73193	6.30022	6.09518	6.03108
AT1G20570	7.22642	6.94335	6.94716	6.94706	6.9442	6.96964	6.88544	7.32453	7.32317	7.2234	7.53708	7.73325	7.61265	7.6043	7.43889	7.34392	7.53563	7.54666	6.95045	7.37217
AT1G20590	5.07661	4.90764	5.0917	4.81139	5.00153	5.19487	4.94281	4.89328	4.98504	5.15623	5.25314	5.36246	5.34217	5.22507	5.36149	5.17364	5.4302	5.2619	5.25527	5.11674
AT1G20600	4.98924	5.17069	5.0917	5.09161	5.00153	5.11222	5.12402	5.15597	5.07238	5.41229	5.25314	5.36246	5.15478	5.06492	5.36149	5.43005	5.17378	5.01367	5.36495	5.38748
AT1G20657	5.60341	5.17069	5.17419	5.61903	5.42785	5.27303	5.12402	5.23388	5.23263	5.15623	5.25314	5.09226	5.23268	5.22507	5.09131	5.09115	5.17378	5.18381	5.17721	5.38748
AT1G20690	5.07661	5.35833	5.43062	5.52786	5.24949	5.38287	5.28499	5.34338	5.34212	5.23414	6.19533	5.36246	5.508	5.59124	5.61871	5.52737	5.61869	5.18381	5.62224	5.55384
AT1G20691	6.36333	6.28622	6.37961	6.46392	6.4611	6.11386	6.22895	6.44444	5.79148	5.79304	6.29093	7.04966	6.92602	6.82081	7.43889	7.14361	7.34408	8.63016	7.8346	8.055
AT1G20693	14.7879	14.8011	14.705	14.9049	14.902	14.9282	14.9416	15.0845	14.9831	14.9848	15.106	15.3056	15.2831	15.4746	15.1045	14.9044	15.4045	14.3159	14.7084	14.4334
AT1G20710	5.34645	5.52435	5.0042	5.73227	5.52516	5.45171	5.12402	5.34338	5.41076	5.50949	5.25314	5.43119	5.23268	5.33449	5.36149	5.43005	5.4302	4.82075	5.25527	5.38748
AT1G20735	5.51233	5.17069	5.36188	5.52786	5.42785	5.8334	5.39493	5.41202	4.6295	5.50949	4.91194	5.17476	5.15478	5.06492	5.25183	5.17364	5.09129	5.44043	5.25527	5.27761
AT1G20740	5.23692	5.00075	5.43062	5.09161	5.24949	5.27303	5.28499	5.15597	4.98504	5.15623	5.36281	5.25279	4.89212	5.14722	5.25183	5.36132	5.36147	5.37165	5.25527	5.55384
AT1G20795	5.07661	5.17069	5.25222	4.81139	5.17148	5.27303	5.39493	5.15597	4.7927	4.79415	5.43155	5.25279	5.15478	5.22507	5.09131	5.17364	5.17378	5.01367	5.25527	5.02903
AT1G20820	12.089	12.7017	12.5059	11.8064	11.3038	12.1293	11.9429	11.1871	11.9843	12.0859	12.207	11.8071	10.9858	10.5781	9.7117	10.2087	11.0071	7.84189	8.82191	9.24236
AT1G20875	5.34645	5.2487	5.17419	5.1741	5.24949	5.38287	5.20675	5.34338	5.59901	5.71367	6.00546	5.17476	5.34217	5.59124	5.09131	5.09115	5.17378	5.2619	5.53105	5.27761
AT1G20925	4.89623	5.08822	4.91105	5.3618	5.35913	4.83141	5.12402	5.07361	5.23263	4.74176	5.0926	5.36246	5.07243	5.22507	5.1738	5.17364	5.17378	5.82186	5.62224	5.75858
AT1G20967	5.51233	5.35833	5.36188	5.09161	5.42785	5.19487	5.20675	5.23388	5.41076	4.98652	5.0926	4.81201	5.07243	5.06492	5.09131	5.00365	4.91065	5.37165	4.914	5.02903
AT1G21020	5.41511	5.35833	5.43062	5.1741	5.35913	5.75385	5.39493	5.41202	5.34212	5.15623	5.25314	5.00476	5.15478	8.29216	5.25183	4.91051	5.17378	5.2619	4.914	5.19941
AT1G21110	8.90068	8.4187	8.02709	8.12357	8.51743	8.24682	9.54894	6.36009	7.02781	7.02944	7.44031	6.38021	7.32322	7.40965	5.61871	5.43005	5.52752	5.2619	5.17721	5.27761
AT1G21160	6.83361	6.75572	6.57445	6.57436	6.65989	6.4862	6.49894	6.83033	6.44311	6.55509	6.76049	6.76012	6.92602	7.0196	7.3441	7.34392	7.14377	8.23457	8.03044	7.56381
AT1G21170	7.71585	7.34069	7.53608	7.53598	7.53309	7.16679	7.27869	7.71251	7.6126	7.61425	7.53708	7.43994	7.41797	7.50637	7.63363	7.53547	7.43887	7.74324	7.44264	7.07653
AT1G21202	5.15899	5.35833	4.81147	4.81139	4.9084	4.83141	5.03626	5.15597	5.15473	5.23414	5.0926	5.00476	5.41081	5.40309	5.43022	5.17364	5.4302	5.37165	5.36495	5.27761
AT1G21220	7.03246	7.14039	6.94716	7.53598	7.2401	6.68514	6.88544	6.92732	7.12293	7.02944	6.76049	7.14483	7.12299	7.0196	6.8497	6.75891	6.75906	6.20458	7.14752	6.87748
AT1G21240	8.10681	8.7151	9.1159	8.22381	8.41958	8.04997	8.75522	8.69869	9.39239	9.49246	9.81154	8.42322	9.09421	8.98585	6.75909	6.46342	7.73218	7.74324	6.29318	7.56381
AT1G21245	5.07661	5.2487	5.25222	5.25213	4.80885	4.93121	5.46383	5.34338	5.41076	5.23414	5.43155	5.43119	5.23268	5.22507	5.1738	5.25166	5.17378	5.2619	4.914	5.27761
AT1G21260	8.20703	8.31826	7.73263	8.12357	7.92653	8.44556	8.0631	8.20367	8.49878	8.40261	8.32316	8.52107	8.401	8.39258	8.32172	8.32153	8.3217	7.84189	7.8346	7.8591
AT1G21281	5.15899	5.2487	5.0042	4.81139	4.75638	5.27303	4.94281	4.89328	4.7927	4.79415	4.81235	4.81201	4.98509	5.06492	4.5886	4.91051	4.91065	4.82075	5.0947	4.8358
AT1G21286	5.07661	5.00075	5.17419	5.52786	5.17148	5.11222	5.20675	5.07361	5.23263	5.23414	5.25314	5.09226	5.41081	5.06492	5.25183	5.00365	5.4302	5.2619	4.81439	5.55384
AT1G21290	5.07661	5.17069	4.91105	5.1741	5.00153	5.27303	5.46383	4.98626	5.34212	5.15623	5.43155	5.17476	5.41081	5.40309	5.25183	5.43005	5.36147	5.18381	5.36495	5.45635
AT1G21300	4.79681	4.90764	5.36188	5.09161	4.80885	5.45171	5.46383	4.7939	5.41076	5.15623	5.91232	5.36246	5.34217	5.33449	5.09131	5.17364	5.4302	5.2619	5.17721	5.45635
AT1G21323	5.51233	5.52435	5.61912	5.52786	5.17148	5.45171	5.39493	5.15597	5.34212	5.41229	5.25314	4.9116	5.23268	5.06492	4.91067	4.81093	5.09129	5.10125	4.65075	5.11674
AT1G21327	4.98924	5.2487	5.17419	5.43053	4.9084	5.54917	4.84288	5.15597	5.23263	5.41229	6.19533	5.43119	5.34217	5.40309	5.00382	5.43005	5.25181	5.18381	5.0947	5.38748
AT1G21330	5.07661	4.58568	5.17419	4.91097	5.00153	4.93121	5.39493	5.15597	5.15473	5.34364	5.81276	5.25279	4.89212	4.88475	5.09131	5.00365	5.09129	5.37165	5.00718	5.38748
AT1G21395	5.07661	4.90764	5.0917	4.91097	4.9084	5.19487	5.65274	5.15597	5.23263	5.41229	5.43155	5.6197	4.98509	5.14722	5.52754	6.19377	6.00407	5.74236	5.62224	6.87748
AT1G21470	5.15899	4.90764	5.43062	5.1741	5.00153	4.60836	5.12402	5.23388	4.98504	4.74176	4.64875	4.81201	5.07243	5.14722	5.61871	5.36132	5.4302	5.01367	5.53105	4.93565
AT1G21475	5.07661	5.2487	5.17419	5.1741	5.17148	5.27303	5.03626	5.15597	5.34212	5.34364	5.7333	5.36246	5.07243	5.22507	5.36149	5.43005	5.36147	5.44043	5.4337	5.55384
AT1G21490	5.07661	5.00075	5.0917	5.25213	5.089	4.93121	4.94281	4.57188	4.98504	5.07387	5.00509	5.00476	4.74037	4.6224	4.81109	5.00365	5.0038	4.92043	5.00718	5.02903
AT1G21525	6.74304	6.94335	7.92953	7.73253	7.14125	6.96964	7.86719	7.12429	7.32317	7.41957	8.32316	6.09258	6.26923	6.63366	5.8114	5.52737	5.52752	5.53782	5.25527	5.64517
AT1G21529	4.63353	5.08822	5.0042	4.75889	4.64532	4.83141	4.84288	5.07361	5.15473	4.74176	4.81235	5.25279	4.98509	5.06492	5.73195	5.61854	5.4302	7.64465	7.05234	7.17175
AT1G21530	5.51233	5.52435	5.25222	5.52786	5.089	5.54917	5.46383	5.50922	5.34212	5.15623	5.1751	5.25279	5.41081	5.40309	5.25183	5.00365	5.25181	5.18381	5.17721	5.11674
AT1G21620	5.07661	5.17069	5.0917	5.1741	5.24949	5.19487	5.28499	5.23388	4.89208	4.79415	5.00509	4.81201	4.79275	4.88475	5.61871	4.81093	5.0038	5.53782	5.25527	5.11674
AT1G21738	4.98924	5.08822	4.91105	5.09161	5.17148	5.19487	5.28499	5.07361	5.71211	5.50949	5.7333	5.43119	5.41081	5.40309	5.43022	5.36132	5.52752	5.18381	5.4337	5.45635
AT1G21810	6.83361	6.84632	6.66282	6.66273	6.75657	6.78189	6.41444	6.73976	6.55347	6.36037	5.7333	6.46462	6.44316	6.54537	6.09157	5.81123	6.00407	5.53782	5.36495	5.27761
AT1G21835	5.23692	5.42705	5.0917	5.25213	5.17148	5.27303	5.28499	4.98626	4.98504	4.79415	4.75985	4.81201	5.07243	5.06492	4.81109	4.81093	5.0038	5.10125	4.81439	4.93565
AT1G21850	5.15899	5.2487	5.43062	5.43053	5.24949	5.27303	5.28499	5.15597	5.23263	4.89354	5.52888	5.25279	5.34217	5.22507	5.25183	5.52737	5.17378	5.10125	5.17721	5.27761
AT1G21866	5.07661	5.42705	5.36188	5.43053	5.17148	5.45171	5.12402	5.07361	5.07238	5.23414	5.0926	5.17476	5.15478	4.88475	5.09131	5.25166	5.25181	5.01367	4.914	5.02903
AT1G21925	5.07661	4.90764	5.25222	5.00411	4.64532	5.19487	4.94281	4.44659	4.7927	4.79415	5.00509	5.00476	5.07243	5.14722	5.1738	5.17364	4.81107	5.01367	5.0947	5.02903
AT1G21928	4.79681	5.17069	4.91105	5.09161	5.24949	5.19487	5.20675	5.15597	4.89208	5.07387	5.36281	5.00476	4.98509	4.88475	5.25183	5.36132	5.17378	5.01367	5.00718	5.11674
AT1G21945	9.59509	10.2054	9.51257	9.91007	9.7091	11.1306	9.64849	9.7901	10.5866	10.3887	10.7088	10.8087	10.9858	10.7778	10.5082	10.7072	10.608	10.4196	10.2127	10.4371
AT1G21950	5.79593	5.9077	5.81181	5.61903	5.61631	5.8334	5.39493	5.23388	5.50795	5.34364	5.0926	5.43119	5.508	5.50023	6.00409	6.37901	6.19392	6.3899	6.66609	6.40659
AT1G21960	4.89623	4.90764	4.91105	5.09161	4.9084	5.11222	4.84288	4.89328	5.23263	5.07387	5.0926	5.36246	5.23268	4.88475	5.09131	5.00365	4.91065	4.82075	4.76187	4.93565
AT1G21973	5.23692	5.2487	5.0917	5.00411	5.089	5.38287	6.32467	4.89328	5.15473	5.41229	5.52888	5.36246	5.23268	5.22507	5.25183	4.75844	5.25181	5.2619	5.4337	5.19941
AT1G21975	5.23692	5.17069	5.25222	5.00411	5.17148	5.19487	5.12402	5.23388	4.6295	4.37985	5.00509	5.00476	5.07243	7.40965	5.09131	5.00365	4.58858	5.01367	5.17721	5.11674
AT1G22010	4.89623	4.80809	4.91105	4.91097	5.17148	5.11222	5.12402	5.15597	5.34212	5.41229	5.36281	5.36246	5.59906	5.33449	5.43022	5.61854	5.52752	5.44043	5.7355	5.45635
AT1G22067	5.41511	4.90764	5.17419	5.3618	5.35913	5.19487	4.94281	5.34338	4.98504	5.15623	5.00509	5.25279	5.07243	4.78546	5.1738	4.81093	4.75858	5.01367	4.46614	4.8358
AT1G22080	4.98924	5.17069	4.91105	5.25213	5.24949	5.38287	5.12402	5.15597	4.89208	5.15623	4.91194	5.09226	5.07243	4.97765	5.25183	5.25166	4.91065	5.18381	5.17721	5.45635
AT1G22100	5.23692	4.80809	5.0917	5.25213	5.17148	5.19487	5.20675	5.15597	5.23263	4.74176	5.25314	5.09226	5.34217	5.33449	5.52754	5.17364	5.61869	5.2619	5.53105	5.45635
AT1G22210	5.34645	4.90764	5.0917	5.00411	5.17148	5.02455	5.03626	4.89328	4.98504	4.89354	4.91194	4.46388	5.15478	5.14722	5.25183	5.17364	5.36147	5.37165	5.36495	5.02903
AT1G22275	5.51233	5.52435	5.73236	5.61903	5.61631	5.54917	5.39493	5.60029	5.59901	5.34364	6.46499	5.6197	5.79153	5.88304	5.91096	5.73178	5.73193	6.10216	6.00769	5.93784
AT1G22290	5.23692	4.90764	5.17419	4.91097	5.089	5.11222	5.03626	4.7939	4.89208	4.89354	5.1751	4.46388	4.89212	4.88475	4.64752	5.00365	5.09129	5.10125	4.81439	4.8358
AT1G22340	7.03246	7.23924	6.94716	7.04895	7.2401	7.46201	6.32467	6.83033	7.02781	6.9276	6.46499	6.57506	6.64184	6.73027	6.57403	6.19377	6.28952	8.82925	9.11928	9.14403
AT1G22350	9.89313	9.60819	9.71214	9.71204	10.0074	9.43726	9.45052	10.3884	9.98859	10.0892	10.0114	10.011	10.1876	10.1791	10.3093	10.3091	10.3092	12.017	11.2109	11.3351
AT1G22403	5.79593	5.72872	6.09198	5.73227	5.72954	5.45171	5.94553	5.79277	5.89093	5.34364	5.62006	6.09258	5.98402	5.97604	6.19395	6.19377	6.28952	6.95762	6.8534	7.07653
AT1G22420	5.23692	4.90764	4.91105	5.00411	5.089	5.11222	5.03626	4.74151	5.07238	4.98652	5.00509	4.9116	5.23268	5.14722	4.81109	5.17364	5.0038	4.92043	5.36495	4.8358
AT1G22460	5.07661	5.08822	5.0042	5.25213	5.00153	5.11222	5.39493	5.50922	5.41076	5.71367	6.09294	5.91196	5.89098	5.88304	6.19395	6.19377	6.09155	6.10216	6.00769	5.75858
AT1G22560	5.41511	5.72872	5.61912	5.3618	5.72954	5.27303	5.12402	5.60029	5.59901	5.23414	5.0926	5.25279	5.34217	5.59124	5.1738	4.91051	5.25181	4.82075	4.5918	4.93565
AT1G22580	5.15899	5.08822	5.17419	5.1741	5.24949	5.27303	4.94281	5.07361	4.98504	5.07387	6.38058	5.17476	4.98509	5.14722	5.1738	5.25166	5.0038	5.53782	5.36495	5.55384
AT1G22630	13.3882	13.8013	13.0055	13.1054	13.1024	12.4292	13.4418	12.6852	12.6838	12.5854	13.2064	12.8063	12.7839	12.8751	11.906	11.9058	12.1057	10.3205	10.6118	10.6367
AT1G22651	4.98924	4.90764	5.0917	4.64781	5.089	5.02455	4.84288	4.7939	4.6295	4.98652	4.91194	5.00476	4.89212	5.06492	4.91067	4.64736	4.91065	4.92043	5.00718	4.8358
AT1G22680	4.89623	4.90764	4.91105	5.25213	4.64532	4.93121	4.84288	4.98626	4.89208	4.98652	4.64875	4.58949	4.74037	4.56368	4.81109	4.58844	5.09129	4.65698	4.39896	5.02903
AT1G22720	5.15899	4.90764	5.0042	4.91097	5.17148	5.11222	5.39493	4.7939	4.74033	4.98652	5.00509	5.00476	5.07243	4.97765	4.91067	5.36132	5.36147	5.37165	5.0947	4.93565
AT1G22767	4.98924	5.2487	4.75898	5.1741	5.00153	5.11222	5.46383	5.23388	5.23263	5.50949	5.0926	5.09226	5.07243	5.06492	4.91067	4.91051	4.75858	5.10125	6.8534	5.02903
AT1G22882	8.90068	9.21031	9.1159	8.7189	8.91462	8.24682	9.05228	8.79821	9.39239	9.39406	10.6094	8.71963	9.78877	9.68191	8.71856	8.81792	9.21376	9.42491	9.01936	8.94575
AT1G22885	10.791	10.7039	10.8081	10.808	10.8051	10.9311	11.3434	10.3884	11.0856	11.0872	11.6076	10.8087	11.1857	11.1772	10.2089	10.3091	10.7074	9.32385	9.71552	9.83873
AT1G22890	10.6908	10.3058	10.7078	10.808	10.7048	10.5318	11.6431	10.2893	10.686	10.6877	11.5076	10.7085	10.5866	10.6775	10.3093	10.4082	10.2089	10.9187	11.011	10.9362
AT1G22900	8.01025	7.72877	8.2239	7.73253	7.72963	8.84156	7.6699	7.61396	8.00553	7.90965	7.73363	7.04966	7.02786	6.91778	5.91096	5.73178	6.28952	5.62905	5.53105	5.83815
AT1G22970	9.49556	9.8066	9.41416	9.71204	9.50953	9.03904	9.54894	9.39377	9.59031	9.49246	9.81154	9.9108	9.78877	9.68191	9.90973	9.90954	9.81006	9.32385	10.1128	9.54075
AT1G22980	5.89541	6.00081	5.81181	6.09189	5.72954	6.11386	5.65274	5.89223	5.98397	5.60056	5.25314	6.0051	5.98402	6.06341	6.37919	6.57385	6.28952	6.30022	6.57771	6.11867
AT1G23020	6.27373	6.00081	6.09198	6.00441	6.19148	5.93307	6.22895	6.44444	5.89093	5.8925	5.7333	6.46462	6.17371	6.26115	6.28954	6.37901	6.00407	5.74236	5.81497	6.22116
AT1G23037	4.98924	5.08822	5.0042	5.09161	5.089	5.27303	5.03626	5.34338	4.98504	4.63091	4.91194	5.00476	4.79275	4.97765	4.81109	5.00365	4.81107	4.92043	4.76187	4.8358
AT1G23052	7.42261	7.14039	7.14422	7.24298	7.34155	7.16679	7.86719	7.61396	7.51465	7.8114	7.73363	8.52107	8.59783	8.5894	9.51213	9.61148	9.51211	9.12663	9.41754	9.14403
AT1G23070	5.51233	5.2487	5.73236	5.25213	5.61631	5.45171	5.39493	5.7134	5.34212	5.34364	5.36281	6.76012	6.26923	6.06341	7.7322	7.92892	7.63361	9.32385	9.2176	8.94575
AT1G23074	4.63353	4.75562	4.81147	5.09161	4.9084	5.38287	5.03626	5.23388	5.15473	5.15623	4.91194	5.43119	5.15478	5.06492	4.91067	5.09115	5.0038	5.01367	5.17721	4.8358
AT1G23145	4.98924	5.42705	5.0917	5.09161	5.089	5.45171	5.03626	5.34338	5.50795	5.23414	5.43155	5.36246	5.34217	5.06492	5.52754	5.36132	5.73193	5.2619	5.25527	5.64517
AT1G23147	5.41511	5.35833	4.91105	5.09161	5.17148	4.34439	5.28499	4.98626	5.15473	5.07387	5.36281	5.09226	5.23268	5.40309	5.43022	5.73178	5.73193	5.62905	5.17721	6.03108
AT1G23149	6.83361	6.94335	6.57445	7.24298	6.75657	7.36719	7.17976	6.36009	6.55347	6.44472	6.19533	6.76012	6.73847	6.54537	7.43889	7.73202	7.14377	8.53114	8.72237	8.4506
AT1G23250	4.74441	4.90764	5.17419	5.09161	5.17148	5.19487	5.39493	5.50922	5.41076	5.50949	5.52888	6.29056	6.07142	5.97604	6.19395	5.81123	6.00407	5.74236	6.19758	5.55384
AT1G23270	5.23692	4.90764	5.0042	5.25213	5.35913	5.19487	4.94281	5.15597	5.07238	5.07387	4.91194	5.17476	5.15478	4.78546	5.09131	5.09115	5.0038	4.92043	5.0947	5.19941
AT1G23300	5.07661	5.17069	5.17419	4.81139	5.35913	4.93121	5.03626	4.98626	5.15473	5.07387	4.91194	5.09226	5.23268	5.14722	4.91067	5.00365	5.17378	5.01367	4.914	5.19941
AT1G23465	8.01025	8.22002	7.92953	8.22381	8.02409	7.75543	8.45874	7.71251	8.00553	7.8114	8.0281	8.32278	8.00558	7.99719	8.02666	8.02648	8.22345	8.03774	8.12702	8.055
AT1G23470	5.51233	5.72872	5.25222	5.43053	5.61631	5.02455	5.46383	5.41202	5.41076	5.71367	5.25314	5.25279	5.508	5.33449	5.52754	5.00365	5.36147	5.44043	5.53105	5.45635
AT1G23510	4.89623	5.08822	5.0917	5.00411	4.9084	5.11222	5.12402	4.74151	4.98504	5.07387	5.25314	5.52852	5.41081	5.59124	5.61871	5.43005	5.4302	5.18381	5.53105	5.19941
AT1G23570	5.15899	5.2487	5.36188	5.25213	5.35913	5.54917	5.56138	5.60029	5.89093	6.07295	5.62006	5.8124	5.98402	5.88304	5.91096	5.73178	6.00407	5.82186	6.19758	5.75858
AT1G23590	5.15899	5.17069	5.0042	5.43053	5.35913	5.19487	5.39493	5.60029	5.59901	5.34364	5.52888	7.14483	6.82903	6.91778	7.3441	6.75891	6.75906	6.47434	7.14752	5.55384
AT1G23610	4.98924	4.80809	5.43062	5.00411	4.64532	5.19487	5.03626	5.23388	5.15473	5.15623	5.0926	5.36246	5.23268	5.40309	5.43022	5.52737	5.36147	5.37165	5.17721	5.27761
AT1G23620	5.07661	5.08822	4.75898	5.1741	4.9084	5.19487	5.12402	5.07361	5.41076	5.15623	5.43155	5.43119	5.34217	5.50023	5.1738	5.52737	5.36147	5.18381	5.25527	5.27761
AT1G23640	5.34645	5.35833	5.0917	5.00411	5.42785	5.11222	5.12402	5.23388	5.41076	5.15623	5.0926	5.09226	5.41081	5.33449	5.36149	5.25166	5.4302	5.2619	5.0947	5.19941
AT1G23650	9.29611	9.60819	9.81052	9.61201	9.01296	10.6316	9.15221	9.19385	9.59031	9.49246	9.41518	9.81115	9.09421	8.78844	8.8181	9.61148	9.51211	9.52332	9.2176	9.83873
AT1G23660	5.15899	4.90764	5.43062	5.09161	5.17148	5.02455	5.12402	5.50922	5.59901	5.23414	5.52888	5.8124	5.71216	5.59124	5.8114	5.61854	5.81138	5.53782	5.7355	5.19941
AT1G23680	5.23692	5.17069	5.25222	5.25213	5.089	5.45171	5.39493	5.15597	5.34212	5.07387	5.25314	5.36246	5.15478	5.14722	5.1738	5.43005	5.17378	5.18381	5.17721	5.27761
AT1G23690	5.07661	5.00075	4.91105	5.1741	5.17148	5.38287	5.12402	5.34338	5.07238	5.23414	5.25314	4.81201	5.07243	4.97765	4.91067	5.09115	4.81107	5.10125	5.0947	5.11674
AT1G23700	5.23692	5.35833	5.25222	5.1741	5.52516	5.45171	5.56138	5.34338	5.59901	5.41229	5.1751	5.73295	5.508	5.40309	5.43022	5.36132	5.25181	5.37165	5.62224	5.38748
AT1G23720	5.51233	5.80816	5.36188	5.43053	5.35913	5.27303	5.20675	5.41202	4.89208	4.98652	4.75985	4.75952	5.23268	5.14722	5.00382	4.81093	4.91065	5.01367	5.00718	5.11674
AT1G23724	4.98924	4.64458	4.81147	4.91097	5.00153	4.93121	5.20675	5.07361	4.98504	4.89354	4.64875	4.46388	4.62955	4.43854	5.00382	4.81093	4.6475	4.92043	4.81439	4.8358
AT1G23760	6.07588	5.80816	6.09198	6.09189	6.28706	6.4862	5.8458	6.55481	5.98397	5.98555	5.25314	6.09258	6.17371	6.26115	6.8497	6.75891	6.66238	5.53782	6.19758	5.83815
AT1G23770	5.15899	5.2487	5.36188	5.43053	5.24949	5.38287	5.12402	5.41202	4.98504	5.15623	5.62006	5.25279	5.34217	4.78546	5.43022	5.36132	5.4302	5.82186	5.7355	5.45635
AT1G23810	5.15899	5.08822	5.17419	5.43053	5.24949	5.45171	4.84288	5.15597	5.15473	5.41229	5.00509	5.00476	4.98509	5.22507	5.25183	4.75844	5.09129	5.18381	5.25527	5.27761
AT1G23850	8.01025	8.31826	8.32215	8.32206	8.22089	8.34509	7.86719	7.81112	7.80975	7.8114	7.73363	8.1243	7.71119	7.70283	8.42216	8.61884	8.3217	7.54666	7.14752	7.56381
AT1G23920	5.34645	5.2487	5.0917	5.43053	5.17148	5.19487	5.46383	5.34338	4.98504	5.07387	5.36281	5.25279	5.34217	5.22507	5.25183	5.17364	5.17378	5.2619	5.36495	5.45635
AT1G23930	5.07661	5.08822	5.36188	5.25213	5.24949	5.11222	5.39493	5.15597	5.34212	5.34364	5.36281	5.17476	5.41081	5.40309	5.1738	5.36132	5.4302	5.10125	5.4337	5.19941
AT1G23935	5.07661	5.00075	5.17419	5.00411	5.089	5.38287	5.03626	5.07361	5.23263	5.34364	5.25314	4.64842	4.89212	4.97765	5.00382	5.17364	4.91065	5.10125	5.25527	5.19941
AT1G23940	6.74304	6.46025	6.28996	6.57436	6.65989	6.31201	6.49894	6.83033	6.64179	6.36037	6.46499	6.46462	6.82903	6.82081	6.6624	6.57385	6.94671	6.76992	6.66609	6.49107
AT1G23950	7.03246	6.65904	7.04905	6.94706	7.04609	6.87255	6.79474	6.92732	7.22175	7.12457	7.14521	7.14483	7.12299	7.21351	7.14379	7.04844	7.14377	7.64465	7.73596	7.56381
AT1G23990	5.15899	5.35833	5.17419	5.1741	5.17148	5.11222	5.28499	4.89328	4.89208	5.23414	4.91194	5.25279	5.07243	5.14722	5.00382	5.09115	4.91065	5.01367	5.00718	5.11674
AT1G24010	4.98924	5.17069	4.91105	4.81139	5.00153	5.19487	4.94281	4.7939	5.07238	4.74176	5.36281	5.17476	4.98509	5.22507	5.36149	5.43005	5.73193	5.37165	5.36495	5.45635
AT1G24060	5.15899	5.42705	5.36188	4.81139	5.00153	5.54917	4.94281	4.89328	5.23263	5.23414	5.36281	5.25279	5.34217	5.14722	5.25183	5.25166	5.61869	5.10125	5.17721	5.27761
AT1G24062	5.34645	5.17069	5.25222	5.09161	5.17148	5.19487	4.84288	5.23388	4.74033	4.98652	5.0926	5.00476	5.07243	4.73313	5.61871	6.09139	6.19392	5.62905	4.914	6.11867
AT1G24068	5.41511	5.35833	5.36188	5.00411	5.089	5.19487	5.12402	4.89328	5.50795	5.71367	5.36281	5.52852	5.508	5.50023	5.43022	5.43005	5.61869	5.44043	5.4337	5.38748
AT1G24095	6.55807	6.46025	6.85012	6.57436	6.84718	6.4862	6.69796	6.73976	6.73842	6.64341	7.14521	6.76012	6.55352	6.43503	6.46359	6.57385	6.66238	6.10216	6.76278	6.49107
AT1G24147	12.3888	12.8018	12.8057	12.4058	12.9024	12.8289	13.142	12.885	13.0836	12.9853	13.6063	12.5065	13.0836	13.2751	10.1089	8.81792	10.9075	6.01464	6.09518	6.78681
AT1G24148	10.8908	11.0037	10.9079	10.9078	11.0046	10.731	11.0441	11.5861	11.285	11.2867	11.6076	12.1067	11.8846	12.0758	11.4063	11.2069	11.3064	9.82128	9.51595	10.0386
AT1G24150	8.80158	8.81464	9.1159	8.7189	9.01296	8.34509	8.95392	8.59916	8.40095	8.40261	9.21523	7.83189	8.20235	8.29216	7.04862	7.24247	7.34408	7.64465	6.76278	7.17175
AT1G24159	5.15899	5.42705	5.25222	5.1741	5.24949	5.11222	5.28499	5.23388	5.71211	5.79304	5.62006	5.17476	5.41081	5.14722	5.25183	5.17364	5.36147	5.2619	5.36495	5.38748
AT1G24200	4.98924	5.00075	5.0042	4.91097	4.9084	5.02455	5.03626	5.15597	4.98504	5.34364	5.25314	5.25279	5.07243	4.78546	5.09131	5.00365	5.36147	5.53782	5.4337	4.78316
AT1G24210	6.27373	6.57068	6.28996	6.57436	6.08911	6.21633	6.41444	6.17498	6.35876	6.36037	6.6638	6.66343	6.64184	6.43503	6.75909	6.57385	6.66238	6.58481	7.34785	6.78681
AT1G24212	4.79681	4.75562	4.81147	5.3618	4.9084	5.02455	5.03626	4.98626	5.23263	5.15623	5.0926	5.17476	4.74037	4.78546	4.81109	5.09115	5.17378	4.92043	5.00718	5.02903
AT1G24220	4.63353	5.08822	5.25222	5.00411	4.80885	4.66744	5.03626	5.07361	5.41076	4.89354	5.36281	5.17476	5.07243	4.88475	5.09131	4.91051	5.09129	5.18381	4.914	4.78316
AT1G24230	4.89623	5.08822	5.25222	5.00411	5.35913	5.38287	5.28499	5.23388	5.34212	5.23414	5.00509	5.00476	5.23268	5.06492	5.25183	5.09115	5.36147	5.2619	5.4337	5.11674
AT1G24240	8.70206	8.7151	8.61946	8.7189	8.51743	8.44556	8.55662	8.59916	8.89593	8.8976	8.72001	8.71963	8.401	8.68892	8.52001	8.51983	8.3217	7.74324	8.12702	7.8591
AT1G24250	4.98924	5.00075	4.91105	5.1741	5.17148	5.19487	4.67868	5.07361	5.07238	5.41229	5.36281	5.25279	5.07243	4.97765	5.00382	5.00365	5.09129	5.2619	5.36495	5.27761
AT1G24256	5.41511	5.42705	5.81181	5.1741	5.42785	5.54917	5.46383	5.34338	5.07238	4.98652	4.81235	5.09226	5.23268	5.14722	4.7586	5.43005	5.17378	5.01367	5.0947	5.02903
AT1G24370	5.15899	4.75562	4.81147	5.25213	5.089	5.11222	6.12643	4.89328	4.89208	5.41229	5.00509	5.00476	4.62955	4.88475	5.09131	4.91051	4.58858	5.10125	5.0947	5.02903
AT1G24388	4.98924	4.80809	5.36188	4.75889	5.089	5.02455	5.03626	4.98626	4.74033	4.74176	4.81235	4.46388	4.98509	4.88475	5.00382	4.75844	5.17378	4.92043	5.0947	4.8358
AT1G24390	6.55807	6.28622	6.19436	6.37951	5.90852	6.31201	6.22895	6.2705	7.02781	6.9276	6.38058	6.57506	6.73847	6.63366	6.37919	6.37901	6.57401	6.30022	6.19758	6.31685
AT1G24430	5.60341	6.19064	5.52795	6.37951	5.35913	4.93121	5.46383	5.60029	6.07137	6.17525	5.25314	5.17476	5.07243	5.33449	5.43022	5.09115	5.09129	5.10125	5.17721	5.11674
AT1G24580	5.71655	5.9077	6.0045	5.81172	5.61631	5.8334	5.65274	7.22311	6.73842	6.44472	6.57543	8.32278	7.02786	6.82081	10.5082	11.4061	10.3092	10.6192	11.011	11.1357
AT1G24640	4.74441	4.58568	5.17419	4.64781	4.64532	5.11222	5.20675	5.07361	5.15473	5.15623	5.43155	5.17476	5.34217	5.22507	4.91067	4.91051	5.17378	5.10125	5.17721	5.38748
AT1G24657	5.41511	5.2487	5.17419	5.52786	5.35913	5.38287	5.03626	5.23388	5.23263	5.23414	4.91194	4.81201	5.41081	5.22507	5.36149	5.09115	5.52752	5.2619	5.17721	5.38748
AT1G24686	5.07661	5.35833	5.17419	5.00411	5.089	5.19487	5.20675	5.15597	5.41076	4.89354	5.1751	5.00476	5.508	5.33449	5.25183	5.52737	5.36147	5.2619	5.4337	5.19941
AT1G24733	5.07661	5.17069	5.0042	4.91097	5.089	5.19487	5.28499	5.34338	5.34212	5.34364	5.7333	5.09226	5.508	5.40309	5.52754	5.52737	5.61869	6.01464	5.62224	5.55384
AT1G24792	5.71655	5.42705	5.52795	5.61903	5.61631	5.45171	6.03881	5.89223	6.07137	5.60056	5.81276	6.0051	6.17371	6.06341	6.00409	6.19377	5.91094	5.53782	5.25527	5.55384
AT1G24807	10.3918	10.3058	10.5086	10.1093	10.1063	10.3329	10.2458	9.49217	9.78871	9.79039	9.61312	9.11653	9.19252	9.18405	9.11546	9.01537	9.21376	9.62286	9.01936	9.74033
AT1G24851	9.29611	9.11199	9.61211	9.1158	8.91462	10.0335	9.05228	9.19385	8.79683	8.99593	9.11691	9.01662	8.99431	8.88753	9.7117	9.71151	9.71168	10.3205	9.61549	10.338
AT1G24879	5.41511	5.42705	5.52795	5.25213	5.42785	5.38287	5.46383	5.7134	5.41076	5.60056	5.25314	5.73295	5.89098	5.78362	5.61871	5.61854	6.00407	5.44043	5.4337	5.64517
AT1G24880	11.5895	11.0037	11.5066	11.4066	11.4037	11.7297	11.843	11.786	11.4848	11.4864	12.1071	12.7063	12.5838	12.6753	12.905	12.605	13.005	12.2168	12.5093	11.5349
AT1G24881	11.6894	11.9025	11.9064	11.8064	11.7035	12.3292	11.6431	12.2855	11.8845	11.8862	11.5076	11.7072	11.5847	11.6762	11.8061	11.9058	11.906	12.017	11.8099	12.1344
AT1G24938	5.23692	5.08822	5.0042	4.81139	5.24949	4.66744	4.67868	4.98626	4.98504	5.23414	5.0926	4.9116	5.23268	5.33449	5.1738	5.09115	5.4302	5.01367	4.914	5.02903
AT1G24967	4.89623	5.00075	5.25222	5.09161	4.80885	4.83141	5.28499	4.89328	4.7927	4.98652	5.1751	4.81201	5.23268	4.97765	5.00382	5.09115	4.81107	4.92043	4.914	4.67174
AT1G25025	6.83361	6.94335	7.34453	7.04895	6.84718	7.65682	6.79474	7.02916	6.73842	6.74004	6.6638	6.76012	6.44316	6.43503	6.75909	6.94655	6.94671	7.64465	7.05234	7.56381
AT1G25053	5.41511	5.52435	5.43062	5.3618	5.61631	5.11222	5.03626	5.7134	5.23263	5.23414	5.0926	5.43119	5.508	5.33449	5.61871	5.52737	5.61869	5.2619	5.25527	5.19941
AT1G25054	10.791	10.2054	10.7078	10.6083	10.6054	10.731	10.8446	11.0869	10.7863	10.7879	11.2085	11.3075	11.5847	11.4763	11.7061	11.4061	11.6061	10.8189	10.6118	10.5369
AT1G25055	12.089	12.1022	12.206	12.106	12.0032	12.5291	11.843	12.5851	12.2841	12.2858	12.0072	12.1067	11.9844	11.9759	12.1057	12.3054	12.3055	12.4167	12.2094	12.5342
AT1G25083	11.1904	11.3029	11.2075	11.0075	11.1044	11.0308	11.244	10.4882	10.387	10.3887	10.4099	9.9108	9.98864	9.98015	9.51213	9.61148	9.71168	9.52332	9.11928	9.74033
AT1G25097	5.15899	5.17069	4.91105	5.25213	5.00153	5.19487	5.12402	4.89328	5.15473	5.15623	5.43155	5.25279	5.41081	5.33449	5.00382	5.36132	5.25181	5.2619	5.25527	5.27761
AT1G25098	12.8884	12.502	12.9055	12.8056	12.8026	12.9287	13.042	13.4848	12.7838	12.8853	13.3065	13.6059	13.6834	13.6749	13.9048	13.5046	13.9047	11.8173	12.1095	11.8348
AT1G25141	5.41511	5.72872	5.52795	5.3618	5.61631	5.64047	5.7662	5.7134	5.41076	5.50949	5.62006	5.8124	5.89098	5.88304	5.73195	5.81123	5.81138	5.37165	5.4337	5.38748
AT1G25145	10.4916	9.90625	10.4089	10.3096	10.3067	10.3329	10.5451	10.7876	10.5866	10.6877	11.2085	11.2082	11.4848	11.3764	11.6061	11.3062	11.4063	10.7186	10.4123	10.338
AT1G25150	11.8893	12.0023	12.0062	12.0061	11.9034	12.4292	11.7431	12.3854	11.9843	11.986	11.7076	11.907	11.6847	11.6762	11.8061	12.0056	12.0057	12.017	11.9098	12.2343
AT1G25155	6.36333	6.57068	6.46401	6.66273	6.57153	6.02629	6.6095	5.89223	6.26918	5.98555	6.38058	6.46462	6.44316	6.35071	6.00409	6.09139	5.91094	6.58481	6.19758	6.78681
AT1G25175	11.7894	11.2036	11.7065	11.4066	11.5036	11.9296	12.1426	12.0856	11.6847	11.6863	12.7067	13.1061	13.1835	13.0751	13.2049	12.8051	13.305	12.5167	12.3094	11.6349
AT1G25209	5.34645	5.42705	5.61912	5.61903	5.42785	5.64047	5.7662	5.89223	5.71211	5.71367	5.81276	5.91196	6.17371	5.88304	5.91096	6.09139	5.91094	5.53782	5.62224	5.55384
AT1G25210	10.4916	9.90625	10.4089	10.3096	10.2063	10.3329	10.4453	10.6874	10.4868	10.4884	10.9089	11.1081	11.3849	11.2765	11.3064	11.1068	11.3064	10.6192	10.1128	10.2376
AT1G25211	8.60253	8.7151	8.81854	8.91755	8.71598	9.23729	8.45874	8.89731	8.79683	8.69897	8.22491	8.71963	8.49883	8.39258	8.8181	8.91703	8.91719	10.2201	9.91355	10.1376
AT1G25310	5.07661	5.35833	5.17419	5.1741	4.80885	5.11222	5.12402	5.07361	5.34212	5.34364	5.43155	5.36246	5.23268	5.14722	5.1738	5.25166	5.25181	5.44043	5.36495	5.45635
AT1G25410	4.63353	5.00075	4.91105	4.91097	4.64532	4.66744	4.7902	4.7939	5.07238	4.98652	5.36281	4.58949	4.89212	4.6224	5.09131	4.81093	4.91065	4.92043	4.81439	5.11674
AT1G25430	5.71655	5.52435	5.73236	6.00441	5.90852	5.54917	5.56138	6.36009	6.07137	6.07295	5.36281	6.19496	6.26923	6.06341	5.61871	5.52737	5.73193	6.01464	5.4337	6.11867
AT1G25450	9.89313	10.0065	9.71214	9.81042	10.0074	9.73525	9.74853	9.5917	10.0876	10.0892	10.2104	9.01662	9.39244	9.48236	7.63363	7.73202	8.02664	6.10216	6.76278	6.78681
AT1G25472	8.50353	8.31826	8.12367	8.52035	8.61644	8.44556	8.55662	8.59916	8.49878	8.59945	8.12468	8.52107	8.59783	8.78844	9.31267	9.31249	9.21376	9.42491	9.91355	9.44233
AT1G25784	4.89623	4.46014	4.91105	5.00411	4.80885	4.83141	5.03626	5.23388	4.7927	4.89354	4.64875	4.46388	4.98509	4.78546	4.91067	5.00365	4.81107	5.18381	4.65075	5.19941
AT1G25886	4.89623	4.46014	5.17419	5.09161	5.17148	5.19487	5.20675	4.98626	5.15473	5.07387	4.75985	5.25279	4.98509	4.97765	4.91067	5.36132	4.6475	5.18381	5.17721	5.11674
AT1G25988	5.07661	5.35833	5.0042	5.3618	5.24949	5.38287	5.39493	4.98626	5.34212	4.98652	4.64875	5.17476	5.15478	5.06492	5.00382	5.09115	5.36147	5.01367	5.36495	5.11674
AT1G26130	9.49556	9.3092	9.41416	9.21412	9.50953	9.33619	9.25054	9.5917	9.39239	9.49246	9.21523	9.21485	9.39244	9.28293	9.01555	8.91703	9.11544	9.32385	9.01936	9.04411
AT1G26208	5.51233	5.72872	5.81181	5.91128	5.80898	5.54917	5.8458	5.7134	5.71211	5.79304	6.6638	5.91196	5.89098	5.97604	6.37919	6.19377	6.09155	6.20458	6.38284	6.03108
AT1G26218	5.79593	5.80816	5.81181	6.19427	5.80898	6.02629	6.03881	6.07268	5.98397	5.98555	5.52888	5.8124	5.79153	5.88304	6.00409	6.19377	6.00407	6.47434	6.38284	6.60161
AT1G26233	6.64639	7.04523	7.14422	7.24298	6.75657	6.68514	7.38021	6.07268	6.82898	7.02944	7.14521	6.94777	6.35881	6.26115	6.19395	6.75891	6.09155	6.01464	6.8534	6.69005
AT1G26235	6.93061	7.34069	7.04905	7.14412	6.75657	7.07158	7.27869	6.55481	6.92597	6.9276	7.14521	7.14483	6.35881	6.35071	6.46359	6.84952	6.57401	6.47434	7.24639	7.07653
AT1G26240	6.17819	6.28622	6.0045	5.91128	6.00164	6.11386	5.7662	5.7134	5.89093	5.79304	6.09294	5.00476	5.34217	5.78362	5.52754	5.52737	5.52752	5.62905	5.53105	5.83815
AT1G26250	6.93061	7.34069	5.73236	6.19427	5.42785	5.11222	5.46383	5.50922	5.34212	5.41229	5.1751	4.9116	5.15478	5.33449	5.43022	5.09115	5.0038	5.37165	5.36495	5.38748
AT1G26260	7.12759	7.04523	7.34453	7.24298	7.2401	6.59671	6.98255	7.32453	7.12293	7.12457	7.05004	7.2437	7.32322	7.21351	7.3441	7.14361	7.0486	6.76992	6.66609	6.22116
AT1G26300	8.80158	8.7151	8.719	8.91755	8.91462	8.14657	8.65566	8.40233	8.6973	8.59945	8.62047	8.42322	8.59783	8.68892	8.91721	8.71838	8.71854	9.32385	9.51595	9.24236
AT1G26350	4.74441	4.64458	5.0917	5.52786	5.17148	4.93121	5.46383	5.15597	5.07238	5.15623	5.0926	5.09226	4.98509	5.14722	5.1738	5.00365	4.91065	5.2619	4.914	5.11674
AT1G26380	6.44769	6.94335	6.75951	6.37951	6.3767	6.40173	7.08452	5.98528	6.07137	5.79304	6.19533	5.6197	5.59906	5.33449	4.91067	5.25166	5.25181	5.18381	5.00718	5.38748
AT1G26400	5.15899	4.80809	5.0917	4.81139	5.00153	5.02455	4.94281	5.50922	5.15473	5.34364	5.0926	5.00476	5.15478	4.88475	4.91067	4.91051	5.17378	5.18381	4.914	5.11674
AT1G26410	6.36333	6.94335	6.85012	6.19427	6.3767	6.02629	6.88544	6.2705	6.07137	5.98555	6.38058	5.17476	5.59906	5.78362	5.09131	5.17364	4.6475	5.01367	5.25527	5.02903
AT1G26430	5.89541	6.08827	6.19436	5.73227	5.80898	6.11386	5.94553	5.79277	5.89093	5.8925	5.91232	6.09258	5.89098	5.70429	5.61871	5.73178	5.61869	5.62905	5.62224	5.75858
AT1G26510	6.36333	6.08827	6.19436	6.09189	6.08911	6.11386	5.8458	5.89223	5.98397	5.98555	5.52888	6.09258	5.98402	5.97604	5.73195	5.81123	5.81138	5.53782	5.91454	6.03108
AT1G26515	4.98924	5.17069	4.64789	5.00411	5.089	5.27303	5.03626	4.98626	5.15473	4.30961	5.36281	5.09226	5.15478	6.06341	5.25183	4.91051	5.0038	5.18381	5.00718	5.27761
AT1G26530	5.60341	5.35833	5.91137	5.3618	5.72954	5.27303	5.7662	5.50922	5.34212	5.71367	5.43155	5.8124	5.71216	5.97604	5.8114	5.73178	6.00407	5.74236	6.00769	5.55384
AT1G26558	7.6173	7.72877	7.53608	7.43922	7.92653	8.44556	8.25999	7.90936	8.10208	7.90965	8.52146	8.22453	7.8098	7.99719	8.12324	8.22329	8.51999	8.53114	8.82191	8.74707
AT1G26660	8.99902	8.81464	8.91765	8.81844	9.01296	8.94069	9.05228	8.99564	8.89593	8.7985	9.017	9.21485	9.39244	9.18405	9.7117	9.71151	9.81006	10.5194	10.2127	10.338
AT1G26710	5.07661	4.80809	5.17419	5.09161	5.089	5.38287	6.03881	5.79277	6.17366	6.27078	5.43155	6.38021	6.35881	6.35071	5.73195	5.81123	6.00407	5.37165	5.4337	5.45635
AT1G26720	5.34645	5.35833	5.0917	5.73227	5.52516	5.64047	5.65274	6.83033	6.73842	6.64341	6.38058	7.04966	8.20235	6.82081	6.6624	6.46342	6.75906	6.10216	6.66609	6.11867
AT1G26762	6.74304	7.43547	7.04905	6.37951	6.65989	6.59671	6.98255	6.17498	6.44311	6.64341	6.76049	5.8124	6.07142	5.97604	5.73195	5.52737	5.36147	5.62905	5.53105	5.38748
AT1G26771	5.07661	5.35833	5.25222	5.00411	5.17148	5.02455	5.20675	4.98626	5.23263	5.07387	5.25314	5.00476	5.15478	4.97765	5.1738	5.25166	5.36147	5.82186	5.0947	5.19941
AT1G26773	4.89623	5.08822	5.0042	4.75889	4.46086	4.83141	4.67868	4.89328	4.57072	4.74176	4.64875	4.64842	4.89212	4.88475	4.64752	4.64736	4.39583	4.65698	4.65075	4.8358
AT1G26796	5.23692	4.80809	5.0917	5.1741	5.24949	5.27303	5.20675	5.15597	5.07238	5.41229	5.43155	5.09226	4.98509	4.97765	4.91067	5.17364	4.81107	4.92043	5.0947	5.11674
AT1G26797	4.89623	5.00075	5.0042	5.09161	4.9084	5.11222	5.20675	4.7939	5.07238	4.89354	5.1751	5.17476	5.41081	5.14722	5.25183	5.36132	5.36147	5.18381	4.914	5.27761
AT1G26798	5.07661	5.17069	5.0917	5.25213	5.089	5.19487	5.56138	5.07361	4.98504	5.07387	5.36281	5.43119	5.23268	5.33449	4.81109	5.17364	5.09129	5.10125	5.0947	5.11674
AT1G26815	5.23692	5.08822	5.0042	5.09161	5.17148	5.64047	8.0631	5.07361	5.34212	5.23414	5.0926	5.00476	5.07243	4.73313	5.1738	5.00365	5.09129	5.2619	5.25527	5.38748
AT1G26860	5.23692	5.17069	4.81147	5.09161	4.9084	5.11222	5.39493	4.98626	5.15473	5.34364	5.1751	5.09226	5.15478	5.14722	5.00382	5.00365	5.09129	5.18381	5.25527	5.19941
AT1G26890	5.15899	5.35833	5.52795	5.73227	5.35913	5.27303	5.28499	5.41202	5.50795	5.41229	5.81276	5.43119	5.41081	5.06492	5.36149	5.17364	5.0038	5.37165	5.25527	5.45635
AT1G26910	9.99337	10.1055	9.91017	9.91007	9.90713	10.1325	9.84693	9.5917	9.49078	9.39406	9.51358	9.61274	9.49084	9.28293	9.81008	9.71151	9.61165	9.12663	9.51595	9.54075
AT1G26911	7.32785	7.43547	7.14422	7.43922	7.14125	6.78189	7.86719	6.83033	6.92597	6.83061	7.53708	7.5367	7.41797	7.40965	7.3441	7.34392	7.43887	6.76992	7.14752	7.17175
AT1G26916	5.60341	5.6155	5.73236	5.52786	5.72954	5.75385	5.56138	5.7134	5.50795	5.50949	6.09294	5.36246	5.15478	5.33449	5.52754	5.36132	5.25181	5.37165	5.00718	5.11674
AT1G26921	5.34645	5.17069	5.36188	4.91097	5.24949	5.19487	5.28499	5.15597	5.34212	5.23414	5.36281	5.43119	5.34217	5.40309	5.1738	5.25166	5.25181	5.44043	5.4337	5.11674
AT1G26950	4.79681	5.00075	4.91105	4.75889	4.80885	4.93121	4.7902	4.63067	4.7927	4.79415	4.91194	5.17476	5.07243	5.06492	4.91067	5.17364	4.91065	5.10125	5.0947	5.02903
AT1G26973	5.23692	5.17069	5.17419	5.1741	5.17148	4.83141	5.03626	5.07361	5.23263	5.07387	5.0926	4.9116	4.98509	5.06492	5.00382	5.09115	4.91065	4.92043	4.914	5.11674
AT1G26975	4.98924	5.17069	5.43062	4.91097	5.35913	5.19487	5.28499	5.07361	4.98504	5.34364	5.25314	5.25279	5.15478	5.33449	5.43022	5.09115	5.17378	5.01367	5.25527	5.02903
AT1G26976	5.07661	5.00075	5.43062	4.91097	5.00153	5.02455	5.20675	4.7939	4.74033	4.98652	5.1751	5.25279	5.23268	5.06492	5.1738	5.17364	5.0038	5.2619	5.36495	5.02903
AT1G26985	5.34645	5.42705	5.25222	5.43053	5.52516	5.45171	5.20675	5.41202	5.41076	5.23414	5.43155	5.6197	5.34217	5.33449	6.75909	5.25166	5.36147	5.10125	5.25527	5.38748
AT1G26990	5.15899	5.35833	4.91105	4.75889	5.52516	5.38287	5.65274	5.41202	5.07238	5.50949	5.25314	5.17476	5.23268	5.22507	5.36149	5.25166	5.17378	5.2619	5.36495	4.93565
AT1G27008	5.15899	5.52435	5.17419	5.3618	5.17148	5.45171	5.12402	5.07361	5.07238	5.23414	5.0926	5.25279	5.07243	5.14722	5.1738	5.36132	5.36147	5.2619	5.0947	5.19941
AT1G27045	6.44769	6.57068	6.09198	6.75941	6.57153	5.8334	6.6095	6.64313	6.35876	6.55509	6.29093	7.2437	7.02786	7.31491	7.04862	7.53547	7.34408	5.2619	5.91454	5.55384
AT1G27135	5.15899	5.17069	4.91105	5.3618	5.24949	4.7788	5.12402	5.23388	5.15473	4.98652	5.1751	5.25279	5.15478	5.33449	5.25183	5.09115	5.25181	5.53782	5.25527	5.64517
AT1G27140	5.23692	5.35833	5.52795	5.09161	5.089	5.27303	5.39493	5.41202	5.07238	5.07387	5.43155	5.25279	5.15478	5.33449	5.1738	5.25166	5.36147	5.2619	5.0947	5.27761
AT1G27160	4.74441	5.08822	4.91105	5.09161	4.9084	4.83141	5.39493	4.74151	5.34212	4.98652	5.1751	5.00476	5.15478	5.06492	5.36149	5.00365	5.25181	5.92147	5.4337	5.45635
AT1G27213	4.89623	4.75562	5.0042	5.25213	5.24949	5.19487	5.12402	5.07361	5.23263	5.23414	5.0926	5.09226	4.79275	4.88475	5.00382	5.00365	4.75858	5.10125	5.00718	5.02903
AT1G27250	5.07661	5.08822	5.25222	5.25213	5.52516	5.75385	5.65274	5.15597	4.98504	4.98652	5.25314	5.43119	5.23268	5.40309	5.25183	5.36132	5.25181	5.18381	5.00718	5.38748
AT1G27260	4.79681	4.75562	4.58896	5.1741	5.24949	4.7788	4.94281	4.89328	4.6295	4.98652	5.00509	5.00476	4.89212	4.97765	5.00382	4.91051	4.91065	4.65698	4.914	4.8358
AT1G27270	5.41511	5.17069	5.25222	5.09161	5.35913	5.64047	5.46383	5.50922	4.98504	5.23414	5.25314	5.09226	5.07243	4.97765	5.52754	5.00365	4.6475	5.2619	5.4337	5.11674
AT1G27280	5.34645	5.2487	5.25222	5.09161	5.24949	5.11222	5.03626	5.07361	5.15473	4.89354	5.81276	5.09226	4.89212	5.06492	5.09131	5.00365	5.25181	5.01367	5.17721	5.02903
AT1G27285	6.64639	6.37586	6.57445	6.28986	6.57153	7.07158	6.41444	6.36009	6.17366	6.44472	5.7333	6.0051	6.35881	6.43503	6.09157	6.00391	6.28952	5.62905	5.7355	5.75858
AT1G27350	11.1904	11.5027	11.0076	11.2074	11.1044	11.2307	11.1439	10.8875	11.0856	10.9874	11.0086	11.2082	10.8861	10.9773	11.3064	11.4061	10.9075	10.9187	11.4101	11.3351
AT1G27490	5.51233	5.35833	5.52795	5.1741	5.17148	5.27303	5.12402	4.74151	6.07137	5.34364	5.0926	5.25279	5.34217	5.33449	5.1738	5.17364	5.25181	5.01367	5.4337	5.19941
AT1G27550	5.07661	5.08822	5.0917	4.91097	5.089	5.27303	5.39493	4.89328	5.15473	5.15623	5.43155	5.25279	5.15478	5.14722	5.1738	5.36132	5.17378	5.01367	5.0947	5.19941
AT1G27560	6.64639	6.46025	6.46401	6.75941	6.57153	6.78189	7.08452	6.83033	6.92597	6.83061	6.09294	6.66343	6.64184	6.63366	6.6624	6.57385	6.75906	6.95762	6.38284	6.87748
AT1G27565	8.01025	8.02322	8.12367	7.92944	7.82826	7.85409	7.6699	7.71251	7.90799	7.8114	7.53708	8.1243	7.8098	7.89966	8.42216	8.42198	8.22345	7.94017	8.32551	8.1516
AT1G27580	10.5914	10.6045	10.6084	10.7077	10.6054	10.9311	10.4453	10.9871	10.7863	10.7879	10.2104	10.7085	10.5866	10.7778	11.0072	10.9073	11.0071	11.0184	10.6118	10.9362
AT1G27590	7.12759	7.14039	7.04905	7.34444	7.34155	6.96964	7.27869	7.61396	7.41792	7.32481	7.83227	8.32278	8.20235	8.09374	8.61902	8.71838	8.619	8.92837	8.92102	8.4506
AT1G27610	4.98924	4.75562	5.17419	5.1741	5.24949	5.11222	4.67868	4.74151	5.07238	4.89354	5.1751	4.75952	4.89212	4.88475	5.1738	4.75844	5.09129	5.2619	5.25527	5.27761
AT1G27640	4.89623	4.80809	4.81147	5.25213	5.00153	5.02455	5.03626	4.98626	4.98504	5.15623	5.7333	5.00476	5.07243	5.33449	5.1738	5.17364	5.09129	5.10125	5.0947	5.19941
AT1G27671	5.23692	4.90764	5.0917	5.25213	5.17148	5.45171	5.12402	5.23388	5.41076	5.15623	5.0926	5.17476	5.15478	5.06492	5.00382	5.09115	5.17378	4.82075	5.17721	5.38748
AT1G27695	10.6908	10.2054	10.7078	10.4088	10.3067	11.1306	10.4453	10.6874	10.686	10.5882	11.2085	11.2082	10.8861	10.3786	11.0072	10.3091	11.0071	10.1202	10.0138	9.64029
AT1G27780	5.51233	5.35833	5.25222	5.43053	5.24949	5.45171	5.46383	5.34338	5.15473	5.34364	5.7333	5.17476	5.07243	5.14722	5.43022	5.25166	5.09129	5.2619	5.25527	5.45635
AT1G27790	5.15899	5.2487	5.0042	5.1741	5.35913	5.27303	5.12402	5.41202	4.98504	5.23414	5.36281	5.36246	5.07243	5.22507	5.09131	5.25166	5.09129	5.18381	5.0947	5.19941
AT1G27800	5.41511	5.35833	5.43062	5.3618	5.35913	5.45171	5.46383	5.41202	5.15473	4.89354	5.36281	5.17476	5.34217	5.40309	5.00382	5.25166	5.17378	5.2619	5.17721	5.11674
AT1G27810	5.15899	5.2487	5.25222	5.25213	5.00153	5.27303	5.39493	4.74151	4.89208	5.07387	5.1751	4.9116	4.89212	4.97765	4.91067	4.91051	5.09129	5.2619	5.0947	5.11674
AT1G27815	5.60341	5.35833	5.36188	5.61903	5.35913	5.54917	5.46383	5.50922	4.98504	5.71367	5.25314	5.43119	5.07243	5.33449	5.25183	5.36132	5.09129	5.53782	5.53105	5.75858
AT1G27860	5.23692	5.2487	5.25222	5.1741	5.35913	5.38287	5.20675	5.15597	5.34212	5.15623	5.00509	4.81201	5.41081	5.22507	5.1738	5.00365	5.25181	5.2619	5.0947	5.27761
AT1G27870	5.15899	5.17069	5.0917	5.09161	5.089	5.19487	5.20675	5.34338	4.98504	4.79415	5.52888	5.43119	5.23268	4.88475	5.25183	4.81093	5.17378	6.01464	5.0947	5.38748
AT1G27890	5.41511	5.52435	6.09198	5.73227	5.90852	5.64047	6.03881	5.7134	5.34212	5.34364	5.43155	5.36246	5.41081	5.22507	5.25183	4.91051	5.36147	5.10125	5.17721	5.38748
AT1G27921	5.23692	5.42705	5.52795	5.1741	5.42785	5.27303	5.28499	5.41202	5.34212	5.15623	4.81235	5.25279	5.41081	5.40309	5.36149	5.09115	5.4302	5.18381	5.17721	5.19941
AT1G28002	4.63353	4.80809	4.91105	5.3618	5.00153	5.19487	5.12402	5.15597	4.98504	5.41229	5.25314	5.09226	4.98509	5.06492	4.81109	4.91051	4.6475	5.01367	5.00718	5.11674
AT1G28007	4.89623	5.00075	4.91105	4.75889	4.9084	4.66744	5.03626	4.74151	4.98504	4.74176	5.0926	5.09226	4.79275	4.73313	4.81109	5.09115	4.75858	4.92043	5.0947	4.78316
AT1G28040	5.41511	5.42705	5.25222	5.09161	5.42785	5.38287	5.46383	5.34338	5.07238	5.34364	5.52888	5.17476	5.508	5.40309	5.25183	5.17364	5.25181	5.92147	5.53105	5.75858
AT1G28135	4.89623	4.80809	5.0042	5.00411	5.00153	4.93121	4.84288	4.98626	4.89208	5.07387	4.91194	5.09226	5.15478	5.14722	5.09131	5.25166	5.25181	4.92043	5.0947	5.02903
AT1G28180	4.89623	4.90764	4.75898	5.00411	5.17148	4.83141	5.12402	5.15597	4.74033	5.15623	5.1751	5.00476	4.79275	4.97765	4.91067	5.00365	5.09129	4.82075	5.0947	5.19941
AT1G28281	5.15899	4.75562	5.17419	5.09161	4.80885	4.7788	5.12402	5.07361	4.98504	4.89354	5.00509	4.9116	5.07243	4.97765	4.91067	5.09115	4.91065	4.82075	4.5918	5.02903
AT1G28304	5.15899	4.75562	5.0042	5.43053	5.089	5.11222	5.56138	5.07361	5.34212	5.41229	6.00546	5.43119	5.508	5.22507	6.28954	5.09115	5.36147	5.37165	5.36495	5.19941
AT1G28305	4.89623	5.00075	4.91105	4.91097	5.00153	5.02455	4.94281	4.74151	5.15473	5.23414	5.00509	5.25279	5.34217	5.33449	5.8114	6.37901	5.81138	6.10216	6.19758	5.83815
AT1G28306	4.89623	4.90764	5.36188	5.1741	4.80885	4.7788	5.20675	5.23388	4.7927	4.79415	4.91194	5.6197	5.59906	5.59124	6.6624	7.04844	6.28952	6.95762	7.44264	6.97458
AT1G28307	5.51233	5.2487	5.61912	5.73227	5.72954	5.64047	5.46383	5.50922	5.59901	5.41229	5.7333	5.36246	5.508	5.50023	5.43022	5.43005	5.36147	5.37165	5.36495	5.64517
AT1G28323	4.89623	5.08822	5.25222	5.09161	5.00153	5.11222	5.20675	4.7939	5.34212	5.60056	5.52888	5.25279	4.98509	5.06492	5.09131	5.43005	5.0038	5.18381	5.17721	5.19941
AT1G28327	5.23692	5.35833	5.0917	5.25213	5.089	5.38287	5.20675	5.34338	5.23263	5.15623	5.62006	5.17476	5.07243	5.22507	5.36149	5.09115	5.36147	5.18381	5.17721	5.19941
AT1G28335	4.98924	5.00075	4.64789	5.09161	4.75638	4.83141	5.39493	4.98626	4.89208	5.23414	5.00509	6.0051	5.59906	5.59124	6.94673	7.14361	6.28952	7.05953	7.34785	7.467
AT1G28375	5.51233	5.72872	5.91137	6.19427	6.19148	7.2657	6.6095	7.02916	7.22175	7.2234	7.93054	8.81917	8.10214	8.09374	8.22347	8.02648	8.12322	7.84189	8.92102	8.25186
AT1G28447	5.23692	5.35833	5.25222	5.43053	5.42785	5.75385	5.28499	5.23388	5.34212	4.98652	5.1751	4.9116	5.41081	5.22507	4.81109	5.09115	5.25181	5.53782	5.0947	5.27761
AT1G28450	5.41511	5.6155	5.0917	5.3618	5.17148	5.19487	5.56138	5.23388	5.41076	5.15623	5.25314	5.52852	5.34217	5.14722	5.25183	5.25166	5.52752	5.10125	5.36495	5.27761
AT1G28455	4.89623	5.42705	5.43062	5.09161	5.24949	5.38287	5.28499	5.34338	5.15473	4.98652	5.0926	5.36246	5.15478	4.88475	4.91067	5.25166	5.09129	5.37165	4.76187	4.8358
AT1G28460	5.23692	5.52435	5.36188	5.09161	5.35913	5.38287	5.39493	5.34338	5.34212	5.23414	5.36281	5.25279	5.34217	5.50023	5.36149	5.43005	5.61869	5.37165	5.25527	5.55384
AT1G28465	4.63353	5.08822	5.0042	5.1741	5.17148	4.83141	4.84288	4.7939	4.98504	4.79415	5.62006	5.25279	4.98509	4.6224	5.09131	5.00365	5.0038	4.82075	5.25527	5.45635
AT1G28591	5.15899	5.17069	4.81147	4.81139	4.9084	5.27303	4.84288	4.98626	5.34212	5.07387	7.34553	5.09226	5.23268	5.14722	4.91067	5.09115	5.17378	4.92043	5.00718	5.27761
AT1G28600	8.80158	9.11199	9.21422	8.7189	8.71598	8.64246	8.85478	8.59916	9.19246	9.09583	9.71315	8.81917	9.09421	8.98585	8.32172	7.92892	8.22345	8.23457	8.12702	7.95741
AT1G28610	8.40569	8.22002	8.12367	8.22381	8.22089	7.75543	8.15972	8.59916	8.20229	8.10374	8.12468	8.42322	8.30057	8.19394	7.63363	7.04844	7.34408	5.92147	6.57771	6.31685
AT1G28620	4.89623	5.00075	5.17419	5.1741	5.089	4.93121	5.28499	4.98626	4.7927	4.98652	5.25314	5.09226	5.23268	4.88475	5.1738	5.09115	5.17378	5.10125	5.0947	4.8358
AT1G28660	6.44769	6.46025	6.37961	6.57436	6.19148	5.8334	6.22895	5.79277	6.55347	6.55509	6.85111	5.91196	6.26923	6.06341	5.61871	5.52737	5.61869	5.37165	5.53105	5.45635
AT1G28685	6.55807	6.46025	6.46401	6.37951	6.4611	6.02629	6.22895	6.64313	6.35876	6.36037	6.85111	6.46462	6.35881	6.54537	6.46359	6.46342	6.57401	6.20458	6.29318	6.31685
AT1G28695	5.89541	6.00081	5.81181	6.00441	6.08911	6.96964	6.03881	6.36009	6.07137	6.17525	5.81276	6.19496	6.55352	6.43503	6.46359	6.28936	6.66238	6.20458	6.57771	6.31685
AT1G28700	5.34645	5.2487	5.17419	5.00411	5.24949	5.11222	5.20675	5.34338	5.07238	5.15623	5.0926	5.17476	5.07243	5.06492	5.00382	5.25166	5.36147	5.2619	5.0947	5.02903
AT1G28720	8.40569	8.51655	8.61946	8.32206	8.02409	9.23729	8.25999	8.50016	8.89593	8.50045	9.11691	9.01662	9.19252	9.08575	9.31267	8.71838	9.61165	9.32385	9.2176	9.34126
AT1G28730	7.03246	6.75572	6.94716	6.57436	6.4611	7.55881	6.49894	7.22311	7.32317	7.12457	6.85111	7.2437	7.71119	7.80143	7.63363	7.04844	8.3217	7.84189	7.34785	7.66183
AT1G28820	9.29611	9.70822	9.71214	9.31301	8.91462	10.1325	9.34945	9.39377	9.49078	9.19414	9.91118	9.9108	9.98864	9.78029	10.1089	9.71151	10.4084	9.7229	9.91355	10.2376
AT1G28940	8.99902	9.41025	9.41416	9.1158	8.81551	9.83365	9.15221	9.09554	9.39239	9.19414	9.81154	9.9108	9.98864	9.68191	10.01	9.71151	10.3092	9.82128	10.0138	10.338
AT1G28990	8.70206	9.01208	9.01599	8.4225	8.41958	9.53567	8.75522	8.69869	8.89593	8.69897	9.21523	9.21485	9.39244	9.18405	9.51213	8.91703	9.90971	9.52332	9.31649	9.64029
AT1G29025	5.07661	5.2487	4.91105	4.91097	4.58642	5.02455	5.20675	4.74151	4.7927	4.79415	4.81235	5.25279	4.79275	4.73313	4.91067	4.91051	4.46298	4.92043	4.914	4.93565
AT1G29030	8.50353	8.22002	8.52045	8.12357	8.41958	8.34509	8.35827	8.50016	8.20229	8.30219	8.32316	8.71963	8.69736	8.78844	8.91721	8.71838	8.81808	9.42491	9.2176	8.84662
AT1G29060	6.27373	6.28622	6.19436	6.09189	6.19148	6.21633	6.69796	6.07268	6.17366	5.8925	6.38058	6.09258	6.17371	6.26115	6.19395	6.19377	6.09155	6.76992	6.95045	6.87748
AT1G29071	10.4916	10.904	10.7078	10.5085	10.1063	10.731	10.7443	8.99564	10.0876	10.1892	10.5096	9.61274	8.69736	8.5894	7.9291	8.81792	8.12322	6.95762	7.93288	7.95741
AT1G29075	4.74441	4.75562	5.17419	5.09161	4.75638	4.7788	5.20675	4.7939	4.44545	4.37985	4.75985	4.9116	4.44549	4.88475	4.91067	4.91051	4.75858	4.92043	5.0947	5.11674
AT1G29179	4.74441	4.75562	4.75898	5.25213	5.17148	5.11222	4.84288	5.15597	4.44545	5.07387	4.91194	5.09226	4.98509	4.97765	5.00382	4.91051	4.91065	4.82075	4.914	4.61263
AT1G29180	4.79681	4.75562	5.0042	5.00411	5.089	4.93121	4.7902	5.23388	4.89208	4.89354	5.0926	5.09226	6.64184	4.73313	5.25183	4.75844	4.58858	4.82075	4.914	4.8358
AT1G29190	5.07661	5.35833	5.0917	5.43053	5.24949	5.38287	5.56138	5.15597	4.98504	5.23414	4.91194	5.36246	5.15478	5.06492	5.25183	5.09115	5.0038	5.62905	5.4337	5.55384
AT1G29265	5.15899	4.90764	4.91105	5.09161	4.9084	5.27303	4.67868	4.98626	4.98504	4.98652	4.91194	5.17476	5.07243	5.06492	5.1738	5.17364	4.91065	5.53782	5.17721	5.38748
AT1G29355	5.15899	5.08822	5.0042	4.81139	5.089	5.11222	5.12402	5.23388	5.41076	5.50949	5.0926	5.43119	5.34217	5.14722	5.1738	5.36132	5.52752	5.2619	5.17721	5.38748
AT1G29357	5.60341	5.6155	5.73236	5.81172	5.80898	5.93307	5.56138	5.98528	5.59901	5.60056	5.36281	5.91196	5.89098	5.97604	6.28954	6.00391	6.09155	6.30022	6.29318	5.75858
AT1G29360	5.34645	5.17069	5.25222	5.25213	5.17148	5.38287	5.03626	4.89328	5.34212	5.34364	5.25314	5.17476	5.34217	5.40309	5.25183	5.09115	5.25181	5.10125	4.914	5.11674
AT1G29395	11.5895	11.6026	11.6066	12.0061	12.2029	11.8297	12.0427	13.2849	12.8836	12.8853	12.407	13.1061	13.2836	13.2751	13.105	12.8051	12.7052	12.2168	12.9089	12.4343
AT1G29410	6.27373	5.80816	6.09198	6.28986	6.08911	6.02629	6.03881	5.89223	5.71211	5.50949	5.36281	5.73295	5.79153	5.78362	5.8114	5.73178	5.91094	5.62905	6.00769	5.83815
AT1G29418	10.0923	10.3058	10.2094	9.81042	9.60907	10.0335	10.5451	9.29273	9.59031	9.59199	10.7088	11.1081	10.4868	10.4783	11.2071	11.2069	11.0071	10.3205	10.8115	10.338
AT1G29420	5.51233	5.52435	5.52795	5.52786	5.80898	5.19487	5.28499	5.07361	4.98504	5.07387	4.81235	5.17476	4.98509	5.06492	5.25183	5.43005	5.0038	5.01367	5.0947	4.61263
AT1G29430	9.39716	9.60819	8.32215	9.01589	8.91462	9.23729	9.45052	9.09554	9.29134	9.19414	8.72001	7.63468	8.59783	8.5894	8.02666	8.32153	8.12322	5.18381	5.7355	5.45635
AT1G29440	7.91271	8.31826	7.04905	7.53598	7.53309	8.04997	8.35827	7.90936	8.6973	8.69897	8.42361	7.2437	8.00558	7.99719	7.53565	7.83065	7.53563	5.44043	5.4337	5.83815
AT1G29460	7.6173	8.02322	6.57445	7.73253	7.53309	7.85409	7.96551	8.0069	7.80975	7.71279	7.44031	7.2437	7.8098	7.89966	7.83083	7.92892	7.92908	5.44043	6.00769	5.55384
AT1G29465	10.4916	10.7039	10.7078	10.9078	10.5056	10.6316	11.244	9.98998	10.0876	10.0892	10.5096	11.1081	10.4868	10.4783	10.7074	11.1068	11.0071	10.1202	10.512	10.338
AT1G29475	5.23692	5.00075	5.43062	5.3618	5.17148	5.02455	5.20675	5.07361	5.34212	5.34364	5.0926	4.64842	5.34217	4.88475	5.25183	5.25166	5.4302	4.92043	4.81439	4.8358
AT1G29490	5.60341	5.72872	5.25222	6.28986	5.80898	5.75385	6.32467	5.7134	5.71211	5.8925	5.0926	5.73295	5.71216	5.88304	7.43889	7.43871	6.94671	5.53782	6.38284	5.64517
AT1G29500	8.80158	9.3092	7.92953	8.7189	8.61644	8.44556	9.34945	8.99564	9.49078	9.49246	9.11691	8.42322	9.19252	9.08575	10.2089	10.2087	9.81006	8.13433	9.11928	8.64751
AT1G29540	5.15899	5.35833	5.36188	5.3618	5.24949	5.27303	5.20675	5.34338	5.07238	5.41229	5.0926	5.36246	5.41081	5.33449	5.52754	5.25166	5.09129	5.01367	5.0947	5.19941
AT1G29560	6.07588	5.80816	6.19436	5.52786	5.90852	5.64047	5.8458	6.44444	5.59901	5.41229	5.62006	6.29056	6.35881	6.63366	6.75909	6.57385	6.46357	7.15472	6.8534	6.11867
AT1G29580	4.89623	4.80809	5.0917	5.1741	4.75638	5.02455	4.84288	5.15597	5.41076	5.15623	5.1751	5.25279	5.23268	5.40309	5.1738	5.43005	5.25181	5.01367	5.17721	5.27761
AT1G29620	4.79681	4.80809	5.0042	4.64781	4.80885	4.7788	4.94281	5.07361	5.34212	5.23414	5.43155	5.43119	5.23268	4.78546	5.1738	5.00365	5.4302	5.2619	5.25527	5.38748
AT1G29650	4.98924	4.80809	5.36188	5.00411	5.17148	4.93121	4.49336	5.15597	5.07238	4.98652	5.1751	5.52852	5.15478	5.06492	6.19395	6.00391	6.09155	5.82186	5.36495	5.38748
AT1G29710	8.30526	8.7151	8.2239	8.52035	8.22089	8.14657	8.35827	8.40233	8.40095	8.30219	8.22491	8.02772	8.00558	8.09374	7.9291	8.22329	7.92908	7.54666	7.8346	7.76043
AT1G29715	4.74441	4.80809	4.81147	4.91097	4.9084	5.11222	5.12402	4.7939	4.98504	5.15623	4.75985	4.9116	5.07243	5.22507	5.09131	4.75844	5.0038	5.01367	4.76187	4.8358
AT1G29785	9.49556	9.70822	9.41416	9.81042	9.60907	10.0335	9.45052	9.39377	9.39239	9.39406	8.81955	9.11653	8.79688	8.88753	8.71856	8.91703	8.81808	7.35508	8.22726	7.95741
AT1G29820	7.12759	7.14039	7.14422	7.04895	7.04609	6.96964	6.88544	7.02916	7.32317	7.32481	7.44031	7.2437	7.32322	7.31491	7.7322	7.92892	7.63361	8.82925	8.72237	8.54847
AT1G29870	5.07661	5.08822	5.17419	5.00411	5.24949	5.19487	5.12402	5.23388	5.23263	5.15623	5.52888	5.36246	5.07243	5.33449	5.25183	5.17364	5.0038	5.18381	5.17721	4.93565
AT1G29890	10.8908	10.7039	10.8081	10.9078	10.8051	10.6316	10.6449	10.6874	10.7863	10.8877	10.4099	10.21	10.1876	10.2794	10.7074	10.4082	10.8077	9.02672	9.51595	9.14403
AT1G29920	6.17819	5.9077	5.91137	6.66273	6.28706	7.2657	6.41444	6.17498	6.17366	5.79304	4.81235	5.91196	5.59906	5.70429	5.25183	4.64736	5.25181	5.62905	5.00718	5.64517
AT1G29951	6.27373	6.08827	6.19436	6.19427	6.00164	6.21633	5.8458	5.89223	5.71211	5.41229	5.52888	5.8124	5.79153	5.78362	5.91096	5.91079	5.73193	6.3899	6.57771	5.75858
AT1G29952	6.07588	6.19064	6.09198	6.00441	6.08911	5.93307	5.8458	5.98528	6.07137	5.71367	5.43155	5.73295	5.98402	5.78362	6.09157	5.91079	5.81138	6.3899	6.46726	6.03108
AT1G29965	11.5895	11.7026	11.6066	11.2074	11.3038	11.3301	11.244	11.3863	11.285	11.2867	11.2085	11.1081	11.1857	11.0771	11.2071	11.1068	11.2071	10.7186	10.7112	10.7361
AT1G30016	5.15899	5.08822	5.0917	4.81139	4.80885	5.02455	5.03626	4.89328	5.15473	5.07387	5.36281	4.9116	5.07243	4.97765	5.09131	5.25166	5.36147	5.18381	5.00718	5.27761
AT1G30030	4.98924	5.08822	5.17419	5.00411	5.24949	5.02455	5.03626	5.07361	4.74033	4.79415	5.0926	5.17476	5.15478	4.97765	4.81109	5.09115	4.81107	5.74236	5.36495	5.27761
AT1G30060	5.51233	5.17069	5.0917	5.43053	5.17148	5.45171	5.46383	5.34338	5.50795	5.07387	6.09294	4.9116	5.508	5.06492	5.36149	5.09115	5.36147	5.10125	5.0947	5.38748
AT1G30150	5.51233	5.35833	5.43062	5.43053	5.42785	5.38287	5.46383	5.41202	5.23263	5.23414	6.29093	5.43119	5.23268	5.33449	5.36149	5.25166	5.17378	5.37165	5.25527	5.27761
AT1G30180	5.34645	5.17069	5.0917	5.25213	5.35913	4.93121	4.94281	4.98626	4.7927	5.07387	4.75985	4.75952	4.79275	4.73313	5.09131	5.00365	4.6475	5.10125	4.65075	4.8358
AT1G30282	5.23692	5.6155	6.75951	5.25213	5.42785	5.38287	5.28499	5.50922	5.89093	5.50949	5.43155	5.36246	5.508	5.59124	5.36149	5.43005	5.36147	4.82075	5.0947	5.45635
AT1G30310	5.15899	5.35833	5.43062	4.81139	5.00153	5.38287	5.03626	4.89328	5.07238	4.89354	4.81235	5.00476	4.98509	4.97765	4.81109	4.64736	4.91065	4.92043	4.914	4.61263
AT1G30340	5.51233	5.52435	5.43062	5.09161	5.24949	5.45171	4.67868	5.15597	5.15473	4.79415	6.85111	5.09226	5.34217	5.22507	4.91067	5.17364	5.09129	5.18381	5.0947	5.19941
AT1G30390	5.34645	5.2487	5.25222	5.25213	5.42785	5.02455	5.28499	5.07361	4.98504	4.98652	4.58981	5.09226	4.98509	5.14722	5.09131	4.81093	5.17378	5.82186	5.00718	5.45635
AT1G30455	5.07661	5.52435	5.0042	5.25213	8.12066	5.11222	5.20675	4.89328	5.15473	4.89354	5.1751	5.25279	5.07243	4.97765	5.00382	5.25166	5.17378	6.3899	5.53105	6.03108
AT1G30473	5.71655	5.6155	5.91137	5.61903	5.72954	5.75385	5.46383	5.89223	5.34212	5.41229	5.25314	5.17476	5.59906	5.50023	5.52754	5.43005	5.52752	6.20458	6.19758	5.93784
AT1G30530	10.3918	10.5047	10.4089	10.2093	10.3067	10.1325	9.84693	10.588	10.4868	10.4884	10.3107	10.21	10.2879	10.2794	9.7117	9.61148	9.81006	7.35508	7.44264	7.8591
AT1G30660	6.17819	6.28622	6.09198	6.09189	6.19148	6.11386	6.12643	6.17498	6.26918	6.07295	5.62006	5.91196	6.07142	6.06341	6.00409	6.00391	6.00407	5.62905	5.91454	5.83815
AT1G30670	5.15899	5.17069	5.25222	4.81139	5.17148	5.02455	4.94281	5.34338	5.23263	5.23414	5.25314	4.75952	4.98509	5.33449	5.00382	5.09115	5.36147	5.10125	5.0947	5.19941
AT1G30757	6.93061	7.23924	7.04905	7.24298	7.14125	7.16679	7.6699	6.73976	6.82898	6.83061	7.44031	7.34515	7.22181	7.21351	6.57403	6.57385	6.46357	6.95762	6.95045	7.07653
AT1G30784	6.93061	7.23924	6.85012	6.66273	6.65989	6.78189	6.6095	6.64313	7.02781	6.9276	7.24407	7.34515	6.92602	6.63366	6.6624	6.75891	6.94671	7.05953	6.8534	6.69005
AT1G30795	4.98924	5.2487	5.17419	4.91097	4.64532	4.83141	5.03626	5.07361	5.23263	5.41229	5.0926	6.76012	6.17371	6.35071	8.22347	8.02648	7.92908	7.44988	8.62282	7.66183
AT1G30814	6.17819	6.46025	6.37961	6.28986	6.19148	7.16679	6.41444	6.17498	6.26918	6.17525	5.62006	6.0051	6.07142	5.97604	5.8114	5.81123	5.81138	5.92147	5.91454	6.11867
AT1G30835	7.51934	7.14039	7.34453	7.04895	7.2401	7.16679	7.47505	7.51601	7.02781	7.12457	7.44031	8.02772	8.00558	7.89966	9.01555	8.91703	9.01553	9.12663	8.52381	8.84662
AT1G30920	4.74441	5.00075	4.75898	5.3618	5.17148	5.02455	5.20675	5.15597	5.15473	5.15623	4.91194	5.36246	5.15478	5.22507	5.00382	5.17364	5.25181	5.10125	5.17721	5.27761
AT1G30921	4.79681	5.08822	4.75898	4.91097	4.9084	5.02455	5.03626	4.7939	5.23263	5.15623	5.00509	4.9116	4.98509	4.78546	4.91067	5.00365	4.81107	5.2619	5.25527	5.27761
AT1G30925	5.15899	5.17069	4.91105	4.81139	4.9084	4.83141	5.20675	5.07361	4.89208	4.74176	5.0926	5.25279	4.89212	5.22507	5.09131	5.17364	5.09129	5.2619	5.25527	5.19941
AT1G30930	5.15899	5.17069	5.36188	5.09161	5.35913	5.38287	5.28499	5.34338	5.23263	5.41229	5.25314	5.36246	5.07243	5.06492	5.09131	5.25166	5.17378	5.01367	5.53105	5.27761
AT1G30935	5.23692	5.35833	5.0042	5.25213	5.17148	5.27303	5.20675	4.98626	5.41076	5.34364	5.91232	5.36246	5.23268	5.22507	5.25183	5.36132	5.17378	5.18381	5.25527	5.64517
AT1G30940	5.15899	5.6155	5.0917	5.52786	5.35913	5.11222	5.56138	5.41202	5.50795	5.50949	5.36281	5.6197	5.59906	5.70429	5.43022	6.19377	5.81138	5.92147	5.7355	5.75858
AT1G30945	5.15899	5.08822	5.17419	4.81139	4.80885	5.02455	5.03626	5.34338	4.98504	4.79415	4.81235	5.17476	4.89212	4.6224	4.91067	5.09115	4.91065	5.01367	5.17721	5.19941
AT1G30974	4.98924	5.2487	5.43062	5.25213	5.35913	5.64047	5.20675	4.89328	5.23263	5.15623	5.43155	5.00476	5.15478	4.97765	5.73195	5.73178	6.00407	6.3899	5.81497	5.93784
AT1G30975	5.15899	5.17069	5.0917	5.3618	5.089	5.45171	5.56138	5.07361	4.89208	5.23414	5.1751	5.25279	5.07243	5.22507	5.25183	5.17364	5.36147	5.18381	4.914	5.11674
AT1G30980	4.79681	4.80809	4.81147	5.00411	5.00153	4.93121	5.20675	4.98626	5.23263	5.15623	5.00509	4.9116	5.34217	4.78546	5.1738	5.09115	5.09129	5.18381	4.914	5.19941
AT1G30990	5.60341	5.08822	5.0917	4.91097	5.089	5.38287	5.12402	5.23388	5.23263	5.07387	5.0926	5.36246	5.07243	5.06492	5.1738	5.36132	4.91065	5.18381	5.0947	5.38748
AT1G31000	4.57471	4.39302	5.17419	4.91097	5.089	4.41505	4.49336	5.07361	4.44545	4.98652	4.58981	4.75952	4.98509	4.43854	4.81109	4.3957	4.58858	5.2619	4.81439	4.8358
AT1G31020	9.39716	9.90625	9.41416	9.41406	9.41113	8.74201	9.54894	8.99564	9.49078	9.39406	9.81154	9.5132	9.39244	9.38397	9.41372	9.51195	9.31265	9.22496	9.71552	9.34126
AT1G31030	5.23692	5.2487	5.0917	5.43053	5.17148	5.38287	5.20675	5.23388	5.23263	5.34364	5.25314	5.17476	4.62955	4.78546	5.00382	5.00365	4.81107	5.10125	5.0947	5.11674
AT1G31050	5.79593	5.52435	5.52795	5.43053	5.35913	5.54917	5.12402	5.60029	5.59901	5.50949	5.25314	5.36246	5.71216	5.40309	5.8114	5.43005	5.61869	5.01367	5.17721	5.11674
AT1G31072	4.98924	4.90764	5.0042	5.09161	4.9084	5.11222	5.28499	5.07361	4.98504	5.15623	5.52888	5.17476	4.98509	4.88475	5.36149	5.17364	5.09129	5.10125	4.914	5.02903
AT1G31080	5.07661	4.90764	4.81147	5.09161	5.089	5.02455	4.94281	4.89328	4.89208	4.89354	4.64875	4.9116	4.89212	4.88475	5.00382	4.64736	4.91065	4.47222	4.81439	4.78316
AT1G31090	5.23692	5.35833	5.36188	5.25213	5.35913	5.54917	5.39493	5.50922	5.07238	5.23414	5.25314	5.09226	5.41081	5.06492	5.25183	5.00365	5.36147	4.92043	5.17721	5.11674
AT1G31093	5.07661	4.80809	4.91105	5.09161	5.17148	5.38287	5.12402	5.23388	5.71211	5.71367	5.43155	5.09226	5.34217	4.97765	5.09131	5.25166	5.17378	5.10125	5.36495	5.45635
AT1G31100	5.07661	5.08822	5.17419	5.09161	5.24949	5.19487	5.65274	5.23388	5.07238	5.34364	5.00509	5.36246	5.15478	4.78546	5.00382	4.91051	5.0038	5.62905	4.81439	4.93565
AT1G31163	4.79681	5.08822	5.25222	4.91097	5.00153	5.11222	4.84288	4.98626	4.89208	5.07387	4.75985	4.81201	5.07243	4.97765	5.00382	4.91051	4.91065	4.82075	4.76187	4.67174
AT1G31166	4.98924	5.00075	4.81147	5.00411	5.089	5.11222	5.03626	5.07361	5.07238	4.79415	5.1751	5.09226	5.15478	5.14722	5.1738	5.17364	5.17378	5.01367	5.17721	5.75858
AT1G31173	6.17819	6.19064	6.0045	5.91128	5.90852	6.21633	6.6095	6.44444	6.26918	5.98555	7.44031	6.29056	6.55352	6.63366	6.8497	6.37901	6.57401	5.62905	6.00769	5.38748
AT1G31180	12.4888	12.402	12.5059	12.2059	12.1031	12.2292	12.4425	11.786	12.0842	12.0859	12.307	12.1067	11.9844	11.8761	11.6061	11.506	11.7061	10.6192	10.8115	10.6367
AT1G31210	5.41511	5.2487	5.0917	5.25213	5.35913	5.27303	5.46383	6.17498	5.50795	5.79304	6.57543	5.52852	5.23268	5.33449	5.43022	5.52737	5.52752	5.53782	5.7355	5.55384
AT1G31245	5.15899	5.08822	5.0042	5.3618	5.24949	5.27303	5.12402	5.34338	5.34212	5.41229	5.1751	5.09226	5.23268	5.33449	4.7586	5.00365	5.25181	4.92043	5.00718	4.93565
AT1G31250	5.34645	5.2487	5.0042	5.43053	5.35913	5.27303	4.84288	4.98626	5.34212	5.23414	5.0926	5.17476	5.07243	5.33449	5.61871	6.66222	7.0486	5.62905	5.36495	6.97458
AT1G31258	9.69511	10.5047	10.0104	10.2093	10.0074	10.0335	10.2458	9.39377	10.1875	10.0892	10.8091	10.5092	10.2879	9.98015	10.1089	10.2087	10.1089	9.42491	10.2127	9.93838
AT1G31270	4.98924	4.39302	5.17419	5.1741	5.24949	5.45171	5.65274	5.41202	5.15473	5.23414	5.7333	5.6197	5.15478	5.14722	4.64752	5.17364	5.25181	5.37165	5.25527	5.27761
AT1G31274	5.23692	5.35833	5.17419	5.1741	5.24949	5.54917	5.12402	5.23388	5.41076	5.34364	5.1751	5.00476	5.07243	4.73313	4.81109	5.25166	4.91065	5.2619	5.25527	5.19941
AT1G31290	6.74304	6.37586	6.75951	6.57436	6.9442	6.59671	7.38021	6.17498	6.35876	6.55509	6.85111	6.66343	6.44316	6.43503	6.19395	6.37901	6.37917	6.86056	6.09518	6.31685
AT1G31319	5.60341	5.6155	5.52795	5.00411	5.42785	5.27303	5.28499	5.15597	5.59901	5.50949	5.7333	5.36246	5.59906	5.59124	5.52754	5.36132	5.52752	6.01464	5.53105	5.45635
AT1G31340	12.2889	12.402	12.0062	12.2059	12.1031	12.1293	12.4425	12.0856	12.0842	12.1858	12.0072	11.8071	12.0843	12.0758	11.7061	11.6059	11.7061	11.4175	11.7099	11.5349
AT1G31355	9.69511	10.0065	9.61211	9.51247	9.21119	9.53567	9.74853	8.89731	9.49078	9.49246	9.81154	9.71277	9.29139	9.28293	9.11546	9.31249	9.31265	8.82925	9.2176	9.04411
AT1G31358	5.79593	5.9077	5.73236	6.09189	5.90852	6.02629	5.65274	5.7134	5.50795	5.71367	5.00509	5.43119	5.508	5.70429	5.61871	5.52737	5.61869	5.10125	5.25527	5.45635
AT1G31370	5.34645	5.2487	5.0042	5.00411	5.35913	5.54917	6.12643	4.98626	4.6295	4.89354	5.00509	4.75952	4.98509	5.22507	4.81109	5.09115	5.25181	5.01367	7.8346	4.93565
AT1G31380	5.23692	5.2487	5.52795	5.1741	4.80885	5.19487	5.46383	4.89328	4.7927	4.98652	5.62006	5.25279	4.89212	5.06492	5.09131	5.36132	5.09129	5.18381	6.76278	5.19941
AT1G31390	5.23692	5.00075	4.91105	5.43053	5.00153	5.38287	5.65274	5.23388	5.41076	5.41229	6.46499	5.25279	5.23268	4.97765	5.09131	5.09115	5.36147	5.37165	5.0947	5.38748
AT1G31400	4.79681	4.80809	5.0042	5.1741	5.089	4.83141	5.39493	5.23388	5.34212	5.07387	5.43155	5.09226	5.07243	5.06492	5.25183	5.00365	5.17378	5.53782	5.36495	5.27761
AT1G31420	11.5895	11.7026	11.5066	11.4066	11.5036	10.9311	11.3434	11.5861	11.4848	11.3865	11.6076	10.9086	11.0856	11.1772	10.3093	10.0098	10.5082	9.42491	9.2176	9.34126
AT1G31485	6.07588	6.00081	5.81181	6.09189	6.19148	5.93307	6.12643	6.17498	5.79148	6.17525	6.76049	6.19496	6.44316	6.43503	6.57403	6.37901	6.46357	8.63016	7.44264	7.66183
AT1G31510	5.23692	4.90764	5.43062	4.91097	4.64532	5.19487	5.03626	5.07361	4.7927	4.79415	5.25314	5.00476	4.57077	5.06492	5.09131	5.00365	5.09129	4.65698	4.914	4.78316
AT1G31520	4.98924	5.35833	5.0917	4.91097	5.35913	5.38287	5.65274	5.23388	5.23263	5.41229	5.36281	5.36246	5.34217	5.59124	5.25183	5.17364	4.75858	5.18381	5.25527	5.02903
AT1G31530	4.98924	5.08822	5.36188	5.09161	4.75638	4.93121	4.94281	5.23388	5.07238	4.89354	4.81235	4.9116	4.74037	5.06492	4.91067	5.25166	5.36147	5.2619	5.36495	5.38748
AT1G31540	8.90068	9.21031	9.01599	8.81844	9.01296	8.74201	9.34945	8.99564	8.79683	8.8976	9.31412	9.31374	9.29139	9.18405	8.42216	8.12306	8.71854	8.92837	8.22726	8.64751
AT1G31550	7.32785	7.23924	7.53608	6.85003	7.34155	7.07158	7.17976	7.51601	7.6126	7.61425	7.53708	6.94777	7.41797	7.21351	6.46359	5.91079	6.57401	5.18381	5.4337	5.27761
AT1G31570	5.07661	5.35833	5.52795	5.61903	5.35913	5.45171	5.46383	5.79277	5.50795	5.23414	5.36281	5.36246	5.59906	5.50023	5.1738	5.25166	5.17378	5.18381	5.17721	5.45635
AT1G31580	16.9877	17.1009	17.1048	17.0047	17.1018	17.0281	16.7414	17.1843	17.2829	17.2846	17.3059	17.1055	17.083	17.1745	15.2045	13.8046	15.9044	9.7229	10.2127	11.435
AT1G31620	5.34645	5.08822	5.0917	4.91097	4.9084	4.93121	5.39493	4.89328	4.98504	4.98652	5.00509	4.75952	5.07243	4.73313	5.00382	5.17364	5.0038	4.82075	4.81439	4.93565
AT1G31630	5.15899	5.17069	4.91105	4.81139	4.9084	5.02455	5.12402	5.07361	4.98504	4.89354	5.00509	4.9116	5.07243	4.78546	5.00382	4.91051	5.09129	4.92043	5.17721	5.02903
AT1G31640	5.07661	4.80809	5.0042	4.91097	5.00153	4.7788	4.7902	4.7939	5.15473	5.23414	5.0926	5.00476	5.15478	4.88475	5.09131	5.00365	5.0038	5.10125	5.00718	4.93565
AT1G31772	5.15899	5.08822	5.0917	5.25213	5.089	5.11222	4.84288	4.89328	5.07238	5.34364	5.00509	5.25279	5.07243	5.14722	4.81109	5.09115	4.81107	5.10125	5.0947	5.11674
AT1G31835	6.36333	6.57068	6.46401	6.57436	6.28706	6.68514	6.41444	6.17498	6.55347	6.27078	6.09294	6.19496	5.89098	5.97604	6.00409	6.09139	6.28952	5.92147	6.29318	6.31685
AT1G31840	6.44769	6.75572	6.46401	6.57436	6.3767	6.11386	6.49894	6.55481	6.55347	6.44472	6.6638	6.38021	6.44316	6.54537	6.19395	6.28936	6.28952	6.30022	6.38284	6.49107
AT1G31875	5.15899	5.17069	5.17419	5.00411	5.24949	5.19487	5.20675	5.23388	5.50795	5.34364	6.00546	5.25279	5.71216	5.50023	5.43022	5.43005	5.61869	5.2619	5.00718	5.38748
AT1G31900	7.12759	7.23924	6.94716	7.53598	6.9442	7.2657	7.17976	6.92732	7.41792	7.5163	7.44031	7.5367	7.41797	7.31491	7.3441	7.63345	7.53563	7.54666	8.12702	7.76043
AT1G31935	5.34645	5.72872	5.73236	5.25213	5.42785	5.38287	5.7662	5.34338	5.50795	5.41229	5.36281	5.6197	5.79153	5.78362	5.8114	6.00391	5.73193	5.53782	5.62224	5.55384
AT1G31950	5.15899	5.17069	5.25222	5.25213	5.24949	5.38287	5.46383	5.15597	5.07238	5.34364	5.1751	5.17476	5.23268	4.6224	5.1738	4.91051	5.09129	5.2619	5.25527	5.19941
AT1G31960	5.15899	5.00075	5.25222	4.91097	5.00153	4.4824	4.94281	4.74151	5.15473	5.07387	5.25314	5.00476	4.98509	4.88475	5.00382	4.91051	5.17378	5.01367	5.25527	5.19941
AT1G31983	5.51233	5.52435	5.36188	4.91097	5.52516	5.75385	5.8458	5.34338	5.71211	5.60056	5.52888	5.52852	5.508	5.50023	5.36149	5.43005	5.09129	5.01367	5.0947	5.27761
AT1G31990	5.34645	5.6155	5.43062	5.61903	5.35913	5.75385	5.39493	5.7134	5.59901	5.15623	5.52888	5.8124	5.59906	5.59124	5.91096	5.73178	5.61869	5.82186	6.09518	5.55384
AT1G31993	5.15899	5.17069	5.17419	5.3618	4.9084	5.27303	5.39493	5.23388	5.15473	5.34364	5.91232	5.17476	5.23268	5.22507	5.25183	5.17364	5.25181	5.18381	5.17721	5.27761
AT1G32000	4.98924	4.80809	5.25222	4.91097	5.24949	5.11222	5.20675	5.07361	4.74033	4.89354	5.1751	4.9116	5.07243	5.06492	4.64752	5.09115	4.81107	5.01367	5.00718	4.93565
AT1G32020	4.89623	4.75562	4.46336	4.81139	4.75638	4.93121	5.03626	4.63067	4.74033	4.57212	4.81235	4.58949	4.79275	4.78546	4.91067	5.09115	4.46298	4.7682	5.0947	4.93565
AT1G32040	5.71655	5.42705	5.52795	5.43053	5.61631	5.38287	5.12402	5.23388	5.34212	5.07387	5.7333	5.00476	5.23268	5.22507	5.36149	5.17364	5.17378	5.10125	5.17721	5.27761
AT1G32045	5.23692	5.35833	5.52795	5.43053	5.42785	5.11222	6.03881	5.41202	5.41076	5.60056	6.46499	5.52852	5.23268	5.40309	5.36149	5.36132	5.4302	5.37165	5.4337	5.38748
AT1G32049	5.23692	5.08822	5.25222	5.1741	5.35913	5.45171	5.39493	5.34338	5.41076	5.34364	5.25314	5.36246	5.508	5.22507	5.36149	5.43005	5.17378	5.2619	5.36495	5.27761
AT1G32110	5.98846	6.65904	5.91137	5.81172	5.90852	6.4862	5.8458	6.17498	6.55347	6.55509	7.05004	6.94777	6.82903	6.43503	6.46359	6.57385	6.57401	6.95762	5.53105	6.31685
AT1G32172	5.34645	5.08822	5.36188	5.00411	5.17148	5.27303	5.03626	4.98626	5.59901	5.23414	5.36281	5.36246	5.41081	5.22507	5.25183	5.25166	5.36147	5.18381	5.0947	5.64517
AT1G32225	5.07661	5.2487	5.17419	5.00411	5.089	5.38287	5.03626	5.15597	5.15473	5.41229	5.43155	5.36246	4.79275	6.26115	5.09131	5.25166	5.09129	5.2619	5.25527	5.19941
AT1G32270	5.60341	5.80816	5.52795	5.61903	5.80898	5.54917	5.46383	5.60029	5.41076	5.23414	5.43155	5.8124	5.89098	6.06341	5.61871	5.36132	5.36147	5.2619	5.4337	5.38748
AT1G32280	4.98924	5.08822	5.17419	5.43053	5.089	5.38287	5.28499	5.15597	5.07238	5.50949	5.25314	5.17476	5.15478	5.33449	5.91096	6.00391	6.09155	6.10216	6.19758	6.22116
AT1G32290	13.7881	12.7017	14.0052	12.7056	12.6026	14.9282	12.5424	14.3846	13.0836	12.6855	14.0062	14.8056	14.8832	12.5753	14.6046	13.6047	14.4046	14.1159	12.5093	12.3343
AT1G32337	5.41511	5.2487	5.36188	5.25213	5.17148	5.45171	5.46383	5.23388	5.50795	5.50949	5.7333	5.36246	5.34217	5.40309	5.25183	5.36132	5.09129	5.2619	5.36495	5.27761
AT1G32385	6.74304	6.84632	6.94716	6.28986	6.4611	7.95238	6.79474	6.44444	7.02781	6.64341	7.34553	6.76012	6.35881	6.54537	6.28954	6.28936	6.37917	7.05953	6.38284	6.97458
AT1G32390	4.98924	5.08822	5.0042	4.81139	5.089	5.19487	5.28499	5.23388	5.07238	5.07387	5.0926	5.17476	4.89212	5.14722	5.09131	5.25166	4.91065	5.82186	5.25527	5.45635
AT1G32430	5.07661	5.35833	5.0917	5.25213	5.35913	5.38287	5.56138	5.07361	5.50795	5.34364	6.09294	5.25279	5.59906	5.40309	5.25183	5.36132	5.09129	5.18381	5.36495	5.45635
AT1G32480	4.74441	5.00075	4.81147	5.00411	5.17148	5.27303	4.84288	4.7939	5.15473	4.89354	5.52888	5.09226	5.15478	5.22507	4.81109	4.81093	5.0038	5.18381	5.00718	5.38748
AT1G32505	5.15899	5.17069	5.25222	5.00411	5.17148	5.11222	5.03626	4.98626	4.89208	4.57212	4.81235	4.81201	4.89212	4.88475	4.7586	5.00365	4.6475	4.92043	5.00718	4.93565
AT1G32570	5.79593	5.52435	5.73236	5.52786	5.72954	5.75385	5.65274	5.50922	5.79148	5.98555	6.46499	5.73295	5.71216	5.50023	5.52754	5.43005	5.4302	5.53782	5.53105	5.27761
AT1G32582	5.07661	5.00075	4.81147	5.09161	5.35913	5.02455	4.94281	5.15597	4.98504	4.98652	5.0926	5.09226	5.34217	5.06492	5.09131	5.17364	5.09129	4.82075	4.914	4.78316
AT1G32590	5.15899	5.35833	5.36188	5.1741	5.089	5.11222	5.12402	5.34338	5.07238	5.34364	5.25314	5.17476	5.23268	5.33449	5.52754	5.17364	5.17378	5.44043	5.25527	5.55384
AT1G32600	5.23692	5.00075	5.0917	4.91097	4.9084	5.02455	5.12402	5.07361	5.23263	5.23414	5.25314	5.43119	5.34217	5.33449	5.36149	5.36132	5.17378	5.2619	5.17721	5.38748
AT1G32610	7.42261	7.53222	7.43932	7.43922	7.43633	7.75543	7.17976	7.90936	7.80975	7.71279	7.44031	7.5367	7.41797	7.50637	7.3441	7.24247	7.34408	6.95762	6.76278	6.87748
AT1G32650	4.89623	5.2487	5.25222	5.1741	5.17148	5.19487	5.28499	5.15597	5.07238	4.89354	5.91232	5.43119	5.15478	5.33449	5.25183	5.25166	5.25181	5.10125	5.25527	5.11674
AT1G32670	5.15899	5.2487	5.0917	5.25213	5.00153	5.38287	5.39493	5.34338	5.23263	5.23414	5.36281	5.43119	5.07243	5.06492	5.09131	5.17364	4.6475	5.10125	5.17721	4.93565
AT1G32680	5.07661	5.00075	5.0042	5.1741	4.64532	5.45171	5.20675	5.15597	5.15473	5.23414	5.43155	5.43119	4.98509	5.22507	5.43022	5.17364	5.25181	5.2619	5.4337	5.55384
AT1G32713	4.44937	5.08822	5.0917	5.00411	5.00153	5.19487	4.7902	5.15597	4.7927	4.79415	4.64875	5.00476	5.07243	5.14722	4.81109	5.17364	4.39583	4.82075	4.81439	5.02903
AT1G32720	5.07661	4.90764	4.64789	5.3618	5.089	5.02455	5.39493	4.89328	5.23263	5.79304	6.09294	5.43119	5.23268	5.33449	5.25183	5.43005	5.09129	5.44043	5.36495	5.19941
AT1G32763	5.23692	5.17069	5.0917	5.43053	5.35913	5.27303	4.94281	4.98626	5.07238	5.23414	4.91194	5.25279	4.79275	4.97765	6.19395	6.00391	6.09155	6.10216	6.76278	5.93784
AT1G32820	4.89623	5.00075	4.75898	5.09161	5.089	5.02455	5.12402	5.07361	5.23263	4.89354	5.25314	5.09226	5.07243	5.06492	5.1738	5.00365	5.09129	4.82075	5.0947	5.19941
AT1G32830	5.07661	5.42705	5.52795	5.25213	5.35913	5.64047	5.56138	5.15597	5.07238	4.98652	5.36281	5.09226	5.15478	5.14722	5.09131	5.00365	5.4302	4.92043	5.00718	5.45635
AT1G32840	4.79681	4.39302	4.75898	5.00411	4.75638	5.27303	4.61951	5.23388	5.23263	4.98652	5.00509	4.75952	4.74037	5.40309	4.91067	4.81093	4.58858	4.65698	5.17721	5.19941
AT1G32880	5.15899	5.2487	5.0917	5.1741	5.24949	5.27303	5.39493	4.98626	5.07238	4.89354	5.52888	5.52852	5.23268	5.33449	5.25183	5.25166	5.36147	5.18381	5.4337	5.27761
AT1G32890	5.07661	5.17069	5.25222	5.52786	5.35913	4.93121	5.20675	5.34338	5.34212	5.41229	5.25314	5.09226	5.41081	5.06492	5.36149	5.36132	5.09129	6.3899	5.7355	6.31685
AT1G32910	5.41511	5.52435	6.19436	5.91128	5.72954	5.64047	5.46383	5.15597	5.34212	4.98652	5.62006	6.29056	5.59906	5.59124	5.52754	5.17364	5.25181	4.7682	5.0947	5.45635
AT1G32960	5.41511	5.35833	5.43062	5.43053	5.17148	5.27303	5.39493	5.41202	5.41076	5.23414	5.52888	5.36246	5.34217	5.33449	5.36149	5.25166	5.4302	5.53782	5.17721	5.27761
AT1G32970	4.79681	5.52435	5.0917	5.25213	5.089	5.02455	4.67868	5.15597	5.07238	5.15623	5.0926	5.00476	4.98509	5.06492	5.00382	4.81093	4.91065	4.92043	5.00718	4.78316
AT1G32975	5.41511	5.52435	5.17419	5.43053	5.00153	5.27303	5.39493	4.98626	5.15473	4.79415	4.64875	5.00476	5.23268	4.97765	5.36149	5.36132	5.4302	5.01367	4.914	4.93565
AT1G32980	5.23692	5.17069	5.0917	4.91097	4.58642	4.60836	4.94281	5.07361	4.89208	4.98652	5.00509	5.00476	5.15478	4.88475	4.91067	4.64736	5.17378	4.82075	4.81439	5.02903
AT1G32992	5.07661	5.08822	5.0917	4.81139	5.089	5.19487	5.12402	4.63067	4.89208	5.15623	4.81235	4.81201	5.07243	4.88475	4.91067	5.25166	4.91065	4.92043	5.0947	4.93565
AT1G33000	5.51233	5.52435	5.43062	5.43053	5.52516	5.19487	5.20675	5.41202	5.59901	5.15623	5.1751	5.25279	5.508	5.50023	5.61871	5.00365	5.36147	5.92147	5.4337	5.38748
AT1G33010	4.79681	4.75562	4.81147	5.1741	6.19148	4.66744	5.03626	4.98626	4.98504	5.07387	5.0926	5.17476	4.79275	4.97765	5.1738	4.91051	5.09129	5.18381	4.914	5.02903
AT1G33040	11.6894	11.9025	11.4067	11.3068	11.4037	11.4299	11.1439	11.3863	11.4848	11.3865	11.2085	10.9086	11.1857	11.1772	10.7074	10.8075	10.8077	9.92093	9.81391	9.83873
AT1G33070	4.98924	5.2487	5.17419	5.1741	5.17148	5.27303	5.46383	5.50922	5.59901	5.41229	5.43155	5.43119	5.23268	5.22507	5.1738	5.36132	5.09129	5.2619	5.25527	5.11674
AT1G33080	8.20703	7.72877	8.12367	8.4225	8.31914	9.23729	8.25999	8.0069	8.00553	8.10374	7.73363	7.73325	8.00558	7.99719	7.3441	6.84952	7.24263	6.67321	6.57771	6.97458
AT1G33102	7.32785	7.72877	7.73263	8.027	7.82826	7.95238	8.0631	8.79821	8.20229	8.40261	8.72001	9.71277	8.89598	8.78844	10.4084	10.8075	10.3092	11.0184	11.1108	11.1357
AT1G33130	4.74441	5.00075	4.91105	4.81139	5.00153	4.7788	4.67868	4.98626	4.7927	4.74176	4.58981	4.9116	4.79275	5.06492	4.81109	4.64736	4.75858	4.7682	4.81439	4.4866
AT1G33135	4.98924	5.2487	5.43062	5.3618	4.9084	4.83141	5.39493	4.74151	5.23263	5.15623	6.29093	5.25279	5.23268	5.14722	5.25183	5.43005	5.17378	5.2619	5.25527	5.19941
AT1G33140	9.39716	9.8066	9.71214	9.51247	9.41113	9.33619	9.64849	9.09554	8.99425	8.99593	9.21523	9.21485	8.99431	8.78844	8.8181	9.11528	8.81808	8.82925	8.92102	9.14403
AT1G33160	5.15899	5.80816	5.52795	6.28986	5.61631	4.83141	5.20675	5.34338	5.07238	4.98652	5.25314	5.25279	5.23268	4.88475	5.25183	5.25166	5.17378	6.95762	5.81497	6.49107
AT1G33180	5.34645	5.08822	5.43062	5.25213	5.089	4.7788	5.28499	5.34338	4.98504	5.34364	5.36281	5.25279	5.15478	5.14722	5.00382	4.91051	5.17378	4.82075	5.0947	4.93565
AT1G33190	4.74441	5.17069	5.17419	5.00411	5.00153	5.27303	4.67868	5.15597	5.15473	5.15623	5.25314	5.17476	5.23268	5.14722	5.09131	5.17364	5.0038	4.92043	5.17721	5.11674
AT1G33200	5.15899	5.42705	5.36188	5.43053	5.42785	5.11222	5.39493	5.23388	4.98504	5.07387	5.0926	5.25279	5.23268	5.06492	4.91067	5.00365	4.91065	5.62905	4.914	4.8358
AT1G33220	5.15899	5.00075	5.36188	5.00411	5.17148	4.93121	5.20675	5.15597	4.89208	4.89354	5.25314	5.09226	5.07243	5.40309	5.25183	5.36132	5.36147	5.10125	4.914	5.19941
AT1G33280	5.15899	5.08822	5.81181	5.09161	5.089	5.19487	5.03626	4.63067	4.98504	7.02944	5.00509	4.9116	4.79275	4.78546	5.00382	4.81093	5.09129	4.92043	4.914	4.4866
AT1G33300	5.15899	5.08822	4.91105	4.91097	4.46086	5.02455	5.28499	5.07361	5.23263	5.07387	5.62006	5.25279	5.23268	5.33449	5.09131	5.25166	5.17378	5.18381	5.25527	5.11674
AT1G33320	5.71655	5.6155	5.52795	5.00411	5.35913	5.45171	5.39493	5.15597	5.59901	5.71367	6.29093	5.25279	5.41081	5.70429	5.25183	5.36132	5.36147	5.10125	5.25527	5.38748
AT1G33370	5.23692	5.08822	4.91105	5.1741	5.24949	5.45171	5.20675	5.34338	5.34212	4.89354	4.91194	5.36246	5.07243	4.88475	5.09131	5.36132	5.0038	4.92043	4.76187	5.11674
AT1G33380	5.07661	5.08822	5.17419	4.75889	5.42785	5.19487	5.12402	5.23388	4.98504	5.07387	5.0926	5.00476	5.15478	4.97765	4.91067	5.00365	5.0038	5.18381	5.00718	5.02903
AT1G33415	7.51934	7.53222	7.43932	7.34444	7.43633	7.36719	7.96551	7.71251	7.6126	7.41957	8.0281	7.93016	7.90804	7.89966	8.12324	8.32153	8.22345	8.53114	8.62282	8.74707
AT1G33420	8.70206	8.7151	9.01599	8.91755	8.91462	9.43726	8.55662	8.89731	8.89593	8.8976	8.62047	8.71963	8.59783	8.5894	8.12324	8.32153	8.22345	9.32385	8.92102	9.74033
AT1G33450	5.07661	5.17069	5.36188	4.81139	5.24949	5.19487	6.41444	5.07361	5.79148	5.71367	5.81276	5.52852	5.15478	5.40309	7.63363	5.43005	5.52752	5.53782	5.36495	5.45635
AT1G33460	4.57471	4.75562	5.36188	4.46328	5.00153	5.11222	4.7902	4.7939	5.15473	4.89354	4.75985	4.75952	4.62955	4.6224	5.00382	4.64736	4.6475	4.92043	4.65075	4.78316
AT1G33510	5.07661	5.08822	5.17419	5.43053	5.24949	4.93121	5.12402	5.34338	4.98504	4.98652	4.64875	4.9116	5.15478	4.97765	5.25183	5.17364	5.25181	6.10216	5.0947	5.64517
AT1G33550	5.15899	5.17069	4.91105	4.75889	5.17148	5.11222	5.20675	5.07361	4.98504	5.15623	5.1751	5.09226	5.23268	5.14722	5.09131	5.25166	5.36147	5.37165	5.36495	5.38748
AT1G33560	8.50353	8.61556	8.91765	8.4225	8.71598	8.14657	8.15972	8.40233	8.6973	8.69897	9.31412	8.71963	8.79688	8.88753	8.02666	7.92892	8.02664	8.03774	7.24639	8.055
AT1G33570	5.15899	4.80809	4.91105	4.46328	5.089	4.66744	4.67868	5.07361	4.74033	4.98652	4.75985	4.58949	4.98509	4.78546	4.7586	4.64736	5.17378	4.82075	4.5918	4.8358
AT1G33580	5.34645	5.00075	5.0917	5.3618	5.00153	4.93121	5.39493	5.15597	5.79148	5.8925	5.7333	5.6197	5.41081	5.50023	5.36149	5.36132	5.4302	5.53782	5.62224	5.45635
AT1G33600	10.1923	10.2054	10.3097	10.7077	10.4058	10.0335	10.2458	9.69172	9.69033	9.69201	9.71315	9.71277	9.98864	9.98015	8.12324	8.32153	8.51999	9.42491	8.82191	9.64029
AT1G33607	5.07661	5.00075	5.36188	5.3618	5.17148	5.38287	5.56138	5.07361	5.23263	5.41229	6.09294	5.17476	5.41081	5.14722	6.46359	6.37901	6.00407	6.01464	7.05234	6.03108
AT1G33612	5.51233	5.35833	5.52795	5.3618	5.80898	5.38287	5.46383	5.07361	5.07238	5.15623	5.00509	5.25279	5.15478	5.22507	4.7586	5.00365	5.25181	4.65698	4.76187	4.93565
AT1G33615	5.71655	5.17069	5.36188	5.1741	5.61631	5.45171	5.8458	5.7134	5.34212	5.23414	5.62006	6.0051	6.07142	6.06341	6.28954	6.00391	5.91094	5.92147	6.19758	5.64517
AT1G33640	5.71655	5.72872	5.73236	5.73227	5.72954	5.8334	5.65274	5.79277	5.79148	5.71367	5.43155	5.91196	5.59906	5.70429	5.73195	5.61854	5.81138	6.01464	6.00769	5.75858
AT1G33660	5.41511	5.17069	5.36188	5.43053	5.35913	5.45171	5.39493	5.34338	5.15473	5.41229	5.43155	5.25279	5.15478	5.40309	5.43022	5.43005	5.0038	5.44043	5.25527	5.27761
AT1G33670	13.3882	13.4013	13.5053	13.7051	13.7022	13.5285	13.5418	13.2849	12.9836	12.9853	13.1065	12.8063	13.0836	13.0751	11.3064	11.506	11.6061	11.9172	11.61	12.4343
AT1G33709	4.98924	4.90764	5.25222	5.00411	5.089	5.11222	5.56138	5.15597	5.15473	5.23414	5.00509	4.9116	5.23268	5.14722	5.00382	5.09115	5.25181	5.44043	5.25527	5.38748
AT1G33720	7.71585	7.23924	8.2239	7.43922	8.02409	6.87255	8.45874	7.71251	8.10208	8.20396	9.61312	7.73325	8.401	8.49041	6.57403	6.19377	6.46357	7.35508	7.14752	6.97458
AT1G33730	4.98924	5.08822	5.0042	5.3618	4.80885	5.02455	4.94281	5.07361	5.07238	5.41229	5.25314	5.17476	5.07243	4.73313	4.64752	5.09115	5.0038	5.10125	4.914	4.93565
AT1G33740	4.79681	4.75562	4.91105	5.25213	4.80885	5.27303	5.28499	5.23388	5.07238	5.15623	5.00509	5.00476	5.07243	4.97765	5.00382	5.00365	5.0038	5.01367	5.17721	5.19941
AT1G33743	5.15899	5.00075	5.0917	5.00411	5.089	5.02455	5.12402	4.98626	4.89208	5.15623	4.64875	5.00476	5.07243	4.78546	5.09131	4.91051	5.09129	5.01367	4.76187	4.93565
AT1G33750	5.15899	5.08822	5.25222	5.25213	5.17148	5.45171	4.94281	4.7939	4.6295	4.74176	4.81235	4.9116	4.62955	4.97765	4.64752	4.91051	4.75858	5.10125	5.00718	4.93565
AT1G33785	5.15899	5.2487	5.25222	5.43053	5.089	5.02455	5.03626	5.23388	4.98504	5.07387	4.91194	5.25279	4.98509	4.97765	4.81109	5.17364	5.09129	5.10125	5.17721	4.8358
AT1G33813	5.15899	5.2487	5.17419	5.1741	5.35913	5.19487	5.39493	4.7939	5.15473	5.41229	5.1751	5.09226	5.41081	5.33449	5.25183	5.09115	4.91065	5.10125	5.25527	5.02903
AT1G33817	4.74441	5.17069	5.25222	5.25213	5.17148	5.19487	5.46383	5.07361	5.15473	5.34364	5.81276	5.00476	5.34217	5.22507	5.00382	5.25166	5.17378	5.2619	5.0947	5.19941
AT1G33820	5.23692	5.17069	4.91105	5.25213	4.9084	5.19487	5.56138	5.07361	5.23263	5.07387	5.81276	5.43119	5.41081	5.22507	5.1738	5.36132	5.25181	5.01367	5.17721	5.27761
AT1G33830	5.23692	5.52435	5.36188	5.3618	5.35913	5.45171	5.20675	5.23388	5.71211	5.41229	5.91232	5.52852	5.59906	5.50023	5.43022	5.36132	5.36147	5.44043	5.25527	5.55384
AT1G33835	5.60341	5.52435	5.36188	6.00441	5.72954	5.8334	5.39493	5.79277	6.26918	6.27078	5.7333	6.29056	6.17371	6.26115	6.28954	6.19377	6.37917	7.2536	6.95045	7.27067
AT1G33840	5.07661	5.00075	5.0917	5.1741	5.089	5.27303	5.20675	5.15597	5.50795	5.50949	5.62006	5.36246	5.34217	5.06492	5.00382	5.43005	5.36147	5.18381	5.25527	5.19941
AT1G33850	4.98924	5.2487	5.17419	5.00411	5.17148	5.19487	5.20675	4.98626	5.07238	5.41229	5.43155	5.25279	5.15478	5.33449	5.25183	5.36132	5.36147	5.44043	5.4337	5.38748
AT1G33855	5.51233	5.80816	6.09198	6.00441	5.90852	5.45171	7.27869	6.17498	6.82898	6.36037	6.38058	6.76012	6.17371	5.97604	6.00409	6.46342	6.28952	7.35508	6.38284	6.40659
AT1G33860	10.791	11.4028	11.9064	11.1073	10.8051	11.8297	11.244	10.6874	11.1857	11.0872	11.6076	11.5073	10.7863	10.2794	11.107	11.9058	11.5062	12.6164	11.8099	12.9338
AT1G33870	5.34645	5.2487	5.17419	5.09161	5.089	5.27303	5.28499	5.34338	5.23263	5.41229	5.52888	5.36246	5.23268	5.22507	5.36149	5.25166	5.25181	5.2619	5.00718	5.45635
AT1G33880	4.74441	5.17069	4.75898	5.00411	4.58642	4.4824	5.56138	4.98626	4.89208	4.79415	5.00509	4.64842	4.98509	5.06492	5.00382	5.17364	5.09129	4.92043	4.914	5.02903
AT1G33890	5.07661	5.17069	5.25222	5.00411	5.17148	5.27303	5.46383	5.23388	5.34212	5.60056	5.62006	5.36246	5.15478	5.14722	5.43022	5.43005	5.25181	5.44043	5.36495	5.38748
AT1G33900	5.15899	5.35833	5.17419	5.1741	5.17148	5.11222	5.03626	5.15597	4.7927	4.89354	5.0926	5.00476	5.07243	4.97765	5.09131	4.81093	4.91065	5.37165	4.81439	4.93565
AT1G33910	4.98924	5.08822	5.25222	5.3618	5.24949	5.19487	4.94281	5.23388	5.15473	5.07387	5.7333	5.43119	5.07243	5.33449	5.25183	5.17364	5.25181	5.18381	5.00718	5.27761
AT1G33920	5.23692	5.2487	4.91105	5.3618	5.17148	5.11222	5.46383	5.15597	5.15473	4.98652	5.52888	5.00476	5.07243	5.14722	5.09131	5.00365	4.91065	5.01367	5.17721	5.02903
AT1G33925	5.15899	5.08822	5.0917	5.3618	5.17148	5.27303	4.94281	5.15597	5.15473	5.50949	5.25314	5.09226	4.79275	4.97765	5.00382	5.36132	5.09129	5.44043	5.17721	5.27761
AT1G33930	6.93061	6.94335	6.66282	6.94706	6.75657	6.59671	6.88544	6.44444	6.82898	6.9276	7.24407	6.29056	6.07142	6.16566	5.61871	5.91079	5.61869	5.74236	5.7355	5.64517
AT1G33940	9.69511	9.70822	9.81052	9.61201	9.80748	9.83365	9.54894	9.98998	9.69033	9.69201	9.61312	9.01662	9.39244	9.38397	8.91721	9.01537	9.01553	8.43328	8.42596	8.74707
AT1G33950	5.07661	5.42705	5.43062	5.00411	5.17148	5.02455	5.46383	5.23388	5.59901	5.15623	5.36281	5.43119	5.41081	5.33449	5.1738	5.25166	5.52752	5.18381	5.17721	5.27761
AT1G33960	5.51233	5.52435	6.0045	5.61903	5.52516	5.19487	11.3434	5.41202	5.41076	5.41229	5.52888	5.17476	4.98509	5.22507	5.00382	4.91051	5.09129	5.01367	5.00718	4.8358
AT1G34030	13.0884	13.6014	13.0055	13.0054	12.8026	12.8289	13.2419	12.6852	12.5837	12.6855	13.1065	13.1061	12.6838	12.7753	13.0051	13.1048	13.105	12.3168	12.9089	12.734
AT1G34041	5.15899	5.2487	5.36188	5.43053	5.24949	5.19487	5.65274	5.23388	5.34212	5.07387	5.43155	5.73295	5.23268	4.97765	5.25183	5.25166	5.25181	5.01367	5.0947	5.27761
AT1G34042	5.15899	5.00075	5.0042	5.09161	5.17148	5.02455	5.03626	5.34338	4.89208	5.07387	4.91194	5.25279	5.34217	5.22507	5.00382	5.17364	5.36147	5.53782	5.25527	5.27761
AT1G34044	4.57471	4.39302	4.91105	4.81139	4.75638	4.7788	5.12402	4.7939	4.98504	5.07387	5.25314	5.00476	5.23268	5.06492	5.09131	4.75844	5.09129	4.65698	5.00718	4.93565
AT1G34046	5.23692	5.17069	5.0917	5.00411	5.35913	5.19487	10.1458	4.98626	5.23263	5.23414	5.25314	5.25279	5.15478	5.22507	5.09131	5.36132	5.09129	5.01367	4.914	5.27761
AT1G34047	6.17819	5.80816	6.28996	6.19427	5.24949	5.54917	6.22895	5.50922	5.15473	4.89354	6.29093	4.9116	4.98509	5.14722	5.43022	5.09115	4.81107	5.18381	6.09518	5.45635
AT1G34050	5.15899	5.08822	5.0917	5.1741	4.9084	5.19487	5.03626	5.23388	4.89208	4.98652	5.0926	4.9116	4.62955	4.73313	4.7586	4.64736	4.81107	4.82075	4.81439	5.02903
AT1G34070	5.07661	5.08822	5.0917	5.3618	5.089	5.11222	10.4453	4.89328	4.89208	5.07387	5.00509	4.75952	4.98509	5.06492	5.09131	5.09115	4.39583	5.18381	5.0947	4.8358
AT1G34080	4.79681	5.2487	5.0917	5.09161	5.17148	5.02455	5.03626	4.98626	5.15473	4.74176	5.0926	4.9116	5.07243	4.88475	5.09131	4.81093	5.0038	5.01367	5.17721	4.93565
AT1G34090	5.15899	5.35833	5.25222	5.3618	5.42785	5.38287	5.28499	5.34338	5.41076	5.41229	5.52888	5.43119	5.23268	5.14722	5.25183	5.36132	5.17378	5.37165	5.36495	5.27761
AT1G34095	4.98924	5.00075	5.17419	5.52786	4.9084	5.19487	5.46383	5.41202	5.59901	5.50949	6.57543	5.6197	5.41081	5.33449	5.61871	5.36132	5.52752	6.01464	6.00769	5.83815
AT1G34097	5.15899	5.17069	5.0917	5.00411	5.089	4.83141	5.28499	5.07361	5.07238	4.98652	5.0926	4.9116	4.79275	4.78546	4.91067	4.91051	4.75858	4.92043	5.25527	4.78316
AT1G34100	5.79593	5.6155	5.61912	6.00441	5.90852	5.8334	5.7662	5.89223	5.50795	5.34364	5.43155	6.09258	5.508	5.78362	6.19395	6.66222	6.37917	7.35508	6.8534	6.97458
AT1G34140	5.15899	4.80809	5.0917	5.25213	5.00153	4.7788	5.39493	5.07361	5.15473	5.07387	5.00509	4.75952	4.98509	4.88475	4.81109	5.36132	5.17378	4.92043	4.5918	5.02903
AT1G34210	9.29611	9.11199	9.41416	9.1158	9.01296	9.43726	9.34945	9.19385	8.99425	8.99593	9.51358	9.21485	9.49084	9.38397	8.91721	8.91703	9.21376	8.72971	8.22726	8.35013
AT1G34230	5.34645	5.35833	5.17419	4.81139	5.35913	5.27303	5.03626	4.89328	4.98504	5.15623	5.00509	5.43119	5.34217	5.33449	5.36149	5.17364	5.09129	5.18381	5.36495	5.19941
AT1G34240	5.23692	5.17069	5.17419	4.91097	5.089	5.11222	5.28499	5.15597	5.15473	5.23414	5.25314	4.9116	4.98509	5.06492	5.00382	5.00365	4.58858	4.82075	5.0947	4.67174
AT1G34250	4.74441	5.2487	5.0042	5.00411	4.9084	5.19487	5.46383	4.98626	5.50795	5.34364	5.1751	5.17476	5.15478	5.22507	5.1738	5.00365	5.17378	5.18381	5.4337	5.27761
AT1G34280	5.60341	5.17069	5.0917	5.09161	5.24949	5.27303	5.12402	5.23388	4.89208	5.15623	5.1751	5.17476	5.15478	4.78546	5.1738	5.00365	5.17378	5.2619	5.00718	5.02903
AT1G34281	4.98924	5.17069	5.0042	5.43053	5.24949	4.93121	5.12402	5.34338	5.15473	5.23414	5.00509	5.25279	4.98509	5.06492	5.25183	5.09115	4.81107	5.10125	5.17721	5.45635
AT1G34310	7.03246	6.94335	6.94716	6.85003	6.84718	6.68514	6.79474	7.22311	7.12293	6.74004	6.29093	6.76012	6.82903	6.91778	6.8497	6.94655	7.0486	6.67321	6.46726	6.60161
AT1G34315	8.40569	8.11979	8.32215	8.32206	8.22089	7.55881	8.45874	7.81112	7.51465	7.61425	8.62047	8.62009	8.59783	8.5894	8.52001	8.02648	8.12322	7.54666	7.73596	6.97458
AT1G34330	4.98924	5.08822	5.17419	5.25213	5.17148	5.02455	4.94281	5.15597	4.89208	4.89354	4.81235	5.17476	5.15478	4.78546	6.6624	5.00365	5.17378	5.01367	5.17721	5.11674
AT1G34390	5.07661	5.17069	5.17419	5.43053	5.35913	5.45171	5.46383	4.89328	5.23263	5.15623	5.36281	5.36246	5.34217	5.22507	5.43022	5.25166	5.25181	5.18381	5.36495	5.27761
AT1G34392	4.74441	5.08822	5.17419	5.61903	5.089	5.19487	5.03626	4.74151	4.6295	5.15623	5.36281	4.75952	4.89212	5.14722	4.7586	4.91051	4.81107	4.82075	4.76187	4.8358
AT1G34400	5.07661	4.90764	5.25222	5.25213	4.75638	5.02455	5.46383	5.23388	5.07238	5.15623	5.62006	5.43119	5.41081	5.33449	5.43022	5.17364	5.17378	5.2619	5.25527	5.27761
AT1G34405	5.41511	5.17069	5.36188	5.25213	5.52516	5.38287	5.20675	4.89328	4.89208	5.15623	5.25314	5.09226	5.15478	5.14722	4.91067	5.09115	5.09129	4.92043	5.17721	5.19941
AT1G34418	9.79349	10.0065	10.0104	10.1093	9.41113	9.9333	9.64849	10.2893	9.88835	9.89003	9.61312	10.21	9.69039	9.78029	11.0072	10.9073	10.8077	10.8189	11.011	10.9362
AT1G34419	5.07661	5.17069	4.91105	4.58888	5.42785	4.7788	5.12402	5.23388	4.89208	5.41229	6.57543	5.36246	5.34217	5.22507	5.09131	4.91051	4.91065	5.44043	4.914	5.02903
AT1G34440	5.34645	5.2487	5.25222	5.3618	5.089	5.38287	5.65274	5.23388	5.34212	5.41229	5.25314	5.09226	5.07243	4.88475	5.25183	5.25166	5.0038	5.37165	5.36495	5.38748
AT1G34460	6.07588	6.46025	6.66282	6.66273	6.28706	6.4862	6.32467	6.36009	6.64179	6.55509	6.29093	6.76012	6.07142	6.06341	6.19395	6.57385	6.46357	6.10216	6.57771	6.69005
AT1G34470	7.51934	7.43547	7.53608	7.43922	7.34155	7.2657	7.47505	7.32453	7.32317	7.2234	7.44031	7.34515	7.41797	7.40965	7.43889	7.24247	7.24263	7.54666	7.63739	7.27067
AT1G34490	4.74441	4.90764	5.0917	5.00411	5.17148	4.93121	5.12402	4.7939	4.74033	4.89354	5.25314	4.81201	5.07243	4.97765	4.81109	4.91051	4.91065	5.01367	4.914	5.19941
AT1G34510	4.98924	5.08822	5.0042	5.25213	4.64532	4.7788	4.84288	4.89328	5.15473	5.23414	4.91194	5.36246	4.98509	4.97765	4.91067	5.09115	4.91065	4.82075	5.17721	5.19941
AT1G34520	5.23692	5.08822	5.25222	5.1741	5.24949	5.27303	5.12402	5.15597	5.15473	4.57212	5.36281	5.17476	7.32322	5.14722	5.1738	5.09115	5.09129	4.82075	4.914	5.02903
AT1G34530	4.74441	5.00075	5.17419	4.75889	5.089	5.02455	4.67868	4.7939	5.15473	4.98652	4.81235	4.81201	4.79275	5.06492	5.1738	5.00365	4.75858	4.92043	5.00718	4.8358
AT1G34540	6.64639	6.57068	6.57445	6.37951	6.4611	6.4862	6.03881	6.73976	7.32317	7.2234	7.34553	7.14483	7.02786	6.73027	6.8497	6.84952	6.84968	7.15472	6.76278	6.78681
AT1G34545	5.41511	5.2487	5.36188	5.09161	5.42785	5.45171	5.20675	5.07361	4.98504	5.34364	5.00509	4.81201	5.15478	5.22507	4.7586	4.81093	5.09129	5.18381	5.17721	5.19941
AT1G34560	5.07661	5.17069	5.0917	4.81139	5.089	4.93121	5.20675	4.98626	5.23263	5.34364	5.36281	5.36246	5.34217	4.78546	5.36149	5.25166	5.09129	5.2619	5.17721	5.38748
AT1G34575	5.07661	5.08822	5.17419	4.58888	4.9084	5.11222	5.03626	4.89328	4.89208	4.98652	5.00509	4.9116	4.89212	5.06492	5.91096	5.81123	5.61869	6.58481	6.38284	6.40659
AT1G34590	5.15899	5.00075	4.91105	4.81139	5.089	5.38287	5.03626	5.15597	4.74033	4.63091	4.58981	4.81201	4.79275	4.78546	4.64752	5.09115	5.17378	4.47222	4.914	5.02903
AT1G34600	5.23692	5.42705	5.36188	5.3618	5.24949	5.11222	5.12402	5.15597	5.34212	5.23414	5.1751	5.36246	5.23268	5.22507	4.91067	5.09115	5.36147	4.92043	5.0947	5.02903
AT1G34610	5.07661	5.2487	5.17419	5.43053	5.17148	5.11222	5.03626	5.15597	5.23263	5.41229	6.09294	5.36246	5.23268	5.40309	5.52754	5.17364	5.25181	5.2619	5.36495	5.45635
AT1G34620	5.98846	5.80816	5.73236	5.73227	5.61631	5.54917	5.28499	5.23388	5.59901	5.71367	5.00509	5.36246	5.41081	5.50023	5.36149	5.43005	5.52752	5.44043	5.7355	5.27761
AT1G34660	5.15899	5.2487	5.0042	5.09161	5.00153	5.02455	4.67868	5.15597	4.89208	4.98652	4.4642	4.81201	4.79275	4.97765	4.91067	4.58844	5.09129	5.01367	4.5918	5.02903
AT1G34680	6.83361	7.72877	6.66282	6.46392	6.65989	6.59671	6.79474	6.44444	7.32317	7.02944	7.63506	7.2437	7.41797	7.0196	6.94673	7.14361	7.34408	6.86056	6.00769	6.69005
AT1G34690	12.5885	13.6014	12.306	12.3059	12.4029	12.1293	12.8422	12.1855	12.1841	12.1858	12.9065	12.5065	12.7839	12.4755	12.6052	12.705	12.4055	11.6174	11.2109	11.8348
AT1G34700	4.74441	4.80809	5.36188	4.64781	4.58642	4.93121	5.03626	4.74151	5.07238	5.50949	4.91194	5.25279	5.23268	4.78546	5.09131	5.17364	4.91065	4.82075	5.00718	5.02903
AT1G34710	4.63353	5.08822	5.0917	5.09161	5.089	5.02455	5.20675	4.98626	4.37849	5.15623	4.91194	4.75952	5.07243	4.97765	5.00382	5.00365	4.75858	5.01367	5.0947	5.11674
AT1G34720	5.89541	5.80816	6.28996	5.81172	6.19148	6.11386	5.8458	5.60029	5.98397	5.98555	5.43155	5.8124	5.59906	5.59124	5.36149	5.61854	5.4302	5.82186	5.62224	5.75858
AT1G34730	5.23692	5.00075	5.25222	5.09161	5.089	5.27303	5.12402	5.23388	4.89208	4.89354	4.81235	4.81201	4.74037	5.06492	5.00382	5.00365	4.91065	5.18381	5.0947	4.8358
AT1G34740	5.34645	5.42705	5.43062	5.09161	5.35913	5.75385	5.39493	4.7939	5.23263	5.23414	5.52888	5.09226	5.41081	5.50023	6.09157	5.17364	5.09129	5.2619	5.25527	5.02903
AT1G34760	7.51934	7.6302	7.43932	7.73253	7.63107	6.31201	7.76852	6.92732	7.12293	7.2234	7.53708	6.85074	7.02786	7.0196	6.19395	6.19377	6.19392	5.92147	6.29318	6.22116
AT1G34795	4.63353	4.90764	4.58896	5.00411	5.089	5.11222	4.84288	5.07361	5.07238	5.34364	5.1751	5.17476	4.98509	4.73313	5.52754	5.52737	5.17378	5.92147	5.36495	5.27761
AT1G34797	4.57471	4.75562	4.91105	4.75889	4.9084	4.7788	4.84288	4.89328	4.98504	4.63091	4.58981	5.09226	4.44549	4.43854	4.5886	5.00365	4.75858	4.59798	4.914	4.93565
AT1G34800	4.98924	5.00075	4.81147	5.1741	5.17148	5.19487	5.20675	5.07361	5.23263	5.07387	5.1751	4.81201	5.07243	5.14722	5.36149	5.61854	5.36147	6.01464	5.17721	4.93565
AT1G34815	4.79681	5.17069	4.81147	5.1741	5.17148	4.7788	5.20675	5.23388	4.98504	5.07387	5.0926	5.00476	4.98509	5.06492	5.25183	5.52737	5.0038	5.82186	5.4337	5.27761
AT1G34823	4.98924	5.35833	5.25222	4.46328	5.00153	7.65682	4.94281	4.7939	4.7927	4.89354	4.81235	4.64842	4.98509	4.78546	4.91067	4.91051	5.17378	5.18381	4.914	4.93565
AT1G34825	5.07661	5.17069	4.64789	5.25213	5.24949	4.66744	4.94281	5.23388	5.07238	4.98652	5.25314	5.25279	5.34217	5.14722	5.36149	5.61854	5.36147	5.92147	5.17721	5.27761
AT1G34828	5.07661	4.90764	4.58896	4.75889	4.75638	4.93121	5.20675	4.44659	4.98504	4.89354	4.91194	4.9116	4.89212	5.06492	4.7586	5.17364	5.0038	5.01367	5.00718	4.93565
AT1G34830	4.89623	5.2487	5.17419	4.91097	5.00153	5.11222	4.94281	4.7939	5.07238	5.15623	5.36281	5.09226	5.07243	4.88475	5.61871	5.36132	5.36147	5.82186	5.25527	4.93565
AT1G34836	4.74441	4.64458	5.0042	4.64781	4.9084	4.83141	4.94281	4.98626	4.98504	5.15623	4.81235	4.81201	4.89212	5.14722	4.64752	5.00365	4.81107	4.92043	5.00718	5.02903
AT1G34842	5.23692	5.2487	5.36188	5.1741	5.35913	5.38287	5.28499	5.41202	5.41076	5.15623	5.1751	5.09226	5.23268	4.97765	5.25183	4.91051	5.09129	5.2619	5.0947	5.02903
AT1G34844	7.42261	7.23924	6.94716	7.14412	7.14125	6.78189	7.47505	7.22311	7.51465	7.41957	8.12468	7.73325	7.90804	7.99719	7.63363	7.34392	7.63361	7.35508	7.5394	7.07653
AT1G34850	4.98924	5.17069	5.36188	4.81139	5.24949	5.27303	5.12402	5.15597	5.23263	4.89354	5.1751	4.9116	4.98509	5.06492	5.1738	5.09115	5.36147	5.62905	5.0947	4.8358
AT1G34860	5.23692	5.52435	4.91105	4.81139	5.35913	5.11222	5.12402	4.98626	5.15473	5.23414	5.25314	5.09226	4.98509	5.14722	5.43022	5.43005	5.4302	5.82186	5.0947	5.27761
AT1G34904	5.23692	5.35833	5.43062	5.25213	5.42785	5.27303	5.28499	5.23388	5.23263	5.07387	5.1751	4.9116	5.15478	5.33449	5.09131	4.91051	5.09129	4.92043	5.17721	5.19941
AT1G34910	5.07661	5.17069	4.91105	5.3618	5.089	4.83141	5.03626	4.98626	5.07238	4.57212	5.0926	5.25279	5.07243	5.14722	4.91067	5.09115	5.0038	4.82075	5.0947	4.8358
AT1G34930	5.15899	5.2487	5.0917	5.52786	5.35913	5.54917	5.20675	5.34338	5.23263	5.34364	5.43155	5.17476	5.15478	5.33449	5.36149	5.43005	5.4302	5.92147	5.25527	5.55384
AT1G34967	4.89623	5.17069	4.91105	5.09161	4.80885	5.02455	4.67868	4.7939	4.74033	4.79415	5.00509	5.09226	4.79275	4.73313	4.91067	4.81093	5.09129	4.47222	5.00718	4.8358
AT1G35030	4.79681	5.08822	4.81147	4.64781	4.58642	4.83141	5.12402	4.63067	5.07238	5.23414	5.1751	5.09226	4.98509	4.88475	4.64752	5.09115	5.09129	5.01367	4.81439	5.19941
AT1G35035	5.15899	5.17069	4.81147	5.09161	5.00153	5.38287	5.28499	5.23388	5.15473	5.15623	5.1751	5.09226	5.41081	5.14722	5.43022	5.61854	5.4302	5.82186	5.25527	5.27761
AT1G35040	4.98924	4.80809	4.91105	5.1741	4.80885	5.19487	5.28499	4.89328	5.23263	5.07387	5.81276	5.25279	5.34217	5.22507	5.00382	5.43005	5.0038	5.10125	5.25527	5.27761
AT1G35050	5.07661	4.80809	4.75898	5.25213	5.089	7.95238	5.12402	5.07361	4.74033	5.34364	5.25314	5.25279	5.34217	5.22507	5.09131	5.09115	5.17378	5.10125	5.0947	5.11674
AT1G35060	5.34645	5.17069	5.61912	5.25213	5.35913	5.27303	5.39493	5.15597	5.71211	5.41229	5.81276	5.6197	5.34217	5.33449	5.43022	5.36132	5.36147	5.2619	5.36495	5.19941
AT1G35080	4.98924	5.08822	5.36188	5.1741	5.24949	5.64047	5.28499	5.34338	5.23263	4.79415	5.0926	5.36246	5.07243	5.14722	5.36149	5.17364	5.0038	5.18381	4.5918	5.19941
AT1G35090	5.34645	5.35833	4.91105	5.00411	5.24949	5.38287	5.20675	4.89328	5.07238	4.98652	5.25314	5.17476	4.89212	4.78546	5.25183	5.00365	5.17378	5.2619	5.0947	5.38748
AT1G35100	5.15899	5.08822	4.91105	5.00411	5.00153	5.27303	5.20675	5.07361	5.15473	5.15623	5.25314	5.25279	5.15478	4.73313	4.5886	5.09115	5.0038	5.10125	5.25527	5.11674
AT1G35110	5.07661	5.6155	5.36188	5.91128	5.35913	5.38287	5.65274	5.34338	5.23263	5.23414	5.25314	5.17476	5.34217	5.22507	5.36149	5.25166	5.25181	5.44043	5.17721	5.45635
AT1G35112	5.89541	5.72872	5.61912	5.73227	5.80898	5.8334	5.7662	5.7134	5.98397	5.71367	5.43155	5.73295	5.79153	5.88304	5.61871	5.43005	5.52752	6.01464	5.62224	5.93784
AT1G35115	8.80158	8.7151	8.719	8.52035	8.71598	7.85409	8.35827	9.19385	8.79683	8.7985	8.91866	9.11653	9.29139	9.28293	9.81008	9.11528	9.4137	10.0212	9.51595	9.34126
AT1G35120	4.89623	4.58568	5.0917	4.81139	5.00153	4.93121	4.84288	4.7939	5.23263	4.98652	5.1751	5.36246	4.98509	5.33449	5.00382	5.25166	5.09129	5.2619	5.17721	5.11674
AT1G35130	4.89623	4.90764	4.91105	5.09161	5.00153	5.11222	4.94281	4.74151	4.89208	5.07387	4.4642	4.9116	4.89212	4.73313	4.81109	4.81093	5.0038	5.01367	4.65075	4.4866
AT1G35140	11.6894	10.6045	13.2054	11.5065	13.1024	12.1293	13.2419	8.40233	12.0842	12.0859	14.1062	11.4074	12.7839	12.9751	7.63363	7.53547	8.12322	6.58481	6.57771	6.87748
AT1G35143	5.23692	5.42705	5.36188	4.91097	5.24949	5.11222	5.56138	4.98626	5.07238	4.89354	5.00509	5.17476	5.508	5.50023	5.25183	5.25166	5.25181	5.74236	5.17721	4.8358
AT1G35146	5.15899	4.90764	5.25222	5.00411	5.42785	4.83141	5.39493	5.23388	5.23263	5.60056	5.52888	5.43119	5.34217	5.33449	5.36149	5.25166	5.25181	5.74236	5.4337	5.19941
AT1G35150	5.15899	5.00075	4.75898	5.25213	5.089	5.27303	4.84288	4.89328	5.15473	5.34364	5.1751	5.00476	5.07243	4.97765	5.1738	4.81093	5.09129	5.18381	5.0947	5.27761
AT1G35170	4.98924	5.08822	5.0917	5.43053	5.17148	5.38287	5.46383	5.23388	5.50795	5.34364	5.25314	5.6197	5.59906	5.40309	5.8114	5.81123	5.91094	5.18381	5.4337	5.55384
AT1G35181	4.74441	5.08822	5.17419	5.25213	5.089	5.11222	5.28499	5.15597	4.98504	5.15623	5.0926	5.17476	4.89212	5.06492	4.91067	5.09115	4.81107	4.82075	5.17721	5.11674
AT1G35183	5.79593	6.19064	5.91137	6.19427	6.00164	5.54917	5.8458	5.7134	5.79148	5.79304	5.91232	5.8124	5.71216	5.78362	5.52754	5.61854	5.91094	5.2619	5.17721	5.55384
AT1G35186	4.63353	5.08822	5.0917	5.25213	4.64532	4.93121	4.7902	4.89328	4.89208	4.79415	5.1751	4.58949	5.15478	5.22507	5.25183	5.17364	5.17378	5.10125	5.00718	5.11674
AT1G35200	5.60341	5.72872	5.52795	5.3618	5.42785	5.8334	5.94553	5.7134	5.79148	6.07295	6.94815	5.73295	5.79153	5.50023	5.61871	5.81123	5.61869	5.74236	5.81497	5.75858
AT1G35230	7.91271	8.02322	8.52045	7.92944	8.22089	8.54342	8.85478	7.81112	8.40095	8.40261	8.72001	7.04966	7.32322	7.40965	6.37919	6.57385	6.66238	6.95762	6.46726	7.07653
AT1G35242	5.23692	5.2487	5.17419	5.1741	5.089	5.27303	5.12402	4.98626	5.15473	5.07387	5.0926	5.09226	5.07243	4.88475	4.91067	4.75844	4.91065	5.18381	4.914	5.11674
AT1G35250	6.55807	6.84632	6.46401	6.66273	6.08911	5.8334	6.03881	6.44444	6.44311	6.27078	6.46499	5.52852	5.15478	5.33449	5.73195	5.52737	5.61869	4.92043	4.81439	5.11674
AT1G35255	5.71655	6.00081	5.52795	6.19427	5.72954	5.38287	5.7662	5.89223	5.59901	5.8925	5.52888	5.52852	5.59906	5.40309	5.61871	5.81123	5.61869	5.44043	5.25527	5.45635
AT1G35260	8.70206	9.11199	8.61946	9.21412	9.11287	8.24682	8.85478	8.59916	9.19246	9.19414	9.31412	8.52107	8.69736	8.68892	7.63363	7.63345	7.83081	5.37165	6.00769	5.93784
AT1G35270	5.15899	5.00075	4.91105	5.09161	4.9084	5.11222	5.20675	5.15597	5.07238	5.23414	5.36281	5.43119	5.15478	5.22507	5.1738	5.17364	5.09129	5.01367	5.17721	5.02903
AT1G35280	5.07661	4.90764	4.81147	5.1741	4.9084	4.41505	4.7902	4.57188	4.98504	5.34364	5.1751	5.17476	4.89212	5.06492	5.1738	5.17364	5.25181	5.10125	4.81439	5.19941
AT1G35290	5.71655	5.72872	5.81181	6.09189	6.00164	5.75385	5.94553	6.36009	6.73842	6.74004	6.85111	7.5367	7.22181	7.0196	7.3441	7.53547	7.73218	5.74236	5.91454	5.83815
AT1G35300	5.15899	5.2487	5.0917	5.1741	5.35913	5.02455	4.94281	5.07361	5.15473	5.07387	4.75985	4.75952	5.34217	5.14722	5.00382	4.81093	5.17378	4.82075	5.0947	5.02903
AT1G35310	5.98846	6.00081	5.91137	6.09189	7.34155	5.64047	5.94553	6.55481	6.55347	6.55509	6.29093	10.21	8.20235	8.19394	11.8061	11.9058	11.4063	9.12663	11.3103	9.64029
AT1G35320	5.23692	5.35833	5.25222	5.3618	5.52516	5.45171	5.20675	5.50922	4.98504	5.15623	5.25314	5.73295	5.508	5.59124	5.91096	6.00391	5.81138	5.53782	5.81497	5.75858
AT1G35333	5.41511	5.2487	5.0917	5.09161	5.42785	5.38287	5.12402	5.15597	5.07238	5.15623	4.91194	4.81201	4.89212	5.22507	4.91067	5.00365	5.25181	4.92043	5.00718	5.11674
AT1G35360	5.15899	5.17069	5.0917	5.61903	5.24949	5.38287	7.38021	5.23388	4.98504	5.23414	5.1751	5.25279	5.07243	5.06492	5.00382	5.25166	5.09129	5.18381	5.00718	4.93565
AT1G35365	4.98924	5.00075	5.0042	5.3618	4.9084	5.11222	5.28499	4.7939	5.07238	5.15623	5.00509	4.9116	4.79275	4.88475	4.91067	4.81093	4.6475	4.82075	5.00718	5.02903
AT1G35370	5.34645	5.35833	5.25222	5.1741	5.00153	5.02455	5.94553	4.98626	5.15473	4.98652	5.62006	5.25279	5.34217	5.22507	5.1738	5.17364	5.09129	5.18381	5.17721	5.11674
AT1G35375	4.89623	4.39302	4.91105	5.00411	4.75638	4.60836	5.03626	4.7939	4.89208	5.15623	4.75985	5.00476	4.89212	4.73313	4.81109	4.75844	4.81107	4.82075	4.76187	5.02903
AT1G35380	5.07661	5.00075	5.25222	5.43053	5.17148	5.38287	4.94281	5.60029	5.07238	5.15623	4.32659	4.75952	5.07243	4.88475	4.5886	4.58844	4.91065	5.10125	4.65075	4.93565
AT1G35390	5.23692	5.35833	5.43062	5.00411	5.24949	5.93307	5.65274	5.23388	5.34212	5.50949	5.52888	5.25279	5.34217	5.14722	5.52754	5.43005	5.25181	5.44043	5.36495	5.38748
AT1G35400	4.89623	4.75562	4.91105	4.81139	4.80885	4.93121	4.61951	4.44659	4.98504	4.44683	5.00509	5.00476	4.79275	4.43854	4.7586	4.81093	5.09129	4.47222	5.0947	4.8358
AT1G35405	5.23692	5.35833	5.0917	5.52786	5.24949	5.38287	5.28499	5.07361	5.15473	5.34364	5.1751	5.43119	5.34217	5.22507	5.25183	5.17364	5.17378	5.2619	5.17721	5.02903
AT1G35410	5.23692	5.08822	5.25222	4.91097	5.089	5.02455	4.84288	5.07361	4.57072	4.79415	4.75985	4.9116	4.98509	4.97765	4.81109	5.17364	5.0038	4.65698	5.17721	4.78316
AT1G35450	5.15899	5.00075	4.91105	4.81139	4.80885	4.7788	5.12402	4.98626	4.7927	4.74176	4.64875	4.9116	4.89212	5.06492	4.5886	4.91051	4.6475	5.01367	4.65075	4.78316
AT1G35461	5.15899	5.08822	5.0917	5.43053	5.17148	5.11222	5.03626	4.7939	4.98504	4.98652	5.00509	5.25279	5.07243	5.06492	4.81109	5.25166	5.09129	5.10125	4.914	5.02903
AT1G35465	5.07661	5.2487	5.36188	5.3618	5.24949	5.11222	5.39493	4.98626	5.23263	5.71367	5.81276	5.17476	5.34217	5.22507	5.36149	5.17364	5.36147	5.2619	5.0947	5.19941
AT1G35467	4.89623	5.17069	5.17419	5.25213	4.9084	4.60836	5.28499	4.98626	5.07238	5.15623	5.25314	5.17476	5.34217	5.14722	5.73195	5.73178	5.81138	5.74236	6.29318	5.64517
AT1G35480	4.74441	4.80809	4.91105	5.09161	4.58642	5.27303	5.39493	4.98626	5.07238	5.15623	5.43155	5.36246	4.79275	5.33449	5.09131	5.17364	5.09129	5.2619	5.25527	5.02903
AT1G35500	5.34645	4.80809	5.17419	5.25213	5.00153	4.93121	5.20675	4.98626	5.23263	5.50949	5.36281	5.52852	5.23268	5.40309	5.1738	5.25166	5.25181	5.18381	5.4337	5.45635
AT1G35501	5.07661	5.17069	5.36188	5.09161	5.089	5.02455	5.03626	4.98626	4.7927	4.74176	5.0926	4.81201	4.89212	4.43854	5.00382	4.91051	5.25181	4.92043	4.81439	4.8358
AT1G35513	5.98846	5.9077	5.73236	5.61903	5.80898	5.64047	6.12643	5.89223	5.79148	5.8925	5.43155	6.09258	5.79153	5.88304	5.61871	5.73178	5.73193	5.37165	5.4337	5.38748
AT1G35515	4.89623	4.90764	5.0042	5.43053	5.00153	5.27303	5.28499	5.15597	5.07238	5.23414	5.25314	5.17476	5.23268	4.97765	4.91067	5.09115	5.17378	5.44043	5.25527	5.45635
AT1G35516	9.49556	9.41025	9.61211	10.0103	9.80748	9.83365	10.0468	9.69172	9.98859	9.99027	10.0114	10.9086	10.4868	10.4783	10.9075	11.007	10.9075	10.9187	11.011	10.9362
AT1G35520	7.32785	7.23924	7.24308	7.14412	7.14125	6.96964	6.69796	7.51601	7.12293	7.2234	6.76049	7.14483	7.12299	7.21351	7.14379	7.24247	7.34408	7.05953	6.8534	6.69005
AT1G35535	4.98924	5.2487	4.91105	5.1741	5.24949	5.19487	5.20675	5.07361	5.41076	5.71367	5.43155	5.25279	5.41081	5.50023	5.43022	5.36132	5.25181	5.37165	5.0947	5.38748
AT1G35537	4.89623	4.90764	4.91105	5.1741	4.9084	5.11222	4.7902	4.89328	4.89208	5.23414	5.1751	4.32628	4.89212	4.88475	5.73195	5.91079	5.91094	5.2619	5.7355	5.27761
AT1G35540	5.34645	5.17069	5.25222	5.00411	5.00153	5.38287	5.28499	5.15597	5.34212	5.34364	5.1751	6.46462	5.41081	5.40309	5.36149	5.36132	5.36147	5.37165	5.17721	5.19941
AT1G35545	4.63353	5.00075	5.36188	4.91097	4.80885	5.19487	5.20675	5.07361	5.07238	5.07387	5.00509	5.09226	5.23268	5.06492	5.09131	4.81093	5.09129	4.92043	5.00718	5.02903
AT1G35550	5.71655	5.42705	5.0917	5.43053	5.61631	5.45171	5.39493	5.23388	5.23263	5.41229	5.1751	5.36246	5.23268	5.33449	5.25183	5.43005	4.81107	5.2619	5.17721	5.38748
AT1G35560	9.09892	9.21031	9.31311	9.21412	9.21119	9.63522	8.85478	9.29273	9.39239	9.29302	9.21523	9.31374	8.99431	8.98585	8.12324	8.02648	8.22345	6.3899	6.57771	7.07653
AT1G35570	5.07661	5.08822	5.0917	5.00411	5.00153	5.27303	5.12402	5.15597	5.15473	5.07387	4.91194	5.09226	5.07243	5.22507	5.09131	4.64736	5.09129	4.82075	5.00718	4.93565
AT1G35590	4.98924	5.08822	4.75898	5.25213	5.00153	5.45171	5.20675	5.15597	5.15473	5.41229	5.0926	5.43119	4.98509	4.88475	5.09131	5.09115	4.75858	5.18381	5.36495	5.27761
AT1G35600	5.51233	5.42705	5.52795	5.1741	5.42785	5.19487	5.46383	5.50922	5.07238	5.41229	5.25314	5.43119	5.508	5.40309	5.25183	5.43005	5.36147	5.44043	5.25527	5.19941
AT1G35610	4.98924	5.00075	4.91105	5.3618	5.00153	4.83141	5.03626	5.15597	5.23263	5.34364	5.0926	5.17476	4.74037	4.78546	4.7586	4.81093	5.0038	4.92043	5.00718	5.02903
AT1G35612	10.2927	9.60819	9.81052	10.0103	10.2063	9.23729	10.7443	9.69172	9.69033	9.69201	10.6094	10.4095	10.686	10.7778	10.608	10.1088	10.7074	9.42491	10.3131	9.44233
AT1G35614	5.07661	5.00075	5.17419	5.52786	5.24949	5.27303	5.39493	5.34338	5.07238	5.15623	5.25314	5.43119	5.34217	5.14722	5.1738	5.17364	5.36147	5.2619	5.36495	5.38748
AT1G35617	4.79681	4.64458	5.25222	5.00411	4.80885	4.7788	4.67868	4.7939	4.74033	4.74176	4.91194	4.81201	4.74037	4.78546	4.91067	4.75844	4.6475	4.65698	4.76187	4.4866
AT1G35625	5.34645	4.90764	5.36188	5.25213	5.089	4.83141	5.46383	4.98626	5.15473	5.15623	5.36281	5.43119	5.34217	5.22507	4.91067	5.25166	5.36147	5.10125	5.36495	5.38748
AT1G35630	4.98924	4.90764	4.91105	5.25213	5.00153	5.19487	5.20675	5.15597	5.23263	5.15623	5.36281	5.36246	5.15478	5.22507	5.43022	5.43005	5.36147	5.2619	5.36495	5.45635
AT1G35640	5.23692	5.52435	5.0917	5.43053	5.35913	5.75385	5.7662	5.60029	5.50795	5.71367	5.62006	5.6197	5.59906	5.33449	5.43022	5.43005	5.36147	5.2619	5.4337	5.45635
AT1G35645	5.34645	5.2487	5.52795	5.25213	5.24949	5.19487	5.12402	4.89328	4.98504	4.89354	4.91194	4.75952	4.98509	4.73313	4.91067	4.64736	5.09129	4.92043	4.914	5.19941
AT1G35647	5.15899	5.42705	5.17419	5.00411	5.42785	5.38287	5.39493	5.15597	5.23263	5.41229	4.91194	5.09226	5.15478	4.88475	4.91067	5.00365	5.25181	4.82075	5.17721	4.93565
AT1G35650	5.15899	4.80809	5.0042	5.25213	5.17148	5.45171	5.20675	5.15597	5.15473	5.07387	5.36281	4.9116	5.34217	5.40309	5.09131	5.09115	5.25181	4.92043	5.36495	5.19941
AT1G35663	5.34645	5.52435	5.36188	5.43053	5.24949	5.64047	5.46383	5.34338	5.34212	5.34364	6.00546	5.25279	5.34217	5.06492	5.25183	5.43005	5.4302	5.2619	5.17721	5.27761
AT1G35690	5.23692	5.2487	5.17419	5.3618	5.24949	5.27303	4.94281	5.23388	5.15473	5.23414	5.36281	5.17476	5.34217	5.06492	5.1738	5.17364	5.17378	5.44043	5.25527	5.11674
AT1G35700	5.15899	5.08822	5.0917	5.1741	4.75638	5.02455	5.12402	4.89328	5.34212	4.89354	4.81235	5.09226	4.98509	4.97765	5.09131	5.09115	5.0038	5.01367	5.00718	5.19941
AT1G35710	10.9905	11.3029	11.6066	11.2074	11.4037	10.8313	11.244	11.786	11.1857	11.2867	12.0072	11.2082	11.6847	11.6762	9.31267	7.73202	10.1089	6.10216	5.25527	6.69005
AT1G35730	5.51233	5.35833	5.52795	5.3618	5.52516	5.27303	5.39493	5.15597	5.07238	5.07387	5.43155	5.09226	5.41081	5.22507	5.00382	5.43005	5.36147	5.2619	5.0947	5.02903
AT1G35735	4.79681	4.75562	4.91105	4.91097	4.64532	4.93121	4.84288	4.89328	5.07238	4.89354	5.1751	4.9116	5.15478	5.14722	5.25183	5.00365	4.91065	5.01367	5.36495	5.19941
AT1G35740	4.79681	4.46014	5.17419	4.81139	5.35913	5.11222	7.38021	5.23388	4.7927	6.07295	5.1751	5.00476	4.57077	4.97765	5.09131	5.09115	4.81107	5.10125	5.00718	4.67174
AT1G35745	5.34645	4.90764	5.25222	4.91097	5.35913	5.38287	5.56138	5.50922	5.59901	5.41229	6.85111	5.43119	5.59906	5.40309	5.52754	5.61854	5.25181	5.2619	5.36495	5.19941
AT1G35760	4.79681	4.39302	4.81147	4.91097	4.58642	5.19487	5.03626	4.57188	5.07238	5.15623	5.0926	5.17476	5.34217	5.06492	4.91067	5.25166	4.91065	5.18381	5.00718	5.19941
AT1G35770	4.63353	4.90764	5.0042	5.09161	5.00153	4.93121	4.84288	5.15597	4.74033	5.07387	4.75985	5.17476	4.79275	4.88475	4.81109	4.91051	4.91065	4.40497	4.81439	5.11674
AT1G35780	5.89541	5.80816	5.91137	6.19427	5.90852	5.93307	5.94553	5.89223	5.79148	5.8925	5.91232	6.38021	6.07142	6.16566	6.37919	6.37901	6.28952	6.58481	6.76278	6.40659
AT1G35790	5.34645	4.90764	5.0917	4.81139	5.089	5.19487	5.03626	4.7939	4.7927	4.89354	5.00509	5.00476	5.07243	5.06492	5.09131	5.17364	5.09129	4.82075	5.0947	5.11674
AT1G35830	7.03246	6.75572	6.85012	7.04895	6.9442	7.46201	6.49894	7.22311	6.73842	6.74004	6.38058	6.85074	6.73847	6.82081	7.14379	7.04844	7.0486	7.35508	7.05234	6.97458
AT1G35840	4.98924	5.42705	5.52795	5.1741	5.17148	5.38287	5.20675	4.98626	4.98504	4.79415	5.36281	5.17476	5.07243	5.22507	4.91067	5.36132	5.09129	4.82075	5.00718	4.93565
AT1G35850	4.74441	4.80809	4.75898	5.09161	5.17148	5.11222	5.03626	5.07361	4.89208	4.89354	4.81235	5.09226	5.15478	5.06492	4.81109	4.46285	4.6475	4.92043	4.76187	4.78316
AT1G35860	5.23692	5.17069	5.0917	5.25213	5.089	5.19487	5.20675	5.15597	5.23263	5.60056	6.00546	5.36246	5.07243	5.22507	5.09131	5.25166	5.17378	5.44043	5.36495	5.11674
AT1G35870	4.89623	5.2487	5.43062	4.81139	4.9084	5.02455	5.39493	4.89328	5.41076	5.71367	6.6638	5.36246	4.74037	6.16566	9.21378	5.36132	5.52752	5.44043	5.36495	5.38748
AT1G35880	5.23692	5.08822	5.36188	5.09161	5.00153	6.4862	5.28499	5.34338	5.07238	4.98652	5.1751	5.09226	4.98509	5.14722	5.00382	5.09115	5.17378	4.65698	5.0947	5.11674
AT1G35900	5.15899	5.17069	5.17419	5.1741	5.089	5.11222	5.46383	5.23388	5.23263	5.50949	5.36281	5.09226	5.07243	4.78546	5.09131	5.09115	5.25181	5.2619	5.0947	5.27761
AT1G35920	5.23692	4.90764	5.0917	5.3618	5.17148	5.11222	5.03626	5.15597	5.15473	5.41229	5.52888	5.52852	4.98509	4.88475	5.1738	5.09115	5.17378	5.2619	5.4337	5.27761
AT1G35930	4.63353	5.00075	5.0917	5.00411	4.75638	5.02455	4.84288	4.89328	5.23263	4.98652	5.62006	5.25279	4.79275	5.06492	5.36149	5.25166	5.09129	5.18381	5.25527	5.38748
AT1G35940	4.89623	5.17069	4.81147	4.91097	5.089	5.27303	5.20675	4.74151	4.89208	5.34364	5.00509	5.00476	4.79275	5.14722	4.7586	4.91051	5.09129	5.18381	5.00718	4.67174
AT1G35950	4.63353	5.08822	4.81147	4.81139	4.64532	4.4824	6.03881	4.7939	5.07238	5.15623	5.00509	4.9116	4.98509	5.22507	5.00382	5.00365	4.91065	5.10125	4.914	4.93565
AT1G35960	5.07661	5.52435	5.25222	4.64781	4.64532	5.38287	4.84288	4.37961	4.7927	4.79415	4.81235	4.81201	4.89212	5.06492	4.7586	4.64736	4.6475	5.01367	4.914	5.11674
AT1G35970	4.98924	4.90764	5.17419	5.1741	5.00153	5.11222	5.12402	5.34338	5.50795	5.71367	6.19533	5.00476	4.98509	5.22507	5.00382	5.25166	5.25181	5.2619	5.4337	5.27761
AT1G35980	5.23692	5.52435	5.43062	5.43053	5.17148	5.38287	5.20675	5.34338	5.79148	5.23414	5.25314	5.36246	5.34217	5.50023	5.25183	5.17364	5.17378	5.2619	5.17721	5.19941
AT1G35990	5.07661	4.90764	4.91105	5.3618	4.80885	4.93121	5.20675	5.41202	4.89208	4.89354	5.0926	5.09226	4.79275	5.14722	5.25183	4.91051	5.0038	4.92043	4.914	5.19941
AT1G35995	4.79681	5.35833	5.61912	5.1741	5.24949	5.19487	4.84288	4.98626	5.07238	4.98652	4.81235	4.9116	4.74037	5.06492	5.00382	5.00365	4.91065	5.10125	4.81439	4.61263
AT1G36000	5.15899	5.00075	5.17419	5.3618	5.35913	5.19487	5.20675	5.23388	5.15473	5.23414	5.25314	5.17476	5.07243	5.22507	5.36149	5.52737	5.36147	5.18381	5.00718	5.19941
AT1G36010	4.98924	4.75562	5.25222	5.00411	4.9084	5.11222	5.12402	4.7939	4.74033	5.07387	5.25314	4.75952	4.79275	4.88475	4.91067	4.91051	4.91065	5.18381	5.0947	4.78316
AT1G36020	5.41511	5.42705	5.36188	5.43053	5.42785	5.27303	5.28499	5.23388	5.34212	5.34364	5.00509	5.36246	5.15478	5.06492	5.25183	5.43005	5.25181	5.18381	5.25527	5.27761
AT1G36030	4.89623	4.80809	5.17419	5.09161	5.35913	5.11222	4.94281	4.98626	4.98504	5.15623	5.1751	5.25279	5.07243	4.73313	5.00382	4.91051	5.0038	5.2619	5.00718	5.11674
AT1G36035	5.15899	5.08822	5.25222	5.25213	4.9084	5.11222	4.94281	4.89328	4.89208	4.98652	5.36281	5.09226	4.98509	4.78546	5.00382	4.91051	4.75858	5.01367	4.914	4.67174
AT1G36040	5.34645	5.2487	5.43062	5.09161	5.089	5.27303	5.56138	5.15597	4.6295	4.79415	4.91194	5.09226	4.74037	5.06492	5.09131	5.17364	5.0038	5.01367	5.00718	5.02903
AT1G36070	5.41511	5.6155	5.61912	5.61903	5.52516	5.02455	5.56138	5.50922	5.98397	5.34364	5.81276	5.8124	5.79153	5.50023	5.8114	5.81123	5.81138	6.3899	6.38284	6.31685
AT1G36078	4.89623	5.08822	4.91105	4.64781	5.089	4.83141	4.84288	4.89328	4.6295	4.63091	4.81235	4.81201	4.74037	4.88475	4.7586	5.17364	5.0038	4.82075	4.81439	4.67174
AT1G36080	5.79593	4.64458	5.25222	5.00411	5.00153	4.7788	4.94281	4.63067	4.7927	4.98652	4.91194	4.64842	4.62955	5.14722	5.09131	4.91051	4.58858	5.10125	5.00718	4.78316
AT1G36090	4.79681	4.90764	4.75898	4.91097	4.80885	4.7788	4.84288	4.7939	4.89208	5.07387	5.00509	4.9116	4.89212	5.22507	5.00382	5.00365	5.0038	5.10125	4.76187	4.78316
AT1G36100	4.63353	5.00075	5.0917	4.91097	5.17148	4.93121	4.94281	4.89328	4.98504	4.74176	5.25314	4.9116	5.07243	5.06492	4.5886	5.09115	5.0038	5.01367	5.00718	4.61263
AT1G36105	5.07661	5.08822	4.91105	5.3618	4.9084	5.11222	5.39493	4.7939	4.98504	5.34364	5.36281	5.00476	4.98509	5.22507	5.1738	5.17364	5.0038	5.10125	5.36495	5.27761
AT1G36110	7.91271	8.11979	7.53608	8.22381	7.63107	7.16679	7.6699	6.73976	7.90799	7.71279	7.14521	7.63468	7.41797	7.6043	6.57403	6.75891	7.14377	5.44043	5.81497	5.55384
AT1G36120	4.89623	4.90764	4.75898	5.25213	5.17148	5.11222	5.12402	4.98626	4.7927	4.98652	5.0926	5.00476	5.15478	5.22507	4.81109	5.00365	4.91065	5.01367	4.76187	5.19941
AT1G36130	5.60341	5.52435	5.91137	5.81172	5.42785	5.75385	5.8458	5.50922	5.41076	5.60056	5.81276	5.36246	5.41081	5.50023	5.25183	5.17364	5.4302	5.2619	5.36495	5.38748
AT1G36140	4.89623	5.35833	5.17419	4.81139	5.17148	5.19487	4.94281	4.89328	4.98504	4.44683	5.1751	4.58949	4.98509	5.22507	5.1738	5.09115	5.09129	4.92043	5.00718	4.93565
AT1G36185	5.51233	5.42705	5.61912	5.00411	5.35913	5.45171	5.56138	5.34338	5.23263	5.23414	5.52888	5.25279	4.79275	4.78546	5.36149	5.09115	5.17378	5.2619	6.95045	4.67174
AT1G36190	4.79681	5.17069	4.91105	5.00411	5.089	5.11222	4.7902	4.57188	4.74033	4.74176	4.81235	4.64842	4.98509	5.14722	4.7586	5.17364	4.81107	4.65698	4.914	5.11674
AT1G36200	5.15899	5.17069	5.36188	5.09161	5.35913	5.11222	5.12402	5.34338	5.07238	4.98652	5.36281	5.25279	5.07243	5.14722	4.91067	5.00365	5.25181	4.92043	5.00718	5.11674
AT1G36210	5.41511	5.35833	5.17419	4.75889	5.42785	5.38287	5.39493	5.34338	5.07238	5.15623	5.25314	5.43119	5.98402	5.06492	4.91067	5.25166	4.91065	6.10216	5.0947	5.27761
AT1G36220	4.98924	4.90764	4.81147	5.09161	4.9084	5.11222	5.12402	4.7939	5.41076	5.41229	5.52888	5.09226	4.98509	5.22507	5.1738	5.17364	5.0038	5.2619	5.4337	5.11674
AT1G36225	5.07661	5.00075	5.0917	4.64781	4.9084	5.19487	5.12402	5.34338	5.23263	5.07387	4.91194	5.17476	5.15478	5.06492	5.1738	5.09115	5.17378	5.01367	4.46614	4.8358
AT1G36230	4.98924	4.58568	5.0042	5.1741	4.75638	5.19487	4.94281	4.7939	4.98504	5.41229	5.0926	5.00476	4.62955	4.73313	5.00382	5.09115	5.09129	5.01367	5.25527	5.11674
AT1G36250	5.34645	5.35833	5.0042	4.91097	5.24949	5.19487	5.28499	5.07361	5.07238	5.07387	5.00509	4.9116	5.15478	5.14722	5.00382	5.00365	4.91065	5.2619	5.0947	5.27761
AT1G36260	8.40569	8.4187	8.12367	8.32206	8.22089	8.54342	8.0631	7.81112	8.6973	8.7985	7.83227	7.14483	7.32322	8.09374	6.6624	7.04844	7.34408	5.92147	6.09518	6.49107
AT1G36270	4.38236	4.46014	5.0042	4.81139	4.75638	4.60836	4.49336	4.98626	4.37849	4.79415	4.81235	4.64842	4.62955	4.88475	4.91067	4.81093	4.75858	4.65698	4.39896	4.8358
AT1G36272	5.23692	5.17069	5.43062	5.43053	5.24949	5.19487	5.20675	5.15597	5.07238	5.15623	5.25314	5.25279	5.34217	5.33449	5.36149	5.09115	5.36147	5.37165	5.0947	5.27761
AT1G36280	8.80158	9.01208	8.61946	8.7189	8.31914	8.04997	8.45874	8.50016	8.6973	8.69897	8.62047	8.42322	8.30057	8.29216	8.22347	8.02648	8.02664	8.63016	8.92102	8.54847
AT1G36290	4.98924	4.90764	4.64789	5.00411	5.00153	5.11222	4.84288	5.34338	5.15473	5.41229	5.1751	5.25279	5.23268	5.14722	5.1738	5.17364	5.0038	5.10125	5.0947	5.38748
AT1G36300	5.23692	5.35833	5.0917	5.00411	5.17148	5.38287	5.20675	5.34338	5.50795	4.89354	4.91194	5.25279	5.15478	5.06492	5.25183	5.09115	5.17378	4.82075	5.00718	5.02903
AT1G36305	5.41511	5.42705	5.36188	5.3618	5.42785	5.45171	5.46383	5.23388	5.07238	5.07387	5.0926	5.25279	5.23268	5.06492	5.09131	5.00365	5.09129	5.2619	5.36495	5.38748
AT1G36330	4.89623	5.08822	4.91105	5.1741	5.24949	5.19487	5.12402	5.07361	4.98504	5.23414	5.52888	5.09226	5.15478	5.14722	4.64752	5.17364	5.17378	5.2619	5.0947	5.19941
AT1G36350	6.27373	6.57068	6.66282	6.37951	6.28706	6.02629	6.32467	5.98528	6.26918	6.55509	6.46499	6.38021	5.89098	5.50023	5.43022	5.81123	5.81138	5.82186	5.91454	6.40659
AT1G36360	5.07661	4.90764	5.0042	5.1741	5.24949	5.02455	5.12402	5.07361	5.41076	5.23414	5.36281	5.36246	5.23268	5.06492	5.09131	5.17364	5.25181	5.18381	5.25527	5.38748
AT1G36395	5.15899	5.2487	4.81147	4.91097	5.35913	5.11222	5.39493	4.98626	4.98504	4.79415	5.0926	4.81201	4.98509	5.14722	4.91067	4.64736	5.09129	4.92043	4.81439	5.11674
AT1G36400	5.71655	5.9077	6.19436	6.09189	5.80898	5.54917	5.8458	5.79277	5.89093	5.60056	5.36281	5.43119	5.71216	5.59124	5.36149	7.14361	5.4302	5.74236	5.91454	5.75858
AT1G36403	4.74441	5.2487	5.17419	5.1741	4.75638	4.83141	5.12402	4.7939	4.89208	5.23414	5.25314	5.17476	5.34217	5.14722	5.1738	4.81093	5.17378	5.10125	5.0947	5.02903
AT1G36406	4.74441	5.17069	5.0042	5.00411	5.17148	5.19487	5.12402	5.15597	5.34212	5.07387	5.0926	5.25279	5.23268	5.22507	5.1738	5.09115	5.25181	5.01367	5.0947	5.27761
AT1G36420	4.79681	5.08822	5.25222	5.25213	5.35913	5.45171	5.03626	5.34338	5.34212	5.71367	5.81276	5.43119	4.89212	5.06492	5.00382	5.00365	5.25181	5.37165	5.4337	5.38748
AT1G36430	4.98924	4.75562	5.17419	5.25213	4.80885	5.19487	5.28499	4.89328	4.98504	5.34364	5.1751	5.43119	5.23268	5.14722	5.25183	5.17364	5.4302	5.2619	5.25527	5.27761
AT1G36440	5.07661	4.80809	5.0042	5.09161	4.9084	5.02455	5.03626	4.98626	5.34212	5.34364	5.52888	5.52852	5.34217	5.14722	5.25183	5.36132	5.17378	5.2619	5.36495	5.45635
AT1G36441	6.44769	6.08827	6.28996	5.91128	6.08911	6.21633	5.8458	5.89223	6.07137	6.44472	5.43155	5.8124	5.59906	5.88304	5.52754	5.73178	5.81138	5.37165	5.4337	5.45635
AT1G36445	5.23692	4.90764	5.17419	5.3618	5.089	5.27303	5.20675	5.34338	5.23263	5.15623	5.25314	5.6197	5.34217	5.22507	5.00382	5.36132	5.17378	5.10125	5.17721	5.27761
AT1G36450	4.74441	4.80809	4.75898	5.00411	4.64532	4.83141	4.67868	4.7939	5.07238	5.23414	5.0926	4.64842	5.23268	5.06492	5.00382	4.64736	5.36147	5.2619	4.914	5.11674
AT1G36460	5.15899	5.17069	5.0917	5.00411	5.089	5.38287	4.84288	4.98626	5.34212	4.74176	5.0926	4.81201	4.89212	4.73313	5.1738	4.81093	5.0038	5.10125	4.81439	4.93565
AT1G36470	5.15899	5.00075	4.64789	5.00411	5.089	5.11222	5.39493	5.15597	5.15473	5.50949	5.25314	5.25279	4.98509	5.14722	5.36149	5.09115	5.0038	5.37165	5.4337	5.19941
AT1G36480	4.89623	4.90764	4.81147	5.09161	4.58642	4.93121	5.12402	4.98626	4.89208	5.15623	4.64875	4.9116	4.74037	4.88475	4.81109	5.09115	4.81107	4.92043	4.81439	4.8358
AT1G36485	5.41511	5.35833	5.25222	5.09161	5.17148	5.02455	5.20675	5.07361	5.07238	5.15623	5.00509	5.17476	4.89212	5.22507	5.25183	5.36132	5.0038	5.10125	4.914	5.19941
AT1G36490	4.79681	5.17069	5.0917	5.09161	5.089	4.83141	5.46383	4.89328	5.34212	5.15623	5.25314	5.00476	5.23268	5.22507	5.43022	5.17364	5.36147	5.18381	5.25527	5.27761
AT1G36495	5.23692	4.80809	5.0042	5.09161	5.089	5.11222	5.12402	5.15597	4.98504	5.23414	5.0926	4.9116	5.15478	5.14722	5.09131	5.25166	5.17378	5.2619	5.17721	4.93565
AT1G36500	5.15899	5.00075	5.0917	5.1741	5.00153	5.27303	5.56138	4.7939	5.34212	5.34364	5.43155	4.9116	5.34217	5.06492	5.36149	5.09115	5.4302	4.92043	4.81439	5.27761
AT1G36510	4.79681	5.08822	5.36188	5.00411	5.00153	5.54917	5.39493	5.41202	5.50795	5.41229	5.81276	5.25279	5.34217	5.14722	5.25183	5.25166	5.25181	5.2619	5.25527	5.38748
AT1G36520	5.51233	5.42705	5.43062	5.52786	5.42785	5.27303	5.39493	5.34338	5.34212	5.23414	5.36281	5.09226	5.41081	4.97765	5.36149	5.00365	5.36147	5.18381	4.76187	5.02903
AT1G36530	5.79593	5.80816	5.81181	5.73227	5.52516	5.8334	5.56138	5.60029	5.71211	4.89354	6.00546	5.43119	5.41081	5.22507	5.25183	5.36132	5.36147	5.92147	5.17721	5.45635
AT1G36540	5.71655	6.00081	6.0045	6.00441	5.61631	5.64047	5.7662	6.83033	6.44311	5.34364	6.00546	6.0051	5.59906	5.59124	5.52754	5.61854	5.36147	6.67321	5.25527	5.64517
AT1G36550	4.98924	4.90764	5.0917	5.1741	4.75638	4.93121	5.46383	4.7939	5.07238	4.98652	4.91194	5.09226	4.89212	5.06492	5.09131	5.00365	4.91065	5.10125	5.00718	4.78316
AT1G36560	5.60341	5.42705	5.17419	5.25213	5.42785	5.54917	5.28499	5.41202	5.23263	5.34364	5.52888	5.09226	4.98509	5.06492	5.09131	4.75844	5.25181	5.10125	5.53105	5.27761
AT1G36570	4.98924	4.75562	4.75898	5.09161	5.00153	5.38287	5.03626	4.98626	4.98504	4.98652	5.00509	5.17476	4.74037	4.78546	4.91067	5.25166	4.91065	4.92043	4.914	4.93565
AT1G36580	5.15899	5.2487	5.0042	5.25213	5.17148	5.27303	5.28499	5.15597	5.07238	5.15623	5.91232	5.52852	5.23268	5.14722	6.09157	5.25166	5.17378	5.2619	5.25527	5.45635
AT1G36590	4.79681	4.39302	5.0917	4.91097	5.42785	5.38287	5.12402	5.23388	5.07238	5.8925	5.52888	5.00476	4.79275	4.97765	5.36149	5.00365	5.0038	5.37165	5.36495	5.11674
AT1G36595	6.64639	6.94335	6.75951	6.75941	6.65989	6.96964	6.49894	6.36009	7.02781	7.02944	6.94815	6.76012	6.55352	6.63366	6.00409	6.37901	6.37917	6.30022	6.38284	6.78681
AT1G36600	5.07661	4.46014	4.75898	5.1741	5.17148	4.83141	5.03626	5.07361	4.6295	4.89354	4.75985	4.39672	4.98509	4.88475	4.7586	4.81093	4.81107	4.7682	4.76187	5.02903
AT1G36605	4.89623	5.00075	5.17419	4.64781	4.80885	5.11222	4.7902	4.98626	5.23263	4.57212	5.0926	4.64842	4.89212	5.06492	5.1738	5.09115	5.0038	5.18381	5.17721	5.19941
AT1G36610	5.34645	5.35833	5.43062	5.3618	5.17148	5.11222	5.39493	5.41202	5.15473	5.23414	5.7333	5.52852	5.23268	5.22507	5.25183	5.43005	5.4302	6.01464	5.4337	5.45635
AT1G36620	4.98924	4.90764	5.0042	4.91097	5.35913	5.02455	5.39493	5.41202	4.98504	4.98652	4.58981	5.09226	4.62955	4.88475	4.81109	4.81093	4.91065	4.59798	4.5918	5.11674
AT1G36622	5.71655	6.19064	6.85012	6.46392	6.19148	6.02629	6.79474	5.79277	5.34212	5.23414	5.36281	5.8124	5.41081	5.50023	5.25183	5.43005	5.17378	5.62905	5.7355	5.83815
AT1G36630	4.98924	5.52435	5.17419	5.25213	4.9084	4.83141	5.12402	5.07361	5.07238	4.98652	4.58981	5.09226	4.98509	4.97765	5.00382	4.91051	5.0038	4.82075	4.65075	4.78316
AT1G36640	5.51233	6.19064	6.09198	5.73227	5.90852	5.93307	6.12643	5.50922	5.59901	5.50949	6.09294	5.6197	5.34217	5.22507	5.25183	5.73178	5.36147	5.74236	5.4337	5.55384
AT1G36650	5.15899	4.75562	4.81147	5.09161	5.089	5.11222	5.12402	5.15597	5.15473	5.34364	5.43155	5.25279	4.89212	5.14722	5.25183	5.09115	5.0038	5.2619	5.25527	5.27761
AT1G36660	5.34645	5.2487	5.25222	5.09161	5.35913	5.38287	5.28499	5.23388	5.07238	5.23414	5.0926	5.25279	5.34217	5.33449	5.25183	4.91051	5.36147	5.18381	5.17721	5.38748
AT1G36670	4.89623	5.17069	5.36188	5.25213	5.17148	5.11222	5.03626	4.7939	5.34212	4.79415	5.25314	5.25279	5.07243	5.06492	5.1738	4.81093	5.36147	5.18381	5.0947	5.27761
AT1G36675	5.15899	5.35833	5.43062	5.09161	5.24949	5.75385	5.65274	5.41202	5.50795	5.34364	5.7333	5.6197	5.41081	5.59124	5.36149	5.52737	5.52752	5.2619	5.36495	5.64517
AT1G36680	4.98924	5.00075	5.0042	5.3618	4.58642	4.83141	5.12402	5.07361	4.74033	4.89354	4.81235	5.09226	5.15478	5.06492	4.7586	5.00365	5.09129	4.92043	5.0947	5.02903
AT1G36690	5.23692	5.2487	5.36188	5.25213	5.35913	5.11222	5.39493	5.23388	4.98504	5.23414	5.00509	5.09226	5.15478	4.97765	5.1738	5.09115	5.17378	5.01367	5.17721	5.19941
AT1G36700	5.15899	4.80809	5.0917	4.64781	4.64532	4.83141	4.94281	4.7939	4.74033	5.07387	4.91194	4.81201	5.15478	4.97765	5.00382	5.52737	5.25181	5.01367	4.81439	5.27761
AT1G36710	5.15899	5.00075	5.25222	5.00411	4.9084	5.27303	5.46383	5.15597	5.23263	5.15623	5.0926	5.00476	5.07243	5.06492	5.09131	4.91051	5.09129	4.82075	4.81439	5.02903
AT1G36720	5.34645	5.52435	5.52795	5.52786	5.52516	5.54917	5.46383	5.23388	5.23263	5.23414	5.43155	5.43119	5.34217	5.22507	5.25183	5.25166	5.17378	5.74236	5.25527	5.19941
AT1G36732	5.98846	6.46025	6.37961	6.94706	6.4611	5.8334	5.7662	5.7134	5.59901	5.50949	5.1751	6.38021	5.89098	5.88304	6.09157	6.28936	5.61869	6.95762	6.46726	6.78681
AT1G36740	5.23692	5.08822	5.0042	5.1741	5.00153	5.27303	5.20675	4.98626	5.34212	5.07387	5.1751	5.17476	5.15478	5.33449	5.25183	5.25166	5.17378	5.18381	5.25527	5.11674
AT1G36745	5.23692	5.00075	5.25222	5.25213	5.089	5.11222	4.94281	5.07361	5.34212	5.34364	5.36281	5.6197	5.34217	5.33449	5.1738	5.36132	5.25181	5.53782	5.25527	5.38748
AT1G36750	5.15899	5.2487	5.25222	5.25213	5.17148	5.27303	5.46383	5.41202	5.23263	5.15623	5.1751	5.00476	4.98509	5.22507	4.81109	5.17364	5.36147	5.2619	5.0947	5.38748
AT1G36756	5.23692	5.17069	5.36188	5.25213	5.52516	5.45171	5.12402	4.74151	4.98504	4.98652	5.0926	4.81201	5.07243	4.97765	4.64752	5.09115	5.17378	5.18381	4.914	4.93565
AT1G36763	5.60341	5.6155	5.43062	5.81172	5.72954	5.8334	5.7662	5.60029	5.34212	5.41229	5.36281	5.25279	5.34217	5.40309	5.25183	6.19377	5.0038	5.37165	5.53105	5.19941
AT1G36770	8.60253	8.31826	8.32215	8.32206	8.61644	8.44556	8.55662	8.69869	8.6973	8.30219	8.62047	8.81917	8.79688	8.68892	9.21378	9.51195	9.21376	10.7186	9.61549	10.1376
AT1G36775	5.15899	5.2487	5.36188	5.25213	5.17148	5.38287	5.20675	5.23388	5.07238	4.98652	5.36281	5.00476	5.23268	4.88475	5.09131	5.17364	5.0038	5.01367	4.914	5.02903
AT1G36790	4.89623	5.00075	5.0042	4.75889	4.58642	4.7788	4.84288	4.74151	5.07238	4.74176	4.81235	5.09226	4.98509	4.97765	5.09131	5.00365	4.81107	4.92043	4.914	4.93565
AT1G36795	5.15899	4.80809	5.17419	5.1741	5.089	4.93121	5.03626	4.98626	5.34212	5.15623	5.1751	5.36246	5.41081	5.33449	5.25183	5.36132	5.36147	5.2619	5.36495	5.27761
AT1G36800	5.15899	5.17069	5.0917	5.09161	5.089	5.19487	5.46383	5.07361	5.15473	4.98652	5.62006	5.17476	5.23268	5.06492	5.25183	5.17364	5.09129	5.01367	5.25527	5.11674
AT1G36810	5.23692	5.17069	5.52795	5.43053	5.42785	5.27303	5.12402	5.15597	5.07238	4.89354	5.00509	4.9116	4.57077	4.78546	5.09131	5.00365	5.0038	5.01367	5.00718	4.93565
AT1G36830	5.51233	5.80816	5.52795	5.61903	5.72954	5.8334	5.20675	5.60029	4.98504	5.23414	5.00509	5.52852	5.15478	5.33449	5.1738	5.43005	5.17378	5.18381	5.17721	5.27761
AT1G36840	5.07661	5.00075	5.36188	5.3618	5.17148	5.02455	4.7902	5.23388	5.41076	5.79304	5.00509	5.25279	5.23268	5.33449	5.1738	5.17364	5.4302	5.18381	5.17721	5.38748
AT1G36850	5.51233	5.17069	5.25222	5.43053	5.35913	5.27303	5.20675	5.23388	5.15473	5.50949	5.36281	5.25279	5.15478	4.78546	5.09131	5.17364	5.36147	4.82075	5.36495	5.38748
AT1G36880	4.98924	5.08822	5.17419	5.09161	5.35913	5.19487	5.12402	5.34338	5.23263	5.34364	5.43155	5.52852	5.41081	5.06492	5.25183	5.36132	5.09129	5.18381	5.25527	5.19941
AT1G36890	5.07661	5.2487	5.25222	4.91097	4.80885	5.38287	5.03626	5.34338	5.07238	5.23414	5.25314	5.09226	4.89212	4.88475	4.91067	4.91051	5.17378	4.65698	5.00718	5.11674
AT1G36910	5.23692	5.00075	5.25222	5.00411	5.35913	5.19487	7.38021	5.15597	4.89208	4.79415	4.58981	4.75952	4.98509	4.97765	4.5886	5.00365	4.58858	5.01367	5.0947	4.67174
AT1G36915	5.07661	4.75562	5.17419	5.25213	5.00153	5.27303	5.20675	5.15597	5.23263	5.15623	5.25314	5.36246	4.79275	4.97765	6.09157	5.17364	5.0038	5.2619	5.17721	5.45635
AT1G36920	4.79681	5.00075	5.17419	5.1741	5.089	4.93121	5.03626	4.98626	5.15473	5.07387	4.75985	5.00476	4.89212	4.97765	5.09131	4.81093	5.25181	4.7682	4.81439	5.02903
AT1G36922	5.07661	5.2487	5.52795	4.75889	5.17148	5.38287	5.12402	5.07361	4.89208	5.07387	4.91194	5.17476	4.79275	5.22507	5.09131	5.00365	5.17378	5.01367	4.81439	4.93565
AT1G36925	5.07661	4.80809	4.81147	5.25213	5.17148	5.02455	5.03626	5.34338	5.07238	5.50949	5.52888	5.09226	5.07243	5.14722	5.25183	5.17364	5.0038	5.01367	5.0947	5.27761
AT1G36927	4.44937	4.64458	4.46336	5.1741	4.80885	4.66744	5.12402	4.89328	5.23263	5.34364	5.0926	4.81201	5.15478	5.14722	5.1738	4.91051	4.75858	5.10125	5.17721	5.11674
AT1G36933	4.74441	5.00075	4.58896	5.3618	4.75638	5.02455	5.12402	4.7939	5.23263	5.34364	5.1751	5.09226	4.98509	5.14722	4.81109	5.00365	5.0038	4.92043	5.00718	5.19941
AT1G36936	4.79681	4.90764	5.0042	5.09161	4.9084	5.02455	5.28499	4.98626	5.07238	4.98652	5.25314	5.25279	5.15478	5.22507	5.09131	5.17364	5.17378	5.10125	5.00718	5.38748
AT1G36942	4.98924	5.17069	5.0042	5.00411	5.089	5.11222	5.12402	5.23388	5.07238	5.41229	5.1751	5.43119	5.23268	4.97765	5.1738	5.36132	5.25181	4.82075	4.914	5.02903
AT1G36950	5.51233	5.42705	5.52795	5.52786	5.35913	5.64047	5.56138	5.41202	5.41076	5.34364	5.52888	5.43119	5.59906	5.50023	5.43022	5.25166	5.4302	5.37165	5.17721	5.27761
AT1G36960	5.34645	5.00075	5.0917	5.00411	5.17148	5.19487	5.03626	4.7939	5.15473	4.89354	5.0926	5.36246	4.89212	4.78546	5.09131	5.17364	5.09129	4.92043	5.0947	5.02903
AT1G36975	5.07661	5.00075	5.36188	4.64781	5.089	5.38287	5.20675	5.23388	4.89208	5.15623	5.36281	5.25279	5.07243	5.22507	5.09131	5.25166	5.17378	5.2619	5.53105	5.38748
AT1G36990	9.89313	10.0065	10.2094	9.41406	9.90713	10.3329	9.34945	10.3884	10.0876	10.0892	10.0114	10.21	9.98864	9.68191	10.2089	10.3091	10.4084	10.7186	10.2127	10.338
AT1G36992	4.63353	4.75562	5.0042	4.81139	5.00153	4.66744	4.49336	4.7939	4.7927	4.63091	4.75985	4.9116	4.44549	4.43854	4.91067	4.3957	4.46298	4.59798	4.81439	4.61263
AT1G37000	4.98924	5.17069	4.91105	4.58888	5.35913	4.93121	5.03626	4.7939	4.74033	5.15623	4.75985	4.46388	4.89212	4.6224	4.7586	4.64736	4.91065	4.7682	4.76187	4.8358
AT1G37007	5.23692	5.08822	5.17419	5.1741	4.9084	5.45171	5.12402	5.15597	5.34212	5.50949	5.52888	5.52852	5.23268	5.33449	5.52754	5.09115	5.17378	5.37165	5.53105	5.55384
AT1G37010	5.15899	4.39302	4.75898	5.1741	4.9084	5.02455	5.28499	4.7939	4.7927	5.15623	5.1751	5.09226	4.79275	5.14722	5.09131	5.17364	5.25181	5.01367	5.17721	5.38748
AT1G37012	4.98924	4.75562	4.75898	5.43053	5.089	5.02455	4.67868	5.15597	5.23263	5.34364	5.0926	5.25279	5.07243	4.97765	5.09131	5.17364	5.09129	5.10125	5.17721	5.27761
AT1G37015	5.07661	5.08822	5.0917	5.25213	5.17148	5.64047	4.84288	5.23388	5.15473	5.23414	5.1751	5.00476	4.74037	5.06492	5.00382	4.91051	5.17378	5.18381	5.25527	5.27761
AT1G37020	5.15899	5.2487	5.17419	5.09161	5.17148	5.19487	4.94281	5.07361	4.89208	5.07387	5.00509	5.00476	4.89212	4.97765	4.81109	5.00365	5.0038	5.01367	5.25527	5.02903
AT1G37030	4.89623	4.90764	4.91105	5.25213	4.9084	4.83141	5.20675	4.98626	5.15473	5.15623	4.81235	4.9116	4.89212	4.78546	5.00382	5.17364	5.0038	4.92043	4.5918	4.67174
AT1G37035	5.15899	4.75562	5.36188	4.91097	4.64532	4.66744	5.20675	4.98626	5.15473	5.15623	5.36281	5.17476	4.98509	5.06492	4.7586	5.25166	4.91065	4.92043	5.17721	5.19941
AT1G37036	4.98924	5.00075	5.17419	4.91097	5.35913	5.02455	5.12402	4.89328	5.15473	5.15623	5.36281	5.09226	5.15478	5.22507	4.91067	5.17364	5.0038	5.10125	5.0947	5.19941
AT1G37037	4.79681	4.64458	5.0042	5.25213	4.9084	5.45171	5.28499	5.23388	5.07238	5.23414	5.25314	5.43119	4.89212	5.22507	5.25183	5.09115	5.17378	5.18381	5.36495	5.11674
AT1G37038	4.89623	5.00075	5.0042	5.09161	4.64532	4.7788	5.28499	4.7939	5.23263	5.41229	5.36281	5.25279	5.23268	5.14722	5.09131	5.25166	5.09129	5.2619	5.36495	5.38748
AT1G37040	4.74441	5.00075	5.25222	5.1741	5.24949	5.27303	5.12402	5.89223	5.23263	5.23414	5.0926	5.17476	4.79275	5.33449	5.09131	5.00365	5.25181	5.2619	5.0947	5.19941
AT1G37045	4.98924	4.90764	5.17419	5.1741	5.089	5.02455	4.84288	4.74151	4.74033	5.07387	4.81235	4.64842	4.98509	4.88475	5.00382	4.81093	4.81107	5.10125	4.914	4.78316
AT1G37050	4.57471	5.00075	5.0042	5.43053	4.80885	4.93121	5.20675	5.15597	5.23263	5.41229	5.52888	4.9116	5.15478	5.33449	5.36149	5.17364	5.25181	5.2619	5.17721	5.19941
AT1G37057	4.89623	5.00075	5.17419	5.09161	5.35913	5.27303	5.28499	5.23388	5.23263	5.07387	5.1751	5.09226	5.07243	5.14722	5.1738	5.17364	4.91065	5.01367	4.81439	5.02903
AT1G37060	4.98924	5.17069	5.17419	5.43053	5.35913	5.19487	5.39493	5.34338	4.98504	5.23414	4.75985	5.00476	5.23268	4.78546	5.09131	5.25166	5.25181	5.2619	4.914	5.11674
AT1G37063	5.15899	5.08822	5.0917	5.3618	5.17148	5.02455	5.39493	5.07361	5.34212	5.15623	5.43155	5.09226	5.41081	5.06492	5.36149	5.09115	5.36147	5.2619	5.17721	5.19941
AT1G37070	5.07661	5.2487	5.0917	5.1741	5.089	5.45171	5.20675	5.23388	4.89208	5.34364	5.0926	5.43119	5.508	5.14722	5.09131	5.25166	5.17378	5.18381	5.36495	5.38748
AT1G37080	5.34645	5.17069	5.17419	5.52786	5.17148	4.93121	5.56138	4.89328	5.59901	5.23414	5.91232	5.25279	5.23268	5.50023	5.43022	5.25166	5.4302	5.37165	5.25527	5.02903
AT1G37090	5.23692	5.35833	5.36188	5.00411	5.24949	5.19487	5.12402	4.89328	4.98504	4.98652	5.1751	4.75952	4.98509	5.06492	5.00382	5.00365	4.91065	5.01367	5.00718	5.02903
AT1G37095	5.34645	5.17069	5.36188	5.61903	5.52516	5.11222	5.12402	5.23388	5.07238	4.89354	5.0926	5.09226	5.15478	5.14722	5.09131	5.09115	4.81107	5.10125	5.0947	5.02903
AT1G37100	5.41511	5.42705	5.36188	5.61903	5.52516	5.27303	5.56138	5.50922	5.34212	5.71367	5.1751	5.43119	5.41081	5.40309	5.36149	5.43005	5.52752	5.44043	5.0947	5.27761
AT1G37110	5.15899	5.2487	5.36188	5.00411	5.089	5.19487	5.39493	5.07361	5.15473	4.98652	5.36281	5.25279	5.23268	5.33449	5.25183	5.36132	5.25181	5.10125	5.36495	5.19941
AT1G37113	5.15899	5.42705	5.17419	5.09161	6.84718	5.27303	5.46383	5.23388	5.41076	5.34364	5.62006	5.17476	5.23268	5.40309	5.36149	5.43005	5.4302	5.2619	5.36495	5.45635
AT1G37120	4.79681	5.17069	4.91105	5.25213	4.80885	5.02455	5.12402	5.07361	5.07238	5.07387	4.91194	5.25279	5.15478	5.22507	5.09131	5.36132	5.09129	4.92043	5.0947	5.19941
AT1G37130	12.1889	12.1022	12.4059	11.5065	11.6035	11.0308	11.843	10.9871	11.285	11.3865	12.307	11.907	12.1842	12.2757	11.8061	11.8059	11.806	12.9163	12.3094	12.3343
AT1G37160	5.23692	4.90764	5.0042	5.3618	5.24949	5.11222	5.28499	5.23388	5.07238	4.98652	5.25314	5.09226	5.15478	5.14722	5.1738	4.91051	5.25181	5.37165	5.25527	4.93565
AT1G37162	4.44937	4.80809	5.0917	5.3618	4.80885	5.11222	4.7902	4.89328	4.57072	4.89354	9.11691	5.25279	5.15478	4.56368	5.09131	5.09115	5.0038	5.10125	5.53105	5.02903
AT1G37170	5.15899	5.08822	5.0917	5.00411	5.24949	5.38287	5.28499	4.89328	5.34212	4.98652	5.1751	5.25279	5.23268	5.22507	5.1738	5.25166	5.17378	5.2619	5.17721	5.27761
AT1G37180	5.23692	5.17069	5.17419	5.3618	5.17148	5.54917	5.28499	5.34338	5.23263	5.41229	5.1751	4.9116	5.07243	5.14722	5.00382	5.25166	5.17378	5.10125	4.5918	4.93565
AT1G37190	5.89541	5.80816	6.0045	5.91128	5.80898	6.21633	5.94553	5.89223	5.89093	5.60056	5.43155	5.43119	5.79153	5.59124	5.61871	5.73178	5.52752	5.44043	5.53105	5.83815
AT1G37200	5.15899	5.08822	5.25222	5.43053	5.24949	5.11222	4.94281	5.23388	5.15473	4.89354	5.36281	4.81201	5.15478	5.06492	4.91067	4.81093	5.25181	4.82075	5.00718	5.02903
AT1G37210	5.34645	5.17069	5.61912	5.25213	5.52516	5.19487	5.28499	4.98626	5.41076	5.41229	5.7333	5.36246	5.508	5.22507	5.25183	5.25166	5.25181	5.10125	5.36495	5.55384
AT1G37275	5.15899	5.35833	4.81147	5.09161	4.9084	5.11222	5.12402	4.98626	5.15473	4.79415	5.25314	4.75952	5.07243	5.14722	5.00382	5.09115	5.17378	5.10125	5.0947	5.02903
AT1G37340	5.98846	6.00081	6.0045	5.81172	5.80898	5.93307	5.94553	5.7134	5.50795	5.23414	5.52888	5.8124	5.41081	5.59124	5.25183	5.36132	5.4302	6.3899	5.36495	5.64517
AT1G37405	5.41511	5.52435	5.0917	5.3618	5.17148	5.02455	5.7662	5.41202	5.34212	5.23414	5.25314	5.25279	5.34217	4.88475	5.00382	5.36132	5.36147	5.53782	5.0947	5.19941
AT1G37471	5.07661	5.35833	5.0917	5.43053	5.17148	5.11222	5.20675	5.34338	5.34212	5.07387	5.0926	5.43119	5.07243	5.06492	5.00382	5.09115	5.17378	5.37165	5.17721	5.19941
AT1G37537	4.79681	4.75562	5.17419	4.91097	5.00153	4.93121	5.46383	5.07361	5.15473	5.34364	5.00509	4.81201	4.98509	5.22507	4.81109	4.81093	5.17378	4.92043	5.00718	5.02903
AT1G37603	4.98924	5.00075	4.81147	5.09161	5.17148	5.19487	5.28499	5.07361	5.07238	5.15623	6.46499	5.00476	5.23268	5.40309	5.1738	5.25166	5.25181	5.10125	5.25527	5.38748
AT1G37669	4.98924	5.2487	5.25222	5.09161	5.089	5.02455	5.20675	4.89328	4.98504	5.23414	5.62006	5.00476	5.07243	4.88475	4.91067	4.75844	4.75858	4.92043	5.25527	4.93565
AT1G37735	5.34645	5.42705	5.61912	5.52786	5.24949	5.38287	5.56138	5.41202	5.41076	5.15623	5.43155	5.25279	5.34217	5.14722	5.43022	5.17364	5.17378	5.44043	5.36495	5.19941
AT1G37801	5.15899	4.39302	5.17419	5.1741	4.80885	5.02455	5.12402	5.23388	5.34212	5.07387	5.1751	5.09226	4.89212	4.88475	5.1738	5.17364	5.25181	5.2619	5.0947	5.38748
AT1G37867	5.71655	5.52435	5.52795	5.1741	5.52516	5.45171	5.7662	5.50922	5.50795	5.34364	5.36281	5.52852	5.41081	5.40309	5.1738	5.00365	5.36147	5.18381	5.00718	5.11674
AT1G37933	5.15899	5.17069	5.17419	5.00411	5.17148	4.93121	5.28499	5.15597	5.59901	5.34364	5.91232	5.25279	5.34217	5.06492	5.36149	5.43005	5.25181	5.10125	5.25527	5.45635
AT1G37999	4.98924	5.08822	5.0917	4.75889	4.64532	5.27303	5.03626	4.74151	4.57072	4.79415	4.91194	5.00476	4.62955	4.97765	4.91067	4.81093	5.09129	4.65698	4.914	4.93565
AT1G38065	8.60253	8.7151	8.61946	8.4225	8.51743	8.74201	8.15972	8.69869	8.6973	8.69897	8.62047	8.42322	8.401	8.39258	7.63363	7.34392	7.53563	6.30022	6.19758	6.40659
AT1G38140	5.41511	5.2487	4.91105	4.75889	4.9084	4.93121	4.61951	5.23388	5.07238	4.89354	5.00509	5.17476	4.98509	5.06492	5.00382	5.00365	5.17378	5.01367	5.17721	5.11674
AT1G38149	5.34645	5.6155	5.17419	5.43053	4.9084	5.19487	4.94281	4.89328	5.59901	5.50949	5.1751	5.17476	5.15478	5.40309	5.09131	5.43005	5.25181	5.44043	5.53105	5.27761
AT1G38158	5.34645	5.35833	5.25222	5.00411	5.42785	5.38287	5.46383	5.34338	5.34212	5.23414	5.1751	5.09226	5.34217	5.33449	5.36149	4.91051	5.36147	5.2619	5.4337	5.02903
AT1G38167	5.23692	5.17069	5.36188	5.25213	5.35913	5.54917	5.20675	5.15597	5.15473	5.41229	5.62006	5.52852	5.23268	5.06492	5.1738	4.75844	5.25181	4.92043	5.00718	5.19941
AT1G38176	5.51233	5.35833	5.43062	5.43053	5.61631	5.27303	4.84288	5.50922	5.23263	5.34364	5.36281	5.09226	5.34217	4.97765	4.91067	5.00365	5.36147	5.18381	4.81439	5.02903
AT1G38185	5.07661	5.17069	5.25222	5.09161	5.35913	5.11222	5.20675	5.34338	5.15473	5.34364	5.43155	5.52852	5.41081	5.59124	5.25183	5.52737	5.36147	5.18381	5.36495	5.38748
AT1G38194	6.27373	5.80816	5.52795	5.91128	5.72954	5.27303	5.46383	5.79277	5.34212	5.50949	5.25314	5.6197	5.508	5.70429	5.36149	6.94655	5.4302	5.53782	5.81497	5.64517
AT1G38203	4.74441	5.2487	5.25222	5.25213	4.9084	5.11222	5.56138	5.34338	5.15473	5.34364	4.81235	5.00476	5.23268	4.97765	5.09131	4.91051	5.09129	5.2619	5.0947	5.11674
AT1G38212	5.34645	5.2487	5.36188	5.52786	5.35913	5.45171	5.39493	5.34338	5.50795	5.98555	5.43155	5.73295	5.41081	5.22507	5.25183	5.52737	5.25181	5.44043	5.4337	5.55384
AT1G38221	5.15899	5.2487	5.17419	5.52786	5.24949	5.45171	5.20675	5.23388	5.34212	5.41229	5.91232	5.36246	4.98509	5.22507	5.36149	5.25166	5.17378	5.37165	5.36495	5.27761
AT1G38230	5.34645	5.2487	5.25222	5.25213	5.24949	5.38287	5.20675	5.41202	5.07238	5.15623	5.1751	5.25279	4.98509	4.97765	5.09131	5.09115	5.4302	5.53782	5.17721	5.11674
AT1G38240	5.23692	4.90764	4.81147	5.00411	4.80885	4.93121	4.94281	4.98626	4.89208	4.98652	5.00509	5.17476	5.07243	4.88475	5.1738	5.09115	4.91065	5.10125	5.00718	4.8358
AT1G38250	5.23692	5.08822	4.81147	5.00411	4.58642	4.93121	5.28499	5.15597	5.23263	4.79415	4.91194	4.9116	4.98509	4.97765	5.1738	5.09115	4.81107	5.10125	5.25527	4.93565
AT1G38270	4.89623	5.00075	5.0917	5.1741	5.24949	6.31201	5.28499	4.89328	4.98504	5.15623	5.36281	4.9116	4.98509	4.88475	5.00382	5.09115	4.6475	5.18381	5.0947	4.93565
AT1G38280	5.07661	5.2487	5.17419	5.09161	5.24949	5.19487	5.20675	4.89328	5.34212	4.98652	5.43155	5.36246	5.41081	5.33449	5.09131	5.43005	5.36147	5.37165	5.36495	5.38748
AT1G38290	5.41511	4.90764	5.36188	5.25213	5.24949	5.27303	5.28499	5.23388	5.34212	5.15623	5.62006	5.25279	5.07243	5.33449	5.00382	5.25166	5.25181	5.10125	5.0947	5.27761
AT1G38300	5.34645	5.2487	5.25222	5.25213	5.35913	5.27303	5.94553	4.89328	5.15473	5.07387	5.1751	5.00476	4.98509	5.06492	5.09131	5.17364	5.0038	5.37165	5.00718	5.19941
AT1G38310	5.51233	5.72872	5.43062	5.81172	5.80898	6.31201	5.56138	5.60029	5.71211	5.60056	5.36281	5.6197	5.508	5.50023	5.25183	5.61854	5.36147	5.01367	5.17721	5.27761
AT1G38320	5.34645	5.17069	4.91105	5.52786	5.00153	5.02455	5.28499	4.98626	5.07238	5.23414	5.0926	5.00476	4.79275	5.06492	4.91067	5.00365	4.75858	5.01367	5.0947	4.8358
AT1G38330	5.34645	5.35833	5.0917	5.1741	5.42785	5.38287	5.28499	5.15597	5.23263	4.98652	5.43155	4.81201	5.34217	4.88475	5.09131	5.17364	5.09129	5.2619	4.914	5.27761
AT1G38340	5.23692	5.42705	5.17419	4.91097	5.24949	5.27303	5.12402	5.15597	5.07238	4.79415	5.25314	4.9116	4.98509	5.14722	4.64752	5.25166	5.09129	4.65698	5.0947	5.02903
AT1G38350	5.60341	5.6155	5.73236	5.43053	5.17148	5.54917	5.7662	5.41202	5.71211	5.41229	6.57543	5.73295	5.23268	5.40309	5.36149	5.61854	5.52752	5.62905	5.53105	5.75858
AT1G38360	5.23692	4.90764	5.25222	4.81139	5.00153	4.7788	4.84288	4.89328	5.15473	5.15623	4.64875	4.81201	4.89212	5.22507	5.1738	4.91051	5.25181	5.01367	5.36495	4.67174
AT1G38380	4.79681	4.80809	5.36188	5.09161	5.00153	4.83141	5.03626	5.07361	5.34212	4.89354	5.43155	5.00476	4.98509	4.97765	5.09131	5.09115	5.36147	5.10125	5.36495	4.93565
AT1G38390	5.34645	5.2487	5.36188	4.91097	5.17148	5.11222	5.12402	4.98626	4.89208	4.89354	4.75985	5.00476	5.07243	4.97765	4.81109	5.17364	5.09129	5.10125	5.00718	5.02903
AT1G38400	5.23692	5.2487	5.43062	5.09161	5.17148	5.38287	5.39493	5.34338	5.07238	4.89354	5.0926	5.17476	4.79275	5.22507	5.25183	5.09115	5.09129	5.18381	5.17721	5.02903
AT1G38410	5.41511	5.35833	5.43062	5.00411	5.24949	5.45171	5.56138	5.15597	5.50795	5.41229	5.25314	5.25279	5.34217	5.22507	5.09131	5.25166	5.4302	4.92043	5.17721	5.02903
AT1G38416	5.23692	5.35833	5.25222	4.91097	5.089	5.19487	5.12402	5.15597	5.15473	4.89354	5.52888	5.09226	4.98509	4.88475	4.91067	4.81093	4.91065	5.18381	5.17721	5.11674
AT1G38423	5.41511	5.42705	5.0042	5.09161	5.24949	5.38287	5.20675	5.41202	5.34212	5.07387	5.52888	5.17476	5.41081	5.14722	4.81109	5.00365	5.17378	5.44043	5.00718	5.11674
AT1G38430	5.15899	5.17069	5.25222	5.3618	5.17148	5.27303	5.46383	5.15597	5.50795	5.71367	6.00546	5.36246	5.508	5.50023	5.25183	5.36132	5.36147	5.37165	5.25527	5.38748
AT1G38440	5.60341	5.9077	5.91137	5.81172	5.80898	5.02455	5.46383	6.36009	6.73842	5.50949	5.81276	6.85074	5.98402	5.97604	5.73195	6.00391	5.61869	6.47434	5.4337	5.83815
AT1G38450	5.34645	5.08822	5.36188	5.3618	5.089	5.54917	5.7662	5.23388	5.15473	5.34364	5.00509	5.36246	5.15478	4.88475	5.00382	4.81093	4.81107	5.18381	5.25527	5.19941
AT1G38460	5.34645	5.6155	5.43062	5.43053	5.35913	5.38287	5.20675	5.50922	5.23263	5.79304	6.00546	5.36246	5.34217	5.40309	5.43022	5.43005	5.25181	5.44043	5.36495	5.55384
AT1G38550	5.07661	5.42705	5.0042	5.52786	5.35913	5.38287	5.20675	5.23388	4.98504	5.60056	5.1751	5.36246	5.07243	5.06492	5.1738	5.17364	5.0038	4.92043	5.25527	5.19941
AT1G38630	5.51233	5.80816	6.09198	5.61903	5.52516	5.02455	5.46383	6.2705	6.64179	6.07295	5.43155	7.14483	6.26923	6.63366	5.61871	6.28936	5.91094	6.86056	5.81497	5.93784
AT1G38710	5.15899	5.08822	5.0042	5.3618	5.089	4.93121	5.03626	4.89328	4.98504	4.98652	4.75985	4.75952	4.98509	4.73313	5.00382	4.81093	4.91065	4.92043	4.65075	4.78316
AT1G38790	7.22642	7.6302	7.83126	7.92944	7.34155	5.54917	7.27869	8.3019	9.09415	8.40261	8.32316	9.31374	8.20235	8.19394	7.7322	8.71838	7.43887	9.12663	7.8346	8.1516
AT1G38870	6.27373	6.84632	6.85012	6.94706	6.00164	4.93121	6.12643	7.22311	7.6126	7.02944	7.24407	7.93016	6.92602	7.0196	6.46359	7.34392	6.66238	7.94017	6.57771	7.17175
AT1G38950	5.60341	5.52435	5.43062	5.52786	5.52516	5.8334	6.79474	5.41202	5.71211	5.15623	5.36281	5.36246	5.508	5.40309	5.43022	5.61854	5.17378	5.37165	5.4337	5.27761
AT1G39030	5.23692	5.2487	5.17419	5.43053	5.24949	5.27303	5.28499	5.15597	5.07238	5.23414	5.0926	5.43119	5.07243	5.33449	5.1738	5.00365	5.0038	5.10125	5.25527	5.11674
AT1G39110	7.03246	6.46025	6.66282	6.66273	6.84718	7.07158	6.32467	6.44444	6.82898	6.83061	7.14521	6.46462	6.55352	6.43503	6.37919	6.19377	6.28952	6.67321	6.57771	6.60161
AT1G39190	4.89623	5.00075	4.64789	5.00411	4.9084	4.93121	4.67868	5.07361	5.34212	5.41229	5.52888	5.17476	4.62955	5.88304	4.91067	5.25166	5.09129	4.92043	5.25527	5.02903
AT1G39270	4.79681	5.00075	5.36188	4.81139	5.24949	4.66744	5.03626	5.07361	4.89208	4.79415	4.81235	5.00476	4.89212	5.06492	4.7586	4.91051	4.81107	5.01367	4.76187	4.8358
AT1G39350	5.15899	5.00075	5.25222	5.09161	4.64532	4.93121	5.20675	4.89328	5.07238	4.74176	5.00509	5.17476	4.79275	4.73313	5.00382	4.91051	5.0038	4.7682	4.76187	4.93565
AT1G39430	4.98924	5.00075	5.25222	5.00411	5.17148	4.93121	4.94281	4.89328	4.7927	4.79415	5.62006	4.81201	4.98509	5.06492	4.7586	4.81093	4.91065	4.92043	5.00718	5.11674
AT1G39510	5.23692	5.08822	5.17419	5.09161	5.17148	5.11222	5.39493	5.15597	5.34212	5.15623	5.36281	5.52852	5.23268	5.40309	5.36149	5.52737	5.4302	5.10125	5.25527	5.38748
AT1G39511	5.51233	5.52435	5.43062	5.52786	5.52516	5.93307	5.7662	5.23388	5.23263	5.34364	6.29093	5.17476	5.508	5.14722	5.43022	5.36132	5.4302	5.18381	5.4337	5.38748
AT1G39513	5.34645	5.35833	5.61912	5.3618	5.24949	5.45171	6.12643	4.89328	5.34212	5.71367	5.52888	5.43119	5.23268	5.33449	5.36149	5.43005	5.17378	5.53782	5.53105	5.45635
AT1G39590	4.89623	5.00075	4.91105	5.25213	5.17148	5.02455	5.39493	5.34338	5.41076	5.07387	5.7333	5.25279	5.23268	5.06492	5.43022	5.25166	5.09129	5.01367	5.25527	5.19941
AT1G39670	6.44769	7.04523	6.46401	6.75941	6.3767	5.8334	6.22895	6.73976	5.71211	5.41229	7.63506	6.29056	6.92602	6.16566	6.00409	5.73178	6.09155	8.33283	6.00769	6.69005
AT1G39750	5.34645	5.2487	5.0042	5.09161	5.089	4.93121	5.20675	5.07361	5.50795	5.07387	5.43155	5.36246	5.15478	4.97765	5.00382	5.43005	5.25181	5.37165	5.4337	5.45635
AT1G39830	4.89623	5.08822	5.17419	5.1741	4.80885	5.38287	5.46383	5.15597	5.07238	5.07387	4.81235	4.9116	4.89212	4.88475	5.09131	5.17364	4.91065	5.01367	5.00718	5.11674
AT1G39910	4.89623	5.08822	5.36188	4.81139	5.42785	5.19487	5.12402	4.89328	4.57072	5.07387	5.1751	5.09226	5.07243	4.97765	5.00382	5.17364	5.0038	5.01367	5.25527	4.93565
AT1G39990	5.34645	5.52435	5.0042	5.09161	5.42785	4.93121	5.56138	4.98626	5.23263	5.23414	5.81276	5.52852	5.15478	5.14722	5.09131	5.00365	5.17378	5.10125	5.25527	5.19941
AT1G40069	5.15899	4.58568	4.75898	4.91097	5.17148	5.11222	4.42589	5.15597	4.74033	5.15623	4.91194	5.17476	4.79275	4.88475	4.91067	4.91051	4.75858	5.10125	5.00718	4.67174
AT1G40070	4.89623	4.80809	5.0917	5.25213	4.9084	5.11222	5.03626	4.7939	5.07238	4.63091	4.75985	4.81201	4.98509	4.97765	4.91067	4.58844	5.0038	4.92043	5.00718	4.93565
AT1G40071	5.51233	5.35833	5.61912	5.25213	5.00153	5.11222	5.20675	5.07361	5.59901	5.15623	5.0926	5.36246	5.15478	5.22507	5.1738	5.09115	5.25181	5.53782	5.36495	5.38748
AT1G40072	5.23692	5.35833	5.36188	5.52786	5.24949	5.64047	5.20675	5.15597	5.50795	5.23414	6.09294	5.73295	5.23268	5.40309	5.43022	5.52737	5.4302	5.37165	5.17721	5.55384
AT1G40073	5.34645	5.2487	5.25222	5.1741	5.35913	5.19487	5.12402	5.15597	5.15473	4.98652	4.91194	5.09226	4.79275	4.88475	4.5886	4.91051	5.0038	5.10125	5.00718	4.93565
AT1G40074	4.79681	5.08822	5.17419	5.1741	5.089	5.11222	5.03626	5.34338	4.89208	4.98652	5.1751	5.09226	5.07243	5.06492	5.25183	4.91051	4.91065	4.92043	4.81439	5.11674
AT1G40075	4.79681	4.58568	4.91105	4.75889	4.46086	4.7788	4.94281	4.57188	4.7927	5.07387	4.81235	4.75952	4.89212	4.78546	5.00382	4.64736	4.6475	5.10125	5.00718	4.93565
AT1G40076	6.07588	5.52435	5.73236	6.19427	5.80898	5.45171	5.7662	5.98528	5.89093	5.8925	5.52888	6.09258	5.79153	5.78362	5.43022	6.00391	5.61869	5.82186	5.81497	5.55384
AT1G40077	6.36333	6.46025	6.75951	6.75941	6.28706	5.93307	6.22895	6.73976	7.51465	6.44472	6.85111	7.2437	6.35881	5.97604	5.91096	6.37901	5.91094	7.94017	6.00769	6.40659
AT1G40078	5.23692	5.35833	4.58896	5.25213	4.75638	4.66744	5.03626	4.89328	5.15473	5.15623	5.1751	5.09226	5.15478	5.22507	5.36149	5.25166	4.91065	5.2619	5.4337	5.27761
AT1G40079	4.98924	5.00075	5.0042	5.09161	5.17148	4.83141	5.03626	4.7939	4.89208	5.15623	5.52888	5.00476	5.07243	4.88475	5.1738	5.36132	5.17378	5.37165	4.76187	5.38748
AT1G40080	4.89623	5.2487	5.17419	5.09161	5.17148	5.27303	5.12402	5.15597	5.23263	5.07387	5.43155	5.36246	5.508	5.33449	5.1738	5.43005	5.17378	5.2619	5.36495	5.45635
AT1G40081	5.07661	5.35833	5.25222	5.3618	5.089	5.11222	5.20675	5.34338	5.23263	5.07387	5.43155	4.81201	5.07243	5.06492	4.91067	5.25166	4.91065	5.18381	5.0947	5.02903
AT1G40083	5.15899	4.80809	5.0042	4.75889	4.80885	4.83141	4.7902	4.98626	5.15473	5.23414	5.25314	5.00476	4.62955	5.06492	4.91067	5.09115	4.81107	5.01367	5.17721	5.27761
AT1G40084	5.71655	5.52435	5.61912	5.43053	5.42785	5.54917	5.39493	5.41202	5.23263	5.23414	5.0926	5.09226	5.15478	5.33449	5.00382	5.09115	5.17378	5.44043	5.36495	5.19941
AT1G40085	5.34645	5.42705	5.43062	5.3618	5.35913	5.27303	5.46383	5.41202	5.41076	5.34364	5.1751	5.52852	5.41081	5.50023	5.36149	5.43005	5.25181	5.37165	5.36495	5.38748
AT1G40089	5.41511	5.52435	5.0917	5.00411	5.089	5.19487	5.28499	5.41202	5.34212	5.41229	5.0926	5.52852	5.41081	5.50023	5.52754	5.43005	5.4302	5.53782	5.36495	5.45635
AT1G40091	5.07661	5.17069	5.0917	5.00411	5.17148	4.83141	5.20675	5.07361	5.41076	4.98652	5.25314	5.52852	5.34217	5.40309	5.36149	5.36132	5.4302	5.37165	5.36495	5.55384
AT1G40093	5.41511	5.17069	5.43062	5.25213	5.00153	5.38287	5.28499	5.23388	5.71211	5.07387	5.43155	5.52852	5.23268	5.40309	5.25183	5.09115	5.17378	5.18381	5.17721	5.38748
AT1G40095	5.34645	5.52435	5.52795	5.43053	5.24949	5.8334	5.39493	5.23388	5.23263	5.07387	5.36281	5.43119	5.23268	5.33449	5.1738	5.52737	5.36147	5.37165	5.25527	5.45635
AT1G40097	4.63353	5.00075	5.25222	4.39612	4.80885	5.02455	5.03626	4.98626	4.44545	4.79415	4.58981	4.64842	4.79275	4.97765	5.00382	4.75844	4.6475	4.7682	4.81439	4.4866
AT1G40099	4.63353	5.2487	5.0917	5.1741	4.75638	5.19487	5.20675	5.23388	5.41076	5.60056	5.52888	5.17476	4.89212	4.88475	5.25183	5.36132	5.25181	5.53782	5.53105	5.02903
AT1G40100	5.15899	5.17069	5.0042	5.09161	5.52516	5.27303	5.03626	4.98626	5.34212	5.23414	5.1751	5.36246	5.23268	5.40309	5.09131	5.36132	5.25181	5.10125	5.0947	5.38748
AT1G40101	4.89623	4.75562	4.81147	5.25213	4.64532	4.4824	6.12643	4.89328	5.15473	5.23414	4.91194	5.00476	5.15478	5.14722	5.00382	4.91051	4.91065	5.01367	5.00718	5.02903
AT1G40103	5.23692	5.35833	5.52795	4.91097	5.17148	5.45171	5.12402	5.41202	5.07238	5.07387	5.62006	5.09226	5.23268	5.06492	5.1738	5.09115	5.36147	4.92043	5.25527	5.27761
AT1G40104	7.32785	7.6302	7.92953	8.22381	7.34155	5.19487	7.38021	8.3019	8.89593	8.30219	8.12468	9.01662	7.90804	8.09374	7.43889	8.51983	7.24263	8.72971	7.73596	8.1516
AT1G40105	4.79681	4.75562	5.0042	4.64781	5.00153	4.34439	4.7902	5.07361	4.98504	4.74176	4.91194	4.64842	4.89212	4.56368	4.81109	4.58844	5.09129	4.92043	4.65075	4.67174
AT1G40106	5.15899	5.08822	4.91105	5.25213	5.089	5.11222	5.28499	4.89328	5.15473	4.79415	5.0926	4.64842	4.98509	4.88475	5.09131	4.91051	5.09129	4.7682	5.0947	4.61263
AT1G40107	4.98924	5.08822	5.25222	4.46328	4.75638	4.60836	4.94281	4.44659	4.89208	5.07387	5.7333	4.81201	5.15478	4.97765	5.09131	5.00365	5.0038	5.01367	5.0947	4.8358
AT1G40109	5.23692	5.2487	5.36188	5.43053	5.089	5.02455	5.56138	5.34338	5.41076	5.50949	5.81276	5.36246	5.71216	5.50023	5.43022	5.52737	5.36147	5.2619	5.4337	5.55384
AT1G40112	5.60341	5.35833	5.52795	4.91097	5.35913	5.45171	5.03626	5.15597	4.98504	5.15623	5.91232	5.25279	5.59906	5.40309	5.09131	5.36132	5.17378	5.01367	5.17721	5.11674
AT1G40113	5.34645	5.17069	5.0917	4.91097	5.24949	5.64047	5.28499	5.23388	5.15473	5.50949	5.25314	5.09226	5.15478	5.14722	5.1738	5.17364	5.36147	5.37165	5.36495	5.19941
AT1G40115	6.55807	6.00081	6.28996	6.00441	6.00164	6.21633	5.65274	5.98528	5.79148	5.50949	5.36281	6.09258	5.34217	5.70429	5.25183	5.81123	5.4302	5.53782	5.62224	5.75858
AT1G40117	5.15899	5.00075	4.91105	5.00411	5.089	5.02455	5.28499	4.98626	5.34212	5.23414	5.43155	5.25279	5.07243	5.06492	5.1738	5.25166	5.25181	5.44043	5.17721	5.11674
AT1G40118	4.89623	5.08822	5.0917	4.64781	5.00153	4.83141	5.20675	4.7939	4.74033	5.07387	5.0926	5.17476	4.89212	5.14722	5.1738	4.91051	5.09129	4.92043	4.76187	4.78316
AT1G40119	5.34645	5.42705	5.61912	5.1741	5.089	5.27303	5.28499	5.41202	4.98504	4.98652	5.0926	5.17476	4.98509	5.06492	5.09131	5.36132	5.0038	5.18381	5.00718	5.11674
AT1G40121	6.07588	5.52435	5.52795	5.25213	5.61631	5.64047	5.56138	5.50922	5.07238	5.34364	5.00509	5.09226	5.34217	5.22507	5.25183	5.17364	5.36147	5.18381	5.36495	5.38748
AT1G40123	4.74441	4.58568	5.0917	4.91097	5.00153	5.02455	4.7902	5.07361	4.7927	4.74176	4.81235	4.9116	4.37853	5.14722	5.00382	5.09115	4.91065	5.01367	4.81439	5.02903
AT1G40124	5.15899	5.17069	5.0917	5.61903	5.17148	5.19487	5.28499	4.98626	4.98504	5.50949	5.1751	5.25279	5.07243	5.06492	5.09131	5.25166	5.25181	5.18381	5.17721	5.27761
AT1G40125	5.34645	5.17069	5.17419	5.3618	5.17148	5.45171	5.20675	5.34338	5.07238	4.98652	5.00509	5.09226	4.89212	5.06492	5.1738	5.17364	5.09129	5.10125	4.81439	5.11674
AT1G40127	4.79681	4.90764	4.81147	5.09161	4.9084	4.93121	5.28499	5.15597	4.98504	4.89354	5.1751	5.00476	4.57077	4.6224	4.91067	4.91051	4.91065	5.01367	5.00718	5.11674
AT1G40129	4.44937	4.80809	5.36188	5.09161	4.9084	5.02455	4.94281	4.89328	4.98504	4.79415	4.91194	5.09226	4.74037	5.06492	4.7586	4.91051	5.0038	5.18381	5.0947	5.02903
AT1G40130	5.15899	5.08822	4.81147	5.00411	4.80885	4.83141	5.12402	4.89328	5.07238	5.15623	5.36281	5.25279	5.15478	5.06492	5.1738	5.09115	5.25181	5.37165	5.0947	5.02903
AT1G40131	5.34645	5.00075	5.0042	4.81139	5.35913	5.02455	5.28499	5.15597	5.23263	5.07387	5.25314	5.25279	5.07243	5.06492	5.09131	5.25166	5.36147	5.10125	5.7355	5.38748
AT1G40133	5.51233	5.72872	5.36188	5.73227	5.72954	5.75385	5.56138	5.50922	5.15473	5.07387	5.1751	5.25279	5.15478	5.33449	4.64752	5.17364	5.17378	5.01367	5.0947	4.93565
AT1G40135	4.98924	4.46014	4.46336	4.81139	5.00153	5.19487	4.49336	5.07361	4.6295	4.74176	4.81235	5.09226	5.15478	4.73313	5.00382	4.81093	4.58858	4.92043	5.0947	4.67174
AT1G40136	5.15899	5.42705	5.0917	4.64781	5.17148	5.11222	4.84288	5.15597	5.34212	5.07387	5.0926	5.25279	5.34217	5.22507	5.1738	5.09115	5.17378	5.18381	5.36495	5.19941
AT1G40137	5.51233	5.52435	5.52795	5.3618	5.35913	5.45171	5.46383	5.23388	5.15473	5.34364	5.25314	5.17476	5.23268	5.14722	5.09131	5.25166	5.25181	5.01367	5.00718	5.27761
AT1G40139	5.23692	5.08822	5.36188	4.91097	5.42785	5.19487	5.20675	5.07361	5.07238	4.98652	4.81235	4.9116	5.23268	5.22507	5.25183	5.36132	5.36147	5.18381	5.25527	5.27761
AT1G40141	5.23692	5.08822	5.36188	5.09161	5.089	5.19487	5.12402	4.98626	5.23263	5.15623	5.7333	5.36246	5.07243	5.14722	5.00382	5.36132	5.09129	5.01367	5.00718	5.11674
AT1G40143	5.23692	5.00075	4.81147	5.1741	4.75638	4.7788	5.03626	5.23388	5.34212	5.41229	6.09294	5.43119	6.35881	5.14722	5.09131	5.17364	5.36147	5.18381	5.25527	5.45635
AT1G40150	5.07661	5.2487	5.43062	5.09161	5.00153	5.27303	5.12402	5.15597	5.71211	5.34364	5.52888	6.38021	5.41081	5.14722	5.25183	5.17364	5.25181	5.2619	5.17721	5.38748
AT1G40230	5.23692	5.08822	5.17419	5.43053	5.35913	5.54917	5.28499	5.07361	5.34212	5.34364	5.00509	4.9116	5.07243	5.06492	5.09131	5.00365	5.17378	5.01367	4.81439	5.02903
AT1G40310	4.89623	5.08822	5.52795	5.3618	5.00153	5.19487	4.94281	4.98626	5.34212	5.23414	5.25314	5.36246	5.07243	5.06492	5.25183	5.09115	5.0038	5.01367	5.17721	4.93565
AT1G40390	5.60341	5.2487	5.43062	5.3618	5.61631	6.02629	5.28499	5.60029	5.41076	5.60056	5.1751	5.52852	5.71216	5.59124	5.25183	5.25166	5.36147	5.44043	5.36495	5.02903
AT1G40470	5.07661	5.35833	5.52795	5.09161	5.42785	5.45171	5.56138	5.41202	5.59901	5.41229	5.91232	5.43119	5.508	5.33449	5.36149	5.43005	5.36147	5.2619	5.25527	5.27761
AT1G40630	5.51233	5.6155	5.61912	5.73227	5.52516	5.75385	5.56138	5.60029	5.15473	5.15623	5.43155	5.52852	5.15478	5.22507	5.25183	5.36132	5.36147	6.10216	5.53105	5.45635
AT1G41115	5.41511	5.17069	5.36188	4.91097	5.35913	5.19487	5.46383	5.15597	5.23263	5.41229	5.0926	5.25279	5.34217	5.40309	5.1738	5.25166	5.17378	5.2619	5.4337	5.11674
AT1G41600	5.41511	5.6155	5.43062	7.43922	5.24949	5.54917	5.46383	5.50922	5.34212	5.41229	6.00546	5.25279	5.41081	5.50023	5.25183	5.25166	5.36147	5.37165	5.25527	5.02903
AT1G41630	4.98924	5.17069	5.17419	5.09161	5.00153	5.27303	4.94281	5.23388	5.50795	5.07387	5.43155	5.36246	5.23268	5.06492	5.1738	5.09115	5.09129	5.18381	5.0947	5.27761
AT1G41650	6.27373	6.19064	6.46401	6.57436	6.3767	6.31201	6.22895	6.44444	6.26918	6.27078	6.00546	6.19496	5.98402	6.06341	5.61871	6.09139	5.73193	6.01464	5.81497	5.93784
AT1G41660	5.60341	5.2487	5.25222	4.75889	5.00153	5.11222	5.12402	4.7939	5.89093	5.60056	5.7333	5.25279	5.508	5.40309	4.81109	5.43005	5.4302	5.53782	5.36495	5.19941
AT1G41680	5.98846	5.80816	6.0045	5.91128	6.19148	6.02629	5.65274	5.98528	6.07137	5.79304	5.43155	5.6197	5.59906	5.70429	5.52754	5.73178	5.61869	5.53782	5.7355	5.64517
AT1G41690	5.07661	5.08822	5.61912	5.1741	5.35913	5.27303	5.65274	5.41202	5.59901	5.34364	5.52888	5.52852	5.41081	5.50023	5.36149	5.43005	5.52752	5.37165	5.17721	5.45635
AT1G41700	5.23692	4.75562	5.0917	5.1741	4.80885	4.83141	5.20675	5.34338	5.15473	5.15623	5.43155	5.17476	5.07243	4.73313	4.91067	5.17364	5.17378	5.01367	5.25527	5.02903
AT1G41710	4.98924	5.17069	5.43062	5.1741	4.75638	5.75385	4.94281	5.34338	5.89093	5.41229	6.46499	5.6197	5.23268	5.33449	5.36149	5.36132	5.36147	5.37165	5.36495	5.55384
AT1G41720	5.34645	5.17069	5.17419	5.1741	5.17148	4.7788	4.7902	5.15597	5.41076	5.23414	5.25314	5.73295	5.23268	5.40309	5.43022	5.43005	5.09129	6.58481	5.25527	5.19941
AT1G41723	5.60341	5.42705	5.61912	5.91128	5.52516	5.11222	5.39493	5.60029	5.50795	5.23414	5.25314	5.43119	5.41081	5.14722	5.1738	6.28936	5.17378	5.44043	5.36495	5.38748
AT1G41726	5.51233	5.2487	5.25222	5.52786	5.42785	5.27303	5.39493	5.23388	5.15473	5.41229	5.00509	5.25279	5.07243	5.22507	5.09131	5.17364	5.17378	5.01367	5.17721	5.38748
AT1G41730	5.15899	5.2487	5.17419	4.81139	5.42785	5.8334	5.94553	5.41202	5.15473	5.41229	6.38058	5.52852	5.41081	5.40309	5.43022	5.52737	5.17378	5.44043	5.36495	5.02903
AT1G41740	4.57471	4.46014	5.0042	5.00411	4.80885	4.66744	4.42589	4.74151	4.74033	4.57212	5.1751	4.9116	4.62955	4.88475	5.00382	5.17364	4.6475	4.7682	4.76187	4.93565
AT1G41743	5.07661	5.35833	5.36188	5.1741	5.42785	5.02455	5.28499	5.23388	4.98504	5.15623	4.81235	5.09226	4.44549	4.73313	4.64752	5.00365	5.0038	4.7682	4.81439	4.8358
AT1G41746	5.23692	5.17069	5.0042	5.43053	5.089	5.19487	5.12402	4.89328	5.59901	5.41229	6.57543	5.43119	5.508	5.59124	5.36149	5.36132	5.52752	5.2619	5.4337	5.38748
AT1G41750	5.60341	5.72872	5.73236	5.73227	5.61631	5.93307	5.7662	5.41202	5.34212	5.07387	5.0926	5.17476	5.23268	5.40309	5.09131	5.36132	5.17378	5.18381	5.17721	5.45635
AT1G41755	4.89623	5.2487	5.25222	5.09161	5.35913	5.11222	5.03626	4.98626	5.50795	5.23414	5.25314	5.52852	5.41081	5.33449	4.64752	5.43005	5.25181	5.2619	5.25527	5.55384
AT1G41760	5.15899	4.80809	5.0917	4.91097	4.75638	5.19487	5.03626	5.15597	5.07238	5.15623	5.0926	5.25279	5.23268	5.22507	5.1738	5.25166	5.09129	5.10125	5.17721	5.11674
AT1G41770	5.15899	5.00075	4.91105	4.91097	4.9084	5.19487	5.39493	5.07361	5.15473	4.79415	5.25314	5.09226	5.15478	5.06492	5.09131	5.09115	5.25181	5.10125	5.17721	5.02903
AT1G41775	4.89623	4.80809	5.0042	5.09161	5.00153	5.11222	4.7902	5.15597	4.7927	5.15623	5.0926	5.09226	4.79275	4.88475	5.00382	4.81093	4.91065	5.10125	4.914	4.8358
AT1G41790	4.79681	5.17069	5.0917	5.00411	5.089	5.11222	5.03626	5.23388	5.23263	5.15623	5.43155	5.00476	5.23268	5.33449	5.1738	5.00365	5.25181	5.01367	5.0947	5.27761
AT1G41795	5.07661	5.2487	5.17419	5.3618	5.24949	5.11222	5.03626	5.23388	5.15473	4.74176	5.43155	5.09226	5.07243	5.22507	5.25183	5.17364	5.4302	5.18381	5.25527	5.19941
AT1G41797	4.57471	4.90764	5.0917	5.09161	5.17148	5.19487	5.03626	5.23388	5.34212	5.34364	5.36281	5.52852	5.15478	5.33449	5.1738	5.36132	5.0038	5.2619	5.0947	5.27761
AT1G41798	5.41511	5.00075	4.91105	5.00411	5.24949	5.27303	5.65274	5.07361	4.98504	5.71367	7.63506	5.36246	5.15478	5.14722	5.25183	5.17364	5.09129	5.37165	5.17721	4.67174
AT1G41803	5.23692	5.35833	5.25222	5.43053	5.35913	5.54917	5.39493	5.23388	5.50795	4.37985	5.1751	5.36246	4.98509	5.06492	6.28954	5.25166	5.17378	5.2619	5.36495	5.27761
AT1G41810	5.23692	4.90764	5.25222	5.1741	5.089	5.38287	5.39493	5.23388	5.23263	4.98652	5.00509	4.75952	5.15478	5.14722	5.1738	4.91051	5.17378	5.10125	5.00718	5.27761
AT1G41820	5.34645	5.2487	5.0917	5.09161	5.089	5.45171	5.03626	5.07361	5.34212	5.41229	5.25314	5.17476	4.79275	4.97765	5.00382	5.25166	5.0038	5.18381	5.25527	5.02903
AT1G41825	5.23692	5.00075	5.17419	5.00411	5.42785	5.64047	5.46383	5.23388	5.34212	5.71367	5.43155	5.25279	5.34217	5.22507	5.36149	5.52737	5.0038	5.37165	5.25527	5.19941
AT1G41827	4.63353	4.58568	4.81147	4.58888	4.80885	4.66744	4.94281	4.7939	4.7927	4.89354	5.0926	4.9116	4.79275	4.6224	5.00382	4.75844	4.91065	4.92043	5.0947	5.11674
AT1G41835	4.98924	5.17069	5.17419	5.00411	4.75638	5.11222	5.03626	5.07361	5.15473	5.15623	4.81235	5.17476	4.98509	5.22507	5.00382	4.91051	5.17378	5.01367	5.25527	5.11674
AT1G41840	5.07661	5.00075	5.17419	5.43053	5.00153	5.19487	5.20675	5.07361	5.41076	5.07387	4.91194	5.09226	5.34217	5.22507	5.25183	5.00365	5.17378	4.92043	5.17721	5.19941
AT1G41850	5.15899	4.80809	5.0917	5.43053	5.17148	5.11222	5.28499	4.89328	5.50795	5.34364	5.00509	5.09226	5.23268	5.14722	5.36149	5.25166	5.0038	5.18381	5.25527	5.02903
AT1G41855	4.89623	4.46014	4.64789	4.64781	5.00153	4.60836	5.12402	4.63067	4.37849	5.15623	5.0926	5.00476	5.07243	4.56368	4.91067	4.81093	4.46298	4.92043	5.0947	4.78316
AT1G41860	5.23692	5.17069	5.0917	5.00411	5.24949	5.54917	5.39493	5.23388	4.98504	5.15623	5.0926	5.43119	5.07243	5.22507	4.91067	5.36132	5.36147	4.82075	5.25527	5.19941
AT1G41870	4.98924	5.17069	5.0917	4.81139	5.17148	4.83141	5.03626	5.07361	5.34212	5.71367	5.1751	5.00476	5.23268	4.97765	4.7586	5.00365	5.25181	5.01367	4.81439	5.27761
AT1G41875	5.07661	5.35833	5.17419	5.52786	5.089	5.19487	5.12402	5.23388	5.23263	4.98652	5.0926	5.52852	5.15478	5.06492	5.09131	5.61854	5.17378	5.10125	5.25527	5.27761
AT1G41880	8.80158	9.21031	8.719	8.52035	8.41958	8.74201	8.75522	7.90936	8.20229	8.00719	8.52146	7.93016	7.90804	7.89966	7.83083	8.12306	7.83081	8.03774	8.42596	7.95741
AT1G41890	4.79681	4.80809	5.17419	4.64781	4.75638	4.83141	4.42589	4.74151	4.37849	4.74176	4.75985	4.81201	4.62955	4.97765	5.00382	4.75844	4.6475	5.01367	5.00718	4.4192
AT1G41893	5.23692	5.2487	5.0042	5.09161	5.089	5.11222	5.12402	5.23388	5.34212	5.07387	5.00509	5.25279	5.23268	5.06492	5.00382	5.17364	5.0038	5.10125	5.00718	5.11674
AT1G41896	5.23692	5.2487	5.17419	5.43053	5.42785	5.27303	5.28499	5.07361	5.50795	5.23414	5.43155	5.36246	5.15478	5.50023	5.00382	5.17364	5.36147	5.2619	5.0947	5.38748
AT1G41900	4.98924	5.00075	4.91105	5.1741	5.00153	5.19487	5.39493	5.15597	5.07238	5.41229	5.00509	5.09226	5.07243	5.33449	5.00382	5.25166	4.91065	5.18381	5.36495	5.11674
AT1G41910	5.34645	5.17069	5.17419	5.25213	5.72954	5.64047	5.12402	5.23388	4.74033	5.34364	5.1751	4.9116	4.74037	4.97765	4.91067	5.00365	4.46298	5.10125	5.17721	4.93565
AT1G41920	4.74441	5.00075	4.91105	4.81139	5.00153	4.93121	4.84288	4.89328	5.23263	4.89354	5.1751	5.09226	5.07243	6.06341	4.5886	5.25166	5.0038	4.92043	5.0947	4.93565
AT1G41930	4.98924	5.08822	5.36188	5.1741	5.17148	5.11222	4.94281	4.7939	4.89208	4.74176	4.91194	5.17476	4.79275	4.97765	4.91067	4.81093	4.6475	5.10125	4.914	4.67174
AT1G42003	5.15899	5.00075	5.25222	5.3618	5.24949	5.27303	5.12402	4.98626	4.7927	5.15623	5.1751	5.09226	5.23268	4.97765	5.1738	5.00365	5.09129	5.2619	5.0947	4.93565
AT1G42040	5.23692	4.80809	4.91105	5.43053	5.24949	5.19487	5.28499	5.23388	5.07238	4.89354	4.58981	5.17476	5.07243	4.6224	4.5886	4.91051	5.0038	5.10125	4.914	5.11674
AT1G42045	7.03246	4.80809	4.75898	4.81139	5.17148	4.93121	4.84288	4.98626	5.07238	4.79415	5.0926	5.36246	5.15478	4.97765	4.91067	5.17364	5.25181	5.18381	5.17721	5.02903
AT1G42050	5.51233	5.17069	5.0917	5.00411	5.24949	5.38287	5.28499	5.23388	5.07238	5.41229	5.25314	5.25279	4.89212	4.97765	6.28954	5.25166	5.09129	5.2619	5.25527	5.27761
AT1G42060	5.15899	5.42705	5.17419	5.25213	5.00153	5.11222	5.20675	5.41202	5.34212	5.15623	5.1751	5.17476	5.15478	5.22507	5.25183	5.17364	5.09129	5.44043	5.0947	5.38748
AT1G42070	5.51233	5.35833	5.36188	5.25213	5.42785	5.64047	5.39493	5.50922	5.34212	5.60056	5.91232	5.52852	5.508	5.22507	5.36149	5.25166	5.17378	5.37165	5.25527	5.45635
AT1G42080	5.07661	5.00075	5.25222	5.1741	5.35913	5.38287	5.46383	5.41202	5.23263	5.15623	5.7333	5.09226	4.98509	5.50023	5.1738	5.17364	5.25181	5.01367	5.17721	5.27761
AT1G42090	4.79681	4.80809	4.64789	4.91097	4.80885	4.83141	5.03626	5.07361	5.07238	4.79415	4.58981	4.9116	4.57077	4.78546	5.00382	4.75844	4.81107	4.82075	4.81439	4.93565
AT1G42100	5.23692	5.2487	5.25222	5.25213	5.42785	5.38287	5.03626	5.07361	5.23263	5.60056	6.09294	5.25279	5.23268	5.33449	5.36149	5.36132	5.36147	5.2619	5.0947	5.27761
AT1G42110	4.79681	5.2487	5.25222	5.00411	5.00153	4.7788	4.84288	5.15597	5.15473	4.98652	5.1751	5.43119	5.34217	5.33449	5.25183	5.09115	5.17378	5.10125	5.0947	5.19941
AT1G42120	7.91271	7.8274	8.32215	7.53598	7.14125	9.33619	7.08452	7.41928	8.20229	8.30219	8.22491	8.42322	7.12299	6.73027	7.14379	7.53547	8.12322	7.84189	7.24639	8.1516
AT1G42130	4.79681	4.80809	5.0917	4.91097	4.9084	4.66744	4.84288	4.89328	5.07238	5.07387	4.81235	5.00476	4.98509	4.73313	5.00382	5.00365	5.17378	4.92043	4.914	4.61263
AT1G42140	5.51233	5.17069	5.36188	5.52786	5.24949	5.45171	5.39493	5.15597	5.50795	5.79304	6.00546	5.6197	5.23268	5.40309	5.36149	5.43005	5.4302	5.62905	5.53105	5.64517
AT1G42150	5.15899	5.00075	5.17419	5.3618	5.089	5.38287	5.39493	5.15597	5.07238	5.15623	5.1751	5.36246	5.23268	5.22507	5.1738	5.25166	5.25181	5.01367	5.25527	5.11674
AT1G42160	5.34645	5.17069	5.43062	5.25213	5.42785	5.11222	5.39493	5.23388	5.50795	5.60056	5.7333	5.43119	4.98509	5.33449	5.61871	5.17364	5.25181	5.37165	5.36495	5.38748
AT1G42170	5.15899	5.08822	5.25222	4.75889	4.9084	4.93121	5.28499	4.57188	5.15473	5.15623	5.7333	5.17476	4.79275	5.22507	5.09131	5.36132	5.25181	5.18381	5.0947	5.11674
AT1G42180	5.07661	5.00075	5.0917	4.81139	5.089	5.11222	5.20675	5.15597	4.98504	4.79415	5.25314	5.17476	5.15478	4.97765	5.09131	5.43005	4.75858	4.59798	5.0947	5.11674
AT1G42190	5.07661	5.00075	5.0042	5.3618	4.9084	5.27303	4.94281	4.98626	5.15473	5.50949	5.25314	5.25279	5.15478	4.88475	5.1738	5.17364	5.17378	5.37165	5.4337	5.19941
AT1G42200	5.07661	5.00075	5.25222	5.1741	4.80885	5.19487	5.12402	5.23388	5.50795	5.41229	5.25314	5.6197	5.59906	5.22507	5.43022	5.61854	5.52752	5.18381	5.25527	5.45635
AT1G42210	5.51233	5.35833	5.0917	5.43053	5.42785	5.64047	5.46383	5.15597	5.34212	5.23414	5.7333	5.43119	6.82903	5.22507	5.25183	5.25166	4.91065	5.2619	5.17721	5.27761
AT1G42220	4.89623	5.08822	5.0917	4.91097	5.089	5.11222	5.39493	5.34338	5.15473	5.15623	5.1751	5.43119	5.15478	5.22507	5.25183	5.36132	5.17378	4.82075	4.914	5.11674
AT1G42230	4.79681	4.80809	5.0042	5.00411	5.24949	5.11222	5.03626	4.7939	4.98504	4.98652	4.91194	4.9116	5.07243	5.14722	4.91067	4.75844	5.0038	5.10125	5.0947	5.27761
AT1G42240	4.57471	4.75562	5.0917	4.91097	5.00153	4.93121	5.28499	4.7939	4.7927	5.15623	5.43155	5.09226	5.34217	5.14722	5.09131	5.36132	5.17378	5.10125	5.00718	5.11674
AT1G42250	5.07661	5.00075	5.17419	5.09161	4.64532	5.11222	5.03626	5.07361	5.34212	5.79304	5.52888	5.17476	5.15478	5.22507	5.25183	5.25166	5.09129	5.2619	5.36495	5.19941
AT1G42260	4.98924	5.08822	5.0917	4.91097	5.00153	5.02455	5.03626	4.98626	4.98504	5.34364	4.75985	4.58949	4.98509	4.78546	5.1738	5.09115	5.09129	4.92043	5.00718	5.19941
AT1G42270	5.23692	5.2487	5.0042	5.3618	5.42785	5.38287	5.8458	5.15597	5.23263	5.41229	5.36281	5.09226	5.15478	5.33449	5.1738	5.36132	4.91065	5.37165	5.36495	5.27761
AT1G42280	4.79681	4.90764	4.81147	4.81139	5.089	4.93121	5.03626	4.63067	4.89208	4.89354	5.00509	5.09226	4.89212	5.06492	5.1738	4.81093	5.17378	5.18381	5.17721	4.93565
AT1G42290	5.41511	5.6155	5.52795	5.25213	5.52516	5.19487	5.46383	5.15597	4.7927	4.89354	4.91194	4.9116	5.07243	5.22507	4.91067	4.91051	4.91065	5.18381	5.17721	4.78316
AT1G42300	5.60341	5.6155	5.36188	5.52786	5.52516	5.8334	10.6449	5.50922	5.41076	5.34364	5.25314	5.25279	5.41081	5.22507	5.36149	5.36132	5.4302	5.2619	5.53105	5.38748
AT1G42310	4.89623	4.90764	4.91105	4.64781	5.089	4.83141	9.74853	4.7939	5.07238	5.15623	6.09294	5.17476	5.34217	5.06492	5.00382	5.00365	4.91065	5.2619	5.00718	5.11674
AT1G42320	4.98924	5.2487	5.17419	5.25213	5.00153	5.11222	5.28499	4.89328	5.15473	5.41229	5.52888	5.52852	5.07243	4.6224	5.09131	5.25166	4.81107	5.37165	5.36495	5.19941
AT1G42350	5.15899	5.2487	5.17419	5.52786	5.24949	5.38287	5.20675	5.23388	5.41076	5.34364	5.0926	5.25279	5.34217	5.22507	5.25183	5.43005	5.4302	5.2619	5.36495	5.19941
AT1G42360	5.23692	5.35833	5.52795	5.3618	5.17148	5.19487	5.12402	4.98626	5.34212	5.07387	5.43155	5.52852	4.98509	4.97765	5.09131	5.43005	5.25181	5.2619	5.25527	5.45635
AT1G42365	5.23692	5.2487	5.36188	5.25213	5.42785	5.27303	4.84288	5.23388	5.15473	4.89354	5.1751	5.36246	5.23268	5.14722	5.09131	5.25166	5.09129	5.74236	5.25527	5.38748
AT1G42367	7.42261	6.00081	6.0045	6.28986	6.28706	5.93307	5.94553	5.98528	6.07137	5.8925	5.91232	6.0051	5.71216	5.97604	5.52754	7.14361	5.61869	5.74236	6.19758	5.55384
AT1G42370	6.27373	6.37586	6.66282	6.28986	6.00164	5.75385	6.03881	6.07268	6.44311	5.50949	6.29093	6.46462	5.89098	5.70429	5.43022	6.19377	5.81138	7.44988	5.91454	6.11867
AT1G42375	5.07661	5.17069	5.17419	5.09161	5.089	5.19487	5.28499	5.41202	5.15473	4.89354	5.1751	5.17476	5.15478	5.06492	4.91067	5.00365	5.09129	4.82075	5.00718	5.19941
AT1G42377	5.15899	5.00075	5.43062	5.25213	5.089	4.83141	5.20675	4.89328	5.07238	5.41229	5.1751	5.25279	5.23268	5.06492	5.09131	5.09115	5.0038	5.2619	5.25527	5.45635
AT1G42380	5.07661	5.08822	4.81147	5.00411	5.00153	4.93121	5.12402	4.7939	5.07238	5.23414	5.25314	5.36246	5.15478	5.14722	5.1738	4.81093	5.17378	4.82075	5.17721	5.02903
AT1G42385	5.23692	5.2487	5.17419	5.52786	5.35913	5.54917	5.46383	5.23388	5.50795	5.15623	5.43155	5.43119	5.15478	5.22507	5.1738	5.36132	5.25181	5.10125	5.17721	5.27761
AT1G42390	4.98924	4.64458	4.3962	5.09161	4.75638	4.93121	4.61951	4.98626	5.07238	5.15623	5.43155	5.09226	5.07243	5.14722	5.00382	5.25166	5.17378	4.7682	4.76187	5.02903
AT1G42393	5.23692	5.00075	4.91105	5.1741	4.75638	4.7788	5.12402	4.89328	5.23263	5.23414	5.00509	5.17476	4.98509	4.73313	4.91067	4.91051	4.91065	4.92043	5.25527	5.27761
AT1G42396	5.51233	5.35833	5.25222	5.3618	5.35913	5.27303	5.03626	5.50922	5.15473	5.07387	4.81235	5.00476	5.508	5.14722	5.1738	5.00365	4.91065	4.7682	4.914	4.78316
AT1G42400	5.51233	5.08822	5.17419	5.09161	5.00153	5.11222	5.12402	4.7939	5.15473	4.74176	5.00509	4.9116	5.23268	5.14722	4.64752	4.91051	5.0038	5.01367	4.914	5.19941
AT1G42410	5.89541	5.9077	5.81181	5.91128	5.80898	6.21633	6.41444	5.79277	6.07137	6.27078	7.05004	5.91196	5.89098	5.70429	5.73195	5.91079	5.91094	5.62905	5.7355	5.83815
AT1G42420	4.89623	5.17069	5.17419	5.09161	5.00153	5.27303	5.03626	5.34338	5.50795	5.15623	5.0926	5.09226	5.34217	5.40309	5.1738	5.25166	5.17378	5.18381	4.914	5.38748
AT1G42450	5.07661	4.80809	5.17419	4.91097	5.00153	5.11222	5.20675	4.89328	4.98504	5.34364	5.81276	5.36246	5.07243	5.40309	5.1738	5.43005	5.09129	5.01367	5.0947	5.27761
AT1G42460	5.07661	5.17069	4.58896	4.75889	5.17148	5.27303	5.12402	5.15597	4.98504	4.89354	4.75985	5.09226	5.23268	5.06492	4.91067	4.75844	5.0038	5.10125	4.81439	4.93565
AT1G42490	4.74441	5.17069	5.0042	5.00411	5.089	4.7788	4.94281	5.07361	4.7927	4.74176	5.1751	4.9116	4.89212	5.06492	5.09131	4.81093	5.09129	5.44043	4.65075	5.11674
AT1G42500	5.34645	5.35833	5.36188	5.3618	5.61631	5.27303	5.28499	5.15597	5.23263	5.23414	5.36281	5.6197	5.41081	5.70429	5.36149	5.73178	5.4302	5.53782	5.7355	5.64517
AT1G42510	4.98924	5.17069	5.0042	5.09161	5.089	5.38287	5.39493	5.34338	5.34212	5.34364	5.52888	5.36246	5.508	5.14722	5.25183	5.43005	5.09129	5.2619	5.17721	5.19941
AT1G42515	4.79681	5.00075	4.91105	4.91097	4.58642	4.66744	4.67868	4.98626	4.98504	4.98652	5.1751	5.00476	4.62955	4.88475	4.81109	4.91051	4.81107	4.7682	4.76187	5.19941
AT1G42520	4.63353	4.80809	4.81147	5.1741	5.00153	5.19487	4.49336	4.7939	4.37849	4.79415	5.00509	4.81201	4.57077	4.73313	4.463	4.91051	4.6475	4.65698	5.00718	4.67174
AT1G42525	4.79681	4.75562	5.36188	4.75889	5.00153	5.02455	4.94281	4.98626	4.7927	4.89354	5.43155	5.00476	4.98509	4.88475	4.91067	5.09115	5.0038	4.92043	5.00718	4.93565
AT1G42530	4.79681	5.08822	4.91105	4.81139	4.64532	4.83141	5.03626	4.89328	4.89208	4.98652	4.91194	5.00476	5.07243	4.97765	5.00382	5.17364	5.0038	4.59798	5.0947	4.78316
AT1G42560	5.23692	4.90764	5.0917	5.09161	5.17148	5.27303	5.39493	5.07361	5.34212	5.60056	5.36281	5.00476	5.23268	5.14722	5.36149	5.36132	5.36147	5.2619	5.17721	5.45635
AT1G42570	5.07661	5.2487	5.17419	4.75889	4.9084	5.02455	4.7902	4.98626	4.89208	4.98652	5.1751	5.00476	5.07243	4.88475	5.1738	5.00365	4.81107	5.10125	5.17721	5.02903
AT1G42580	5.51233	5.2487	5.25222	5.25213	5.24949	5.27303	5.12402	5.41202	5.23263	5.71367	5.36281	5.36246	5.34217	5.50023	5.1738	5.00365	5.36147	5.2619	5.0947	5.27761
AT1G42590	4.89623	5.17069	5.0917	4.81139	4.80885	4.83141	4.67868	4.89328	5.23263	5.07387	4.75985	4.9116	4.74037	4.88475	4.81109	5.17364	5.0038	4.92043	4.81439	4.93565
AT1G42595	5.41511	5.42705	5.61912	5.43053	5.17148	5.38287	5.28499	5.34338	5.50795	5.60056	5.1751	5.43119	5.508	5.22507	5.1738	5.43005	5.36147	5.10125	5.4337	5.64517
AT1G42600	5.15899	4.90764	5.0042	5.00411	5.17148	5.19487	5.28499	4.98626	4.7927	4.89354	5.25314	4.9116	5.34217	5.22507	5.36149	5.00365	5.17378	5.37165	5.17721	5.02903
AT1G42602	4.98924	4.90764	5.0042	4.75889	5.24949	5.02455	5.12402	4.98626	5.34212	5.41229	5.25314	5.09226	5.34217	5.22507	5.25183	5.17364	5.36147	5.18381	5.0947	5.27761
AT1G42605	5.23692	5.08822	5.52795	5.3618	5.17148	5.02455	5.46383	5.23388	4.98504	5.34364	5.7333	5.09226	5.15478	5.22507	5.1738	5.25166	5.17378	5.44043	5.36495	5.11674
AT1G42610	4.74441	5.00075	4.75898	4.75889	5.00153	4.7788	5.20675	4.98626	4.89208	5.34364	5.52888	5.25279	5.23268	5.06492	6.28954	6.09139	6.09155	6.47434	6.46726	6.60161
AT1G42620	5.23692	5.00075	4.75898	5.00411	5.00153	5.02455	5.20675	5.07361	5.07238	5.41229	5.62006	5.00476	4.79275	5.06492	5.25183	5.36132	4.91065	5.37165	5.17721	5.19941
AT1G42630	4.98924	5.17069	5.0042	5.09161	5.089	5.19487	5.20675	5.15597	4.98504	4.98652	5.0926	5.09226	4.98509	5.22507	4.7586	4.91051	5.09129	5.01367	5.25527	5.19941
AT1G42635	5.23692	5.35833	4.75898	5.1741	5.17148	5.19487	5.03626	5.07361	5.07238	5.15623	5.1751	5.00476	5.23268	5.06492	5.1738	5.25166	5.36147	5.44043	5.25527	5.27761
AT1G42650	5.41511	5.35833	5.36188	5.25213	5.089	5.19487	5.39493	5.15597	4.98504	5.07387	5.36281	5.17476	5.15478	5.14722	5.00382	5.25166	5.0038	5.18381	5.0947	5.27761
AT1G42655	4.89623	4.90764	5.0917	5.00411	4.64532	4.7788	5.03626	4.98626	5.15473	4.89354	4.91194	5.09226	4.89212	5.06492	4.91067	5.17364	5.17378	5.10125	5.0947	4.93565
AT1G42680	6.44769	6.28622	6.19436	6.66273	6.4611	6.11386	6.69796	6.55481	6.64179	6.44472	7.24407	7.04966	6.92602	7.0196	7.3441	7.04844	7.14377	7.2536	7.5394	7.07653
AT1G42690	5.15899	5.17069	5.17419	5.09161	5.17148	5.11222	5.20675	5.15597	5.34212	5.07387	4.91194	5.36246	5.07243	5.14722	5.09131	5.09115	5.36147	5.37165	4.914	5.19941
AT1G42695	5.23692	5.08822	5.25222	5.43053	5.17148	5.38287	5.20675	5.07361	4.98504	5.15623	5.0926	5.36246	5.07243	4.88475	5.09131	5.17364	5.17378	5.01367	5.00718	5.11674
AT1G42697	4.79681	4.64458	4.75898	4.81139	4.64532	5.38287	4.7902	4.98626	4.89208	5.07387	4.91194	5.00476	5.23268	4.56368	4.81109	5.00365	4.91065	4.92043	5.0947	4.8358
AT1G42698	4.89623	5.17069	4.81147	4.75889	4.39373	4.93121	5.03626	4.7939	5.07238	5.07387	4.91194	5.17476	4.74037	5.40309	5.09131	5.00365	5.0038	4.82075	5.17721	5.11674
AT1G42699	4.74441	5.00075	5.25222	4.39612	5.00153	5.11222	4.67868	4.63067	5.23263	5.07387	5.36281	5.43119	4.79275	5.33449	5.00382	5.09115	4.91065	4.92043	5.17721	5.27761
AT1G42700	5.07661	5.42705	5.17419	5.00411	5.17148	5.19487	5.46383	4.98626	5.59901	5.50949	5.43155	5.36246	5.41081	5.33449	5.25183	5.43005	5.52752	5.53782	5.53105	5.27761
AT1G42703	4.89623	5.08822	5.0917	4.75889	5.17148	4.93121	5.12402	5.34338	4.57072	4.89354	4.64875	5.17476	4.89212	4.97765	5.25183	4.81093	5.09129	5.01367	5.17721	5.19941
AT1G42705	4.98924	4.80809	5.0917	5.09161	4.9084	5.19487	4.94281	4.98626	4.89208	5.15623	5.00509	5.00476	4.89212	4.78546	4.81109	4.91051	4.75858	4.7682	5.00718	4.93565
AT1G42710	5.89541	6.00081	6.0045	5.81172	5.80898	6.11386	5.56138	5.79277	6.17366	6.17525	5.7333	5.91196	5.98402	5.88304	5.91096	5.81123	5.91094	5.2619	5.53105	5.55384
AT1G42718	4.74441	4.39302	4.75898	5.25213	5.61631	4.7788	4.7902	4.37961	5.07238	5.23414	4.81235	5.00476	4.89212	4.78546	4.91067	4.91051	5.25181	5.2619	4.914	5.11674
AT1G42727	5.23692	5.52435	5.52795	5.3618	5.42785	5.19487	4.94281	5.34338	5.50795	5.15623	4.91194	4.9116	4.98509	5.22507	4.81109	5.52737	5.09129	4.7682	4.76187	4.93565
AT1G42736	5.07661	5.2487	5.25222	5.1741	5.17148	5.27303	5.03626	5.15597	5.15473	5.41229	4.81235	4.9116	4.98509	4.97765	5.09131	4.81093	4.91065	4.7682	5.17721	4.93565
AT1G42740	4.79681	4.90764	5.25222	4.75889	4.9084	5.19487	5.20675	4.7939	5.23263	5.15623	5.25314	5.17476	5.15478	5.33449	5.09131	5.25166	5.0038	5.10125	5.25527	4.78316
AT1G42745	5.41511	5.42705	5.17419	5.43053	5.35913	5.38287	5.28499	5.15597	5.34212	5.07387	5.25314	5.91196	5.34217	5.33449	5.36149	5.52737	5.36147	5.44043	5.17721	5.45635
AT1G42780	5.60341	5.52435	5.52795	5.73227	5.42785	5.54917	5.7662	5.50922	5.59901	5.34364	5.62006	5.6197	5.508	5.78362	5.25183	5.17364	5.36147	5.18381	5.00718	5.45635
AT1G42816	5.15899	5.08822	5.17419	5.09161	5.089	5.19487	5.20675	5.34338	4.89208	5.07387	5.25314	5.17476	4.98509	5.14722	5.09131	5.17364	5.09129	5.01367	5.17721	5.11674
AT1G42852	4.98924	4.80809	5.0917	4.75889	5.089	5.45171	5.20675	4.98626	5.15473	5.50949	6.00546	5.25279	5.07243	4.88475	5.1738	4.81093	5.25181	5.2619	5.0947	4.93565
AT1G42888	5.15899	5.08822	5.0917	4.64781	5.52516	5.38287	5.28499	5.34338	5.23263	5.15623	5.0926	5.09226	5.07243	4.73313	5.00382	5.25166	5.0038	5.18381	5.00718	5.02903
AT1G42924	5.15899	4.90764	4.81147	5.00411	4.80885	5.19487	5.7662	4.98626	5.41076	5.41229	5.25314	5.25279	5.07243	5.40309	5.43022	5.09115	5.36147	5.37165	5.25527	5.45635
AT1G42980	6.44769	6.84632	6.66282	6.75941	6.84718	6.21633	6.49894	5.7134	5.59901	5.15623	5.36281	6.76012	6.17371	6.16566	6.19395	6.37901	6.28952	7.94017	6.66609	7.17175
AT1G43000	5.71655	5.9077	5.81181	6.00441	6.08911	5.75385	6.12643	5.79277	5.89093	5.8925	6.57543	5.8124	5.89098	6.06341	5.61871	5.91079	5.4302	5.53782	5.4337	5.75858
AT1G43005	4.89623	5.00075	5.0042	5.09161	5.00153	5.19487	4.94281	5.15597	5.23263	4.89354	5.1751	4.9116	5.23268	5.06492	5.1738	5.00365	5.09129	5.37165	5.25527	5.38748
AT1G43010	4.74441	5.2487	4.81147	5.25213	5.089	4.93121	5.39493	5.15597	5.34212	5.34364	5.36281	4.9116	5.15478	5.33449	5.1738	4.91051	5.0038	5.2619	5.36495	5.19941
AT1G43030	5.07661	4.90764	4.81147	5.43053	4.9084	5.19487	5.39493	5.15597	5.41076	5.41229	5.52888	5.43119	6.55352	5.06492	5.1738	5.52737	5.17378	5.2619	5.36495	5.45635
AT1G43050	5.23692	5.35833	4.81147	5.00411	5.61631	5.19487	5.20675	5.34338	5.07238	5.41229	5.1751	4.81201	5.34217	5.22507	5.1738	5.09115	5.4302	4.82075	5.00718	5.38748
AT1G43060	5.07661	5.2487	5.52795	5.25213	5.35913	4.83141	5.20675	5.15597	5.15473	4.79415	5.00509	5.09226	5.07243	5.06492	4.64752	5.17364	4.91065	5.01367	5.00718	5.11674
AT1G43070	5.07661	5.17069	5.36188	5.1741	5.00153	4.93121	5.20675	4.63067	5.15473	5.15623	5.25314	4.81201	4.79275	5.22507	5.09131	5.17364	5.25181	5.18381	5.17721	5.02903
AT1G43090	5.34645	4.90764	4.91105	5.09161	5.35913	5.02455	5.03626	5.23388	4.7927	5.41229	5.1751	5.17476	5.15478	5.06492	5.43022	5.09115	5.09129	5.2619	5.17721	5.11674
AT1G43100	5.07661	5.00075	5.0917	4.75889	4.80885	4.60836	5.12402	4.98626	5.23263	4.79415	4.75985	4.81201	4.89212	4.78546	4.91067	5.00365	5.17378	4.92043	5.00718	5.02903
AT1G43110	4.98924	5.17069	5.0042	5.00411	5.089	4.7788	4.84288	4.7939	4.98504	4.98652	5.0926	4.75952	5.07243	4.78546	5.09131	5.00365	5.0038	5.10125	5.00718	5.19941
AT1G43120	4.79681	4.64458	5.0917	7.43922	4.9084	4.93121	5.20675	4.98626	5.41076	5.07387	5.62006	5.25279	4.98509	5.14722	5.1738	5.09115	5.36147	5.18381	5.36495	5.27761
AT1G43145	4.98924	4.80809	5.25222	4.91097	4.9084	4.83141	4.94281	4.7939	5.34212	5.34364	5.25314	5.09226	5.23268	4.88475	5.25183	5.09115	5.0038	4.92043	4.81439	4.93565
AT1G43150	5.23692	5.08822	5.25222	5.3618	5.17148	5.27303	5.03626	5.23388	4.74033	4.89354	4.75985	4.75952	4.74037	4.73313	4.64752	4.81093	5.0038	4.7682	4.65075	5.27761
AT1G43160	5.34645	5.80816	5.25222	4.75889	4.80885	5.75385	6.6095	5.23388	5.34212	5.15623	5.43155	5.36246	5.34217	4.97765	9.61167	9.11528	7.73218	11.8173	11.61	12.4343
AT1G43180	6.17819	6.08827	6.28996	5.91128	6.3767	5.45171	6.03881	6.07268	6.35876	6.55509	6.19533	6.0051	6.26923	6.35071	5.8114	5.73178	5.91094	7.15472	6.19758	6.31685
AT1G43195	5.23692	5.08822	5.25222	5.3618	5.35913	5.54917	5.12402	5.07361	4.74033	5.41229	5.0926	5.09226	4.62955	4.78546	4.7586	4.91051	4.58858	5.18381	4.914	5.11674
AT1G43200	4.98924	5.17069	5.17419	5.09161	5.00153	5.02455	5.03626	4.7939	4.6295	4.79415	5.1751	4.81201	4.89212	5.06492	5.00382	5.25166	5.09129	4.92043	5.62224	5.11674
AT1G43205	5.15899	5.2487	5.36188	5.09161	5.17148	4.83141	5.28499	5.50922	5.50795	5.23414	5.52888	5.43119	5.79153	5.40309	5.43022	5.73178	5.73193	5.62905	5.53105	5.64517
AT1G43210	5.07661	5.08822	5.0042	5.09161	5.089	5.38287	5.39493	5.15597	5.15473	5.23414	5.36281	5.17476	5.23268	5.14722	5.00382	4.91051	5.17378	5.37165	5.17721	5.19941
AT1G43220	5.41511	4.58568	5.0917	5.1741	4.80885	5.02455	5.20675	4.98626	4.89208	5.07387	5.52888	5.25279	4.89212	5.06492	5.1738	5.09115	4.91065	4.92043	5.00718	5.19941
AT1G43230	5.07661	4.90764	5.0042	4.75889	4.9084	4.93121	4.94281	4.98626	4.6295	4.57212	4.81235	4.58949	4.79275	4.78546	4.91067	4.81093	5.0038	5.01367	5.17721	4.8358
AT1G43240	4.89623	5.17069	4.81147	5.09161	5.52516	5.02455	4.94281	4.7939	5.23263	5.15623	4.81235	5.09226	5.07243	4.88475	5.25183	5.17364	5.25181	5.18381	4.76187	5.02903
AT1G43250	5.34645	5.2487	5.36188	5.25213	5.24949	5.27303	5.28499	5.15597	5.34212	5.15623	5.43155	5.43119	5.34217	5.33449	5.00382	5.43005	5.25181	5.37165	5.25527	5.38748
AT1G43260	4.89623	4.90764	5.17419	4.91097	4.75638	4.83141	5.03626	4.74151	4.98504	5.07387	5.1751	5.25279	4.89212	5.14722	5.1738	5.09115	5.0038	5.18381	5.17721	5.27761
AT1G43270	4.79681	4.64458	4.91105	5.25213	5.089	4.83141	4.61951	4.89328	5.34212	4.98652	5.00509	5.17476	5.34217	4.97765	5.00382	5.25166	5.17378	5.01367	5.0947	5.02903
AT1G43280	5.34645	5.35833	5.17419	5.3618	5.089	5.54917	5.03626	4.89328	5.07238	5.50949	5.1751	5.36246	5.07243	5.06492	5.00382	5.25166	5.4302	5.37165	5.36495	5.19941
AT1G43290	5.34645	5.35833	4.91105	4.91097	5.24949	5.38287	5.56138	4.98626	5.41076	5.41229	5.1751	4.75952	5.41081	5.33449	5.43022	4.81093	5.36147	5.18381	5.4337	5.19941
AT1G43300	5.41511	5.35833	5.43062	5.3618	5.35913	6.02629	5.39493	5.23388	5.50795	5.15623	5.52888	5.25279	5.23268	5.40309	5.43022	5.17364	5.36147	5.37165	5.4337	5.02903
AT1G43310	5.41511	5.42705	5.52795	5.25213	5.42785	5.38287	7.57186	5.15597	5.07238	4.89354	5.0926	5.17476	5.34217	5.50023	5.1738	5.36132	5.17378	5.10125	5.17721	5.38748
AT1G43320	5.23692	5.08822	5.17419	4.75889	5.00153	4.83141	5.20675	4.98626	4.89208	5.15623	5.00509	4.9116	5.07243	4.88475	5.09131	4.91051	4.91065	4.82075	5.0947	5.27761
AT1G43330	4.89623	5.00075	4.81147	5.3618	5.24949	5.19487	5.39493	5.23388	5.23263	5.23414	5.43155	5.17476	5.15478	5.33449	5.1738	5.25166	5.36147	5.2619	5.53105	5.45635
AT1G43387	5.34645	4.90764	5.0917	5.00411	5.089	5.38287	5.28499	5.23388	4.98504	4.89354	5.00509	5.09226	5.34217	5.14722	4.91067	5.25166	5.0038	5.10125	5.0947	5.11674
AT1G43415	4.79681	5.17069	5.43062	5.00411	5.00153	5.27303	5.12402	5.41202	5.23263	5.34364	5.25314	5.17476	5.15478	5.14722	5.09131	5.17364	5.25181	5.18381	4.5918	5.11674
AT1G43444	4.89623	4.90764	4.81147	4.91097	5.089	5.11222	4.7902	4.89328	4.89208	5.34364	4.91194	4.81201	4.98509	5.33449	4.7586	5.17364	4.75858	5.01367	4.914	5.19941
AT1G43502	4.79681	5.00075	5.43062	4.75889	5.24949	4.83141	5.12402	5.23388	5.23263	4.98652	5.25314	4.9116	4.89212	5.06492	4.91067	5.00365	5.09129	4.92043	4.76187	5.19941
AT1G43560	9.99337	10.0065	10.0104	9.91007	9.90713	9.73525	10.0468	9.5917	9.78871	9.79039	9.91118	9.41479	9.39244	9.48236	9.31267	9.2136	9.21376	9.52332	9.71552	9.44233
AT1G43570	5.15899	4.80809	5.25222	5.00411	5.089	4.7788	5.28499	5.15597	4.89208	5.15623	5.25314	5.25279	5.23268	5.14722	5.1738	5.17364	5.17378	5.10125	5.36495	5.11674
AT1G43575	4.89623	4.75562	4.91105	5.25213	4.9084	5.19487	5.28499	5.15597	5.15473	5.23414	5.62006	5.25279	5.07243	5.22507	5.36149	5.25166	4.75858	5.10125	5.25527	5.38748
AT1G43590	5.79593	5.9077	5.73236	6.19427	6.00164	6.02629	6.22895	5.89223	5.98397	6.07295	5.62006	6.19496	6.07142	5.97604	6.19395	6.09139	6.28952	5.92147	6.00769	6.31685
AT1G43610	5.07661	5.08822	4.46336	5.1741	4.80885	4.83141	5.20675	5.15597	4.98504	4.98652	5.25314	4.81201	5.23268	5.22507	5.1738	4.81093	5.17378	5.37165	4.914	5.27761
AT1G43624	7.81446	8.4187	8.719	8.52035	7.82826	7.2657	7.76852	8.50016	9.69033	8.00719	9.71315	10.4095	7.5147	7.31491	7.63363	8.61884	8.51999	11.0184	8.22726	8.64751
AT1G43640	4.98924	5.2487	5.17419	5.09161	4.80885	5.27303	5.12402	5.34338	5.34212	5.07387	5.0926	5.52852	5.41081	5.70429	6.6624	7.43871	7.34408	7.2536	6.57771	7.17175
AT1G43660	5.34645	5.17069	5.0917	4.91097	5.17148	5.38287	5.39493	4.98626	5.23263	5.15623	5.36281	5.36246	5.508	5.06492	5.36149	5.25166	5.36147	5.18381	5.25527	5.19941
AT1G43665	5.15899	5.35833	5.0917	5.25213	5.17148	5.54917	5.03626	4.98626	4.98504	4.74176	5.1751	5.09226	5.07243	5.06492	4.91067	5.36132	5.0038	4.82075	4.914	5.02903
AT1G43666	4.74441	5.17069	4.81147	5.00411	4.9084	4.83141	5.12402	5.98528	4.7927	5.41229	5.43155	5.09226	4.79275	4.73313	4.81109	5.43005	4.91065	5.2619	5.17721	5.45635
AT1G43667	4.63353	4.58568	4.64789	5.1741	4.9084	4.93121	4.94281	4.7939	4.89208	4.79415	4.81235	4.81201	4.98509	4.88475	4.91067	5.43005	4.91065	5.01367	4.76187	5.38748
AT1G43675	6.36333	6.28622	5.81181	6.19427	5.72954	5.38287	5.39493	5.98528	5.50795	5.23414	5.25314	5.8124	5.508	5.50023	5.52754	5.43005	5.36147	7.15472	6.00769	6.11867
AT1G43680	5.15899	5.08822	5.36188	5.09161	5.089	5.38287	5.28499	5.15597	5.50795	5.79304	6.00546	5.36246	5.23268	5.14722	5.1738	5.36132	5.36147	5.53782	5.4337	5.38748
AT1G43715	5.15899	5.08822	5.43062	5.25213	5.17148	5.27303	5.46383	5.23388	5.15473	5.50949	5.1751	5.09226	5.15478	5.22507	5.1738	5.17364	5.4302	5.18381	5.25527	5.19941
AT1G43720	5.41511	5.42705	5.36188	5.1741	5.089	5.45171	6.98255	5.23388	5.71211	5.79304	6.46499	5.09226	5.23268	5.40309	5.36149	5.43005	5.4302	5.44043	5.53105	5.45635
AT1G43722	4.89623	4.80809	5.0042	4.91097	4.64532	4.66744	4.94281	4.98626	4.98504	4.79415	5.00509	4.75952	4.74037	4.78546	4.81109	4.81093	4.91065	5.10125	4.5918	5.11674
AT1G43723	5.07661	5.17069	5.25222	4.91097	5.00153	5.38287	5.28499	4.98626	5.59901	5.34364	6.09294	5.36246	5.23268	5.22507	5.25183	5.52737	5.4302	5.2619	5.36495	5.38748
AT1G43724	5.23692	5.35833	5.0042	4.75889	5.00153	5.02455	4.94281	4.98626	5.15473	4.98652	5.25314	5.17476	4.98509	5.14722	5.25183	5.09115	4.81107	5.01367	5.25527	5.19941
AT1G43725	5.15899	5.17069	5.0042	5.25213	5.24949	5.11222	5.39493	5.15597	5.07238	4.98652	5.25314	5.09226	5.07243	4.88475	4.64752	5.00365	5.0038	5.18381	4.81439	5.02903
AT1G43730	5.51233	5.17069	5.25222	4.75889	5.52516	5.54917	5.20675	5.41202	5.15473	4.89354	5.0926	5.09226	5.07243	4.97765	5.00382	5.09115	4.81107	4.92043	4.914	4.93565
AT1G43740	5.15899	5.17069	5.0917	5.09161	4.9084	5.19487	7.27869	5.23388	5.34212	5.15623	4.91194	5.36246	4.79275	4.97765	5.00382	5.00365	4.81107	5.18381	5.17721	5.11674
AT1G43745	5.15899	5.17069	5.17419	5.3618	5.00153	5.45171	5.39493	5.15597	5.41076	5.23414	5.62006	5.8124	5.508	5.59124	5.25183	5.36132	5.36147	5.2619	5.53105	5.55384
AT1G43750	4.74441	4.80809	5.17419	5.00411	5.00153	4.93121	4.94281	4.63067	5.07238	5.07387	4.91194	4.9116	4.79275	5.14722	5.00382	4.58844	5.0038	4.82075	4.76187	4.8358
AT1G43755	5.15899	5.17069	5.25222	5.3618	5.24949	5.27303	5.65274	5.34338	5.71211	5.41229	5.36281	5.36246	5.41081	5.33449	5.1738	5.36132	5.36147	5.37165	5.36495	5.19941
AT1G43763	5.07661	5.2487	5.0917	5.73227	5.089	5.19487	5.20675	5.15597	5.15473	5.07387	5.0926	4.81201	5.15478	4.88475	4.91067	4.75844	5.09129	4.92043	5.17721	5.11674
AT1G43765	6.83361	7.14039	6.85012	7.04895	6.84718	7.2657	7.38021	6.64313	6.82898	6.9276	7.34553	7.2437	7.12299	7.0196	7.14379	7.34392	7.14377	6.30022	6.95045	6.60161
AT1G43766	5.07661	5.08822	4.58896	4.81139	4.9084	4.66744	4.84288	4.7939	4.98504	4.57212	4.81235	4.58949	4.79275	5.14722	4.81109	4.58844	4.75858	4.82075	5.00718	5.11674
AT1G43775	5.15899	5.08822	5.25222	5.1741	5.17148	5.11222	5.46383	4.98626	5.23263	5.15623	5.52888	5.43119	5.34217	5.06492	5.36149	5.17364	5.25181	4.92043	5.36495	5.45635
AT1G43777	5.23692	5.08822	4.75898	5.3618	5.42785	5.54917	5.28499	4.98626	4.98504	5.23414	5.25314	5.09226	4.89212	4.78546	4.91067	4.91051	5.0038	5.18381	5.00718	4.8358
AT1G43781	4.63353	5.08822	4.75898	5.09161	5.089	5.19487	5.12402	4.89328	5.23263	5.07387	5.00509	4.9116	5.23268	5.14722	5.25183	5.09115	5.09129	4.92043	4.81439	5.11674
AT1G43785	5.15899	5.00075	5.17419	5.3618	4.9084	5.27303	5.03626	5.23388	5.41076	5.60056	5.43155	5.17476	5.23268	5.22507	5.36149	5.36132	5.17378	5.18381	5.0947	5.45635
AT1G43800	6.17819	6.00081	6.09198	5.73227	6.28706	6.68514	6.03881	6.07268	5.59901	5.50949	5.81276	5.73295	6.55352	5.78362	5.61871	5.73178	6.19392	6.10216	6.00769	7.17175
AT1G43810	4.98924	5.17069	5.43062	5.25213	5.17148	5.11222	5.20675	5.07361	5.23263	5.07387	5.0926	5.00476	4.98509	5.06492	4.91067	4.46285	5.09129	5.2619	5.0947	4.93565
AT1G43820	7.22642	7.72877	7.24308	6.57436	6.57153	7.75543	6.49894	6.44444	6.73842	6.83061	7.05004	7.14483	6.44316	6.54537	6.28954	6.66222	6.57401	7.05953	7.5394	8.35013
AT1G43830	4.98924	5.35833	5.36188	5.09161	4.80885	5.27303	5.39493	4.98626	5.15473	5.23414	5.25314	4.9116	5.41081	5.14722	5.09131	5.17364	5.36147	5.10125	5.17721	5.02903
AT1G43835	4.89623	5.08822	5.0042	5.25213	5.089	5.02455	5.03626	5.23388	5.07238	5.41229	5.0926	5.36246	5.15478	5.06492	5.1738	5.25166	5.09129	4.82075	4.46614	5.27761
AT1G43840	4.89623	4.75562	5.0042	5.09161	5.089	4.7788	4.94281	4.7939	5.07238	4.89354	4.58981	5.09226	4.98509	4.78546	5.36149	4.81093	5.0038	4.7682	4.81439	4.67174
AT1G43845	5.41511	6.28622	6.0045	5.61903	5.90852	5.38287	6.32467	5.50922	4.98504	5.23414	6.46499	6.0051	6.35881	6.16566	6.00409	6.46342	5.81138	7.54666	6.46726	6.78681
AT1G43870	5.34645	5.08822	5.25222	5.00411	5.24949	5.54917	5.03626	5.23388	4.74033	4.98652	5.0926	5.43119	4.57077	4.88475	5.1738	5.17364	5.09129	5.18381	4.914	5.02903
AT1G43880	4.98924	5.35833	5.17419	5.3618	4.9084	5.11222	5.39493	4.98626	5.15473	5.41229	5.43155	5.00476	5.23268	4.78546	5.00382	5.17364	4.75858	5.01367	5.17721	5.11674
AT1G43883	5.34645	5.2487	5.52795	5.81172	5.52516	5.64047	13.2419	5.34338	5.34212	5.50949	5.25314	5.25279	5.07243	5.06492	5.1738	5.00365	5.25181	5.37165	5.36495	5.27761
AT1G43886	5.71655	5.52435	5.91137	5.91128	6.19148	5.64047	6.32467	6.17498	5.59901	5.60056	6.76049	6.0051	6.55352	6.43503	7.14379	6.94655	7.14377	8.23457	7.93288	7.56381
AT1G43895	5.34645	5.2487	4.81147	5.1741	4.80885	5.11222	5.39493	5.15597	5.34212	5.41229	6.6638	5.43119	5.23268	5.06492	5.36149	5.25166	5.36147	5.37165	5.36495	5.55384
AT1G43897	5.07661	5.42705	5.17419	5.3618	5.35913	5.54917	5.28499	5.23388	4.98504	5.41229	4.91194	5.00476	4.74037	4.97765	5.09131	4.81093	4.75858	5.01367	5.0947	5.19941
AT1G43920	4.89623	4.64458	5.0917	4.75889	5.00153	4.93121	4.67868	4.63067	4.89208	4.98652	4.81235	4.81201	4.89212	4.6224	5.09131	5.00365	4.91065	4.65698	4.76187	5.02903
AT1G43930	4.38236	4.64458	4.75898	4.91097	4.39373	4.83141	4.84288	4.37961	4.7927	5.07387	4.75985	4.81201	5.07243	4.56368	4.7586	4.64736	5.0038	4.33443	4.5918	4.8358
AT1G43940	5.15899	4.75562	5.25222	5.09161	5.17148	5.27303	5.12402	4.74151	5.07238	5.23414	5.36281	5.36246	5.23268	5.22507	5.00382	5.09115	5.36147	5.2619	5.25527	5.19941
AT1G43950	5.23692	5.35833	5.25222	5.1741	5.17148	5.38287	5.12402	5.07361	5.50795	5.34364	5.52888	5.36246	5.23268	5.06492	5.25183	5.43005	5.09129	5.10125	5.4337	5.55384
AT1G43960	5.23692	5.2487	5.73236	5.1741	5.35913	5.27303	7.27869	5.23388	4.98504	5.15623	5.1751	5.43119	5.41081	5.33449	5.25183	5.36132	5.25181	5.18381	5.00718	5.45635
AT1G43970	4.89623	4.90764	5.0042	5.1741	5.00153	4.93121	5.28499	5.15597	5.15473	4.79415	5.1751	4.9116	4.89212	5.06492	4.91067	4.91051	4.75858	5.10125	4.81439	5.19941
AT1G43990	5.07661	5.00075	5.52795	5.1741	5.17148	5.19487	5.39493	5.34338	5.41076	5.23414	5.25314	5.25279	4.98509	5.22507	6.19395	5.17364	5.25181	5.2619	5.00718	5.27761
AT1G43995	4.89623	5.17069	5.0042	5.09161	5.17148	5.27303	5.46383	5.50922	5.23263	5.07387	5.43155	5.09226	4.89212	4.97765	5.1738	5.00365	5.09129	4.92043	5.36495	5.11674
AT1G43997	4.79681	4.90764	4.91105	4.75889	5.17148	5.64047	5.20675	5.34338	5.23263	5.79304	5.43155	5.36246	5.23268	5.33449	5.43022	5.36132	5.0038	5.37165	5.17721	5.02903
AT1G44010	4.63353	5.08822	4.75898	4.91097	4.80885	5.02455	4.84288	5.07361	4.74033	4.89354	4.75985	5.09226	4.57077	4.73313	5.09131	5.00365	5.09129	4.92043	5.00718	5.02903
AT1G44020	5.15899	5.08822	5.17419	5.09161	4.46086	5.27303	5.46383	5.23388	5.23263	5.34364	5.36281	4.9116	4.74037	4.73313	5.09131	5.17364	5.0038	5.44043	5.36495	5.11674
AT1G44030	5.15899	5.00075	4.81147	5.3618	5.24949	5.02455	5.12402	5.23388	5.34212	4.98652	5.1751	5.00476	5.15478	5.22507	5.36149	5.09115	5.09129	4.7682	4.914	5.27761
AT1G44040	5.07661	5.08822	5.25222	5.3618	5.24949	5.27303	5.12402	5.23388	4.98504	4.44683	4.81235	5.00476	4.89212	4.97765	5.00382	5.09115	4.81107	5.10125	4.5918	5.11674
AT1G44045	5.34645	5.35833	5.36188	5.00411	4.80885	4.93121	5.20675	5.23388	5.23263	5.34364	5.52888	5.25279	5.41081	5.50023	5.43022	5.43005	5.17378	5.2619	5.25527	5.55384
AT1G44050	5.15899	5.2487	4.91105	4.91097	4.58642	5.38287	4.84288	5.15597	5.07238	4.89354	5.00509	4.75952	5.07243	4.97765	5.00382	4.91051	4.75858	5.10125	4.76187	4.67174
AT1G44060	4.89623	4.90764	5.0917	5.1741	5.089	4.93121	4.7902	5.23388	4.6295	4.57212	4.81235	5.09226	5.07243	4.97765	5.00382	4.91051	4.91065	4.59798	4.81439	5.19941
AT1G44070	5.41511	5.17069	5.25222	5.25213	5.35913	5.19487	5.7662	5.15597	5.59901	5.79304	5.62006	5.17476	6.73847	5.40309	5.25183	5.43005	5.09129	5.53782	5.36495	5.38748
AT1G44075	4.98924	5.2487	5.36188	5.1741	5.17148	5.11222	5.20675	5.23388	5.07238	4.98652	5.0926	5.09226	5.07243	4.88475	5.09131	5.17364	5.09129	5.01367	5.00718	5.19941
AT1G44080	4.98924	5.17069	4.91105	5.09161	5.00153	5.02455	5.03626	4.98626	5.07238	4.98652	5.36281	5.00476	5.15478	5.06492	4.64752	5.25166	4.91065	5.01367	5.00718	5.27761
AT1G44085	4.98924	5.08822	5.0042	5.1741	4.80885	5.38287	6.79474	4.89328	4.89208	5.07387	5.1751	5.09226	4.89212	4.88475	4.64752	5.00365	4.91065	5.2619	5.36495	5.11674
AT1G44094	5.15899	5.08822	4.91105	5.09161	5.35913	5.38287	5.20675	4.89328	5.15473	5.15623	5.1751	5.09226	4.74037	4.97765	5.1738	5.25166	5.0038	5.10125	5.17721	5.11674
AT1G44125	5.89541	5.80816	5.81181	6.00441	5.80898	5.75385	5.46383	5.79277	5.41076	5.23414	5.52888	5.73295	5.71216	5.70429	5.8114	5.73178	5.91094	6.01464	5.62224	6.22116
AT1G44140	5.34645	5.17069	5.17419	5.25213	5.089	4.93121	5.12402	5.15597	5.07238	4.79415	4.91194	5.17476	4.89212	4.88475	5.1738	5.09115	5.25181	5.62905	5.0947	5.55384
AT1G44150	5.89541	5.80816	6.19436	5.91128	6.00164	5.8334	5.8458	5.89223	5.71211	5.60056	5.25314	6.0051	5.71216	5.70429	6.19395	6.19377	6.00407	6.95762	6.46726	7.66183
AT1G44180	5.15899	4.80809	5.36188	5.1741	5.089	5.45171	7.6699	4.57188	5.15473	5.23414	5.25314	4.9116	4.89212	4.97765	5.1738	4.81093	5.09129	5.37165	5.17721	4.8358
AT1G44286	5.07661	5.00075	5.25222	5.00411	5.17148	5.11222	5.03626	4.89328	5.15473	5.07387	5.36281	5.09226	5.23268	5.06492	5.09131	4.75844	5.09129	5.18381	4.46614	5.27761
AT1G44382	5.34645	5.2487	5.36188	5.25213	5.42785	5.64047	5.28499	5.50922	5.15473	5.50949	5.1751	5.25279	4.89212	5.50023	5.25183	5.36132	5.17378	5.01367	5.17721	5.19941
AT1G44478	5.34645	5.08822	5.43062	4.91097	5.42785	5.19487	5.39493	4.98626	5.23263	5.50949	6.00546	5.17476	5.508	5.22507	5.25183	5.17364	5.4302	5.37165	5.4337	5.38748
AT1G44510	5.15899	4.80809	5.17419	5.00411	5.17148	5.38287	5.03626	4.98626	4.98504	4.98652	4.81235	4.9116	4.89212	4.56368	5.09131	4.81093	4.81107	4.82075	4.914	5.02903
AT1G44641	4.79681	4.80809	4.81147	4.58888	5.00153	4.60836	5.03626	4.74151	4.98504	4.79415	4.91194	5.25279	4.89212	4.88475	4.7586	4.75844	5.0038	4.92043	4.914	5.02903
AT1G44674	5.07661	4.80809	5.25222	5.09161	4.9084	5.02455	4.94281	4.89328	4.7927	5.07387	5.25314	5.43119	5.34217	5.14722	5.25183	5.36132	5.36147	5.2619	5.4337	5.19941
AT1G44707	5.23692	5.17069	5.36188	5.25213	5.17148	5.19487	5.46383	5.07361	5.15473	5.23414	6.00546	5.6197	5.41081	5.40309	5.25183	5.52737	5.36147	5.53782	5.36495	5.38748
AT1G44740	6.44769	6.19064	6.37961	6.09189	6.00164	6.40173	6.79474	6.2705	5.89093	6.27078	6.38058	6.57506	6.64184	6.63366	6.57403	6.57385	6.66238	5.62905	5.81497	5.93784
AT1G44840	5.23692	5.2487	5.0917	5.09161	5.24949	5.38287	5.56138	5.15597	5.15473	5.15623	5.25314	5.00476	5.34217	5.14722	5.36149	5.17364	5.17378	5.44043	5.36495	5.27761
AT1G44850	4.89623	5.17069	5.17419	5.09161	5.17148	5.02455	4.94281	5.15597	5.23263	5.23414	4.81235	5.09226	5.23268	4.88475	5.1738	4.3957	4.91065	5.01367	5.00718	5.02903
AT1G44860	4.89623	4.90764	5.0042	5.3618	5.00153	5.11222	5.39493	4.7939	5.15473	4.79415	4.91194	4.81201	4.89212	4.97765	5.09131	4.81093	4.75858	5.2619	4.914	5.02903
AT1G44870	4.89623	5.17069	5.0042	5.09161	5.42785	5.27303	5.28499	4.98626	4.98504	5.50949	5.0926	5.09226	4.89212	4.97765	5.00382	5.09115	5.09129	5.18381	5.25527	5.11674
AT1G44875	5.23692	5.2487	5.36188	5.00411	5.089	5.11222	5.03626	4.89328	4.98504	4.98652	5.00509	5.43119	5.07243	5.06492	5.25183	5.09115	5.09129	5.18381	5.00718	5.19941
AT1G44880	5.23692	5.2487	5.0042	5.3618	5.089	5.38287	5.39493	5.23388	5.15473	5.23414	5.91232	4.9116	5.23268	5.22507	5.09131	5.17364	5.17378	4.92043	5.00718	5.27761
AT1G44935	4.79681	4.75562	4.75898	5.00411	4.58642	5.11222	4.84288	4.89328	4.98504	5.07387	5.0926	4.64842	5.07243	4.88475	5.09131	5.00365	4.81107	5.10125	4.81439	4.78316
AT1G44940	4.79681	5.08822	4.64789	4.75889	5.00153	5.02455	4.94281	4.74151	5.07238	4.89354	4.91194	5.00476	5.15478	5.06492	5.09131	5.00365	5.0038	4.92043	5.0947	4.93565
AT1G44941	4.98924	5.08822	4.81147	5.3618	5.00153	5.11222	5.12402	5.15597	4.89208	4.79415	4.81235	4.81201	4.98509	4.78546	5.1738	4.81093	5.0038	5.01367	4.65075	4.8358
AT1G44980	5.15899	5.35833	4.91105	5.25213	4.9084	5.02455	5.28499	5.07361	5.15473	5.15623	4.91194	5.00476	4.89212	5.14722	5.00382	5.09115	5.09129	4.92043	5.25527	5.11674
AT1G44990	5.34645	4.90764	5.17419	5.25213	5.35913	5.64047	5.03626	5.23388	5.50795	5.71367	5.91232	5.43119	5.508	5.40309	5.36149	5.17364	5.36147	5.62905	5.62224	5.45635
AT1G45015	4.89623	5.2487	5.0917	5.43053	5.42785	5.27303	5.12402	4.98626	4.89208	5.50949	5.1751	5.00476	4.89212	4.88475	5.00382	4.81093	4.81107	5.18381	4.76187	5.11674
AT1G45020	5.07661	5.17069	5.0917	5.3618	5.35913	5.27303	5.12402	5.23388	5.15473	5.41229	5.36281	5.52852	5.34217	5.06492	5.25183	5.09115	5.36147	5.10125	5.0947	5.19941
AT1G45030	4.89623	4.90764	5.0917	5.00411	5.00153	5.02455	5.12402	4.98626	5.15473	5.07387	5.52888	5.17476	5.508	5.33449	5.1738	5.17364	5.17378	5.01367	5.17721	5.27761
AT1G45035	5.34645	4.80809	4.91105	5.1741	5.17148	5.02455	5.03626	5.15597	4.7927	5.15623	5.36281	5.17476	4.74037	5.14722	5.1738	5.17364	5.25181	5.01367	5.17721	5.27761
AT1G45040	5.15899	4.75562	5.43062	5.1741	5.24949	5.19487	5.12402	5.15597	5.07238	5.23414	5.43155	4.9116	4.89212	4.97765	5.09131	5.00365	5.09129	4.82075	4.76187	4.8358
AT1G45070	5.15899	5.08822	5.0042	5.25213	5.089	5.27303	5.39493	5.07361	5.41076	5.23414	5.52888	5.17476	5.15478	4.97765	5.00382	4.81093	5.17378	4.92043	5.0947	4.93565
AT1G45080	5.34645	5.08822	5.25222	5.09161	5.17148	5.27303	5.20675	4.98626	4.89208	4.63091	5.1751	5.09226	5.23268	4.88475	4.81109	5.36132	5.25181	5.18381	5.17721	5.11674
AT1G45090	4.74441	5.2487	5.17419	5.1741	4.9084	5.02455	5.56138	5.07361	5.34212	5.23414	6.09294	5.00476	5.23268	4.88475	4.7586	5.17364	5.4302	5.37165	5.36495	5.11674
AT1G45120	5.23692	5.08822	5.0042	4.91097	5.17148	5.02455	5.28499	5.34338	5.07238	5.71367	5.52888	5.25279	5.07243	5.88304	5.36149	5.36132	5.17378	5.37165	5.36495	5.19941
AT1G45140	4.38236	4.39302	4.81147	4.64781	5.00153	4.83141	4.84288	4.57188	5.07238	5.07387	4.81235	4.81201	4.98509	4.73313	4.81109	4.91051	4.6475	5.2619	5.0947	5.11674
AT1G45163	8.99902	9.11199	9.01599	9.51247	9.21119	10.0335	9.54894	9.09554	9.59031	9.39406	9.11691	8.62009	8.79688	8.78844	8.42216	8.81792	8.71854	7.94017	8.03044	8.4506
AT1G45165	7.12759	7.14039	7.14422	7.43922	7.2401	7.85409	7.38021	7.02916	7.32317	7.32481	7.44031	6.76012	6.82903	6.91778	6.37919	6.84952	6.84968	6.47434	6.46726	6.49107
AT1G45170	8.90068	9.01208	8.81854	8.91755	8.81551	8.44556	9.05228	8.59916	8.49878	8.40261	8.22491	8.42322	8.49883	8.49041	8.32172	8.32153	8.42214	8.72971	8.62282	8.74707
AT1G45211	4.98924	5.35833	5.0917	4.64781	5.089	5.11222	5.20675	5.23388	5.15473	5.34364	5.7333	5.6197	5.508	5.33449	9.51213	10.0098	9.51211	9.7229	10.6118	9.54075
AT1G45215	4.79681	4.90764	5.0917	5.00411	5.24949	4.60836	4.84288	4.89328	4.7927	4.74176	4.91194	4.75952	4.98509	4.88475	7.04862	7.43871	7.14377	7.2536	8.12702	6.97458
AT1G45221	4.74441	5.00075	4.75898	5.00411	5.089	5.11222	4.7902	5.23388	4.89208	4.57212	5.00509	5.09226	5.07243	4.97765	7.3441	7.83065	7.24263	7.64465	8.42596	7.17175
AT1G45223	4.79681	5.08822	5.0042	4.75889	4.9084	4.93121	4.61951	4.74151	4.7927	4.79415	5.0926	5.00476	4.79275	4.88475	7.04862	7.53547	7.14377	7.35508	8.22726	6.97458
AT1G45225	4.89623	5.08822	5.0917	5.1741	5.00153	4.83141	5.03626	5.15597	5.07238	5.15623	6.38058	5.36246	5.15478	4.78546	7.53565	7.92892	7.83081	8.13433	8.62282	7.56381
AT1G45227	5.34645	5.2487	5.0917	5.09161	5.24949	5.45171	5.46383	5.34338	5.23263	5.71367	5.52888	5.6197	5.508	5.59124	9.11546	9.71151	9.31265	9.42491	10.2127	9.24236
AT1G45229	6.55807	6.19064	6.46401	6.37951	6.57153	6.11386	6.49894	6.83033	6.64179	6.55509	7.24407	7.14483	7.5147	7.40965	7.7322	7.04844	7.63361	7.44988	7.34785	6.40659
AT1G45236	8.10681	8.22002	8.32215	7.83117	7.63107	9.03904	7.6699	8.3019	8.6973	8.20396	8.72001	8.81917	9.09421	8.88753	9.31267	8.51983	9.71168	9.22496	8.92102	9.44233
AT1G45243	4.74441	4.64458	4.91105	5.09161	4.80885	5.11222	4.84288	4.63067	4.98504	5.15623	5.25314	5.17476	4.98509	4.97765	4.91067	5.17364	5.0038	4.82075	4.81439	4.8358
AT1G45248	6.55807	6.65904	6.57445	6.37951	6.57153	6.78189	6.69796	6.64313	6.73842	6.64341	6.94815	7.2437	6.92602	6.82081	7.04862	6.84952	6.94671	6.58481	6.57771	6.69005
AT1G45256	4.74441	4.75562	5.0042	5.00411	4.75638	5.45171	4.67868	4.63067	5.34212	5.41229	5.00509	5.09226	4.98509	5.06492	4.91067	5.36132	5.17378	4.92043	5.17721	5.11674
AT1G45332	9.39716	9.21031	9.21422	9.1158	9.21119	9.13896	9.15221	9.49217	9.19246	9.19414	9.31412	9.71277	9.69039	9.78029	10.01	9.90954	9.90971	10.4196	10.2127	10.1376
AT1G45760	5.07661	4.80809	5.43062	5.09161	5.24949	5.02455	5.03626	5.07361	4.7927	5.07387	5.00509	5.00476	4.79275	4.88475	4.81109	5.17364	4.6475	5.01367	5.00718	4.93565
AT1G45832	4.79681	5.17069	5.0042	4.91097	4.9084	4.7788	4.7902	4.74151	4.98504	5.07387	4.81235	4.81201	4.79275	4.88475	5.00382	4.91051	5.0038	4.92043	5.0947	5.02903
AT1G45904	6.27373	6.57068	6.19436	6.37951	6.19148	6.21633	6.22895	6.36009	6.92597	6.9276	7.24407	6.94777	7.12299	6.82081	6.75909	6.66222	6.66238	6.3899	6.09518	6.60161
AT1G46048	4.98924	5.00075	5.61912	5.1741	5.24949	4.83141	4.94281	5.15597	5.15473	5.15623	5.00509	4.9116	4.98509	5.22507	5.25183	5.09115	5.25181	5.2619	5.0947	5.02903
AT1G46120	4.79681	5.00075	4.91105	5.00411	4.75638	5.02455	4.94281	4.89328	4.74033	4.79415	4.81235	5.00476	4.98509	4.88475	4.7586	4.81093	4.81107	4.92043	4.914	4.78316
AT1G46192	4.74441	4.90764	4.81147	4.91097	5.089	4.7788	4.84288	4.57188	5.23263	4.89354	4.81235	4.81201	4.89212	4.6224	4.7586	4.91051	5.09129	4.7682	4.914	4.67174
AT1G46336	5.07661	5.2487	5.43062	5.25213	5.17148	5.45171	6.41444	5.23388	5.41076	5.79304	5.43155	5.43119	4.98509	5.22507	5.09131	5.36132	4.91065	5.2619	5.25527	5.27761
AT1G46408	4.79681	5.08822	4.64789	4.75889	5.24949	5.02455	4.94281	4.37961	5.07238	4.79415	4.91194	4.64842	5.07243	5.06492	4.81109	5.00365	4.91065	4.92043	4.914	5.19941
AT1G46552	5.34645	5.35833	5.25222	4.91097	5.24949	5.38287	5.28499	5.23388	5.15473	5.07387	5.1751	5.52852	5.41081	5.50023	5.8114	5.81123	5.81138	5.37165	5.53105	5.27761
AT1G46554	10.1923	10.0065	10.1094	10.5085	10.6054	10.3329	10.3462	11.0869	10.5866	10.5882	10.3107	11.2082	10.3871	10.4783	12.5054	12.605	12.2055	12.7165	13.0089	12.5342
AT1G46624	4.63353	5.08822	4.91105	5.09161	5.00153	4.7788	5.12402	4.89328	5.23263	4.79415	5.43155	5.00476	5.23268	4.97765	5.00382	5.17364	5.0038	5.01367	5.0947	5.27761
AT1G46696	4.98924	5.08822	5.36188	5.1741	4.64532	5.27303	5.39493	5.15597	5.23263	4.98652	5.52888	5.36246	5.41081	5.33449	5.25183	5.00365	5.25181	5.2619	5.17721	5.45635
AT1G46840	5.07661	4.80809	5.52795	5.09161	5.24949	8.84156	5.56138	5.15597	5.50795	4.98652	5.62006	5.36246	5.41081	5.33449	5.25183	5.09115	5.4302	5.18381	5.36495	5.38748
AT1G46912	4.89623	4.90764	5.17419	4.91097	4.75638	5.02455	4.67868	4.63067	4.98504	4.98652	5.36281	5.00476	5.07243	5.06492	5.1738	4.91051	4.91065	5.10125	5.0947	5.38748
AT1G47220	8.80158	8.51655	8.32215	8.4225	8.22089	7.95238	8.65566	8.20367	8.59778	8.40261	8.42361	7.83189	7.90804	7.89966	7.24265	7.24247	7.63361	6.47434	6.09518	6.40659
AT1G47265	5.23692	5.2487	5.17419	5.00411	5.089	5.19487	5.28499	5.15597	5.41076	5.15623	6.00546	5.52852	5.23268	5.14722	5.36149	5.36132	5.25181	5.18381	5.25527	5.55384
AT1G47300	4.98924	5.00075	5.0042	5.1741	5.24949	5.02455	4.94281	4.89328	4.89208	4.98652	5.0926	5.17476	4.62955	4.97765	5.1738	5.17364	5.0038	5.01367	4.914	5.11674
AT1G47317	5.15899	5.2487	5.0042	5.1741	5.35913	5.45171	5.46383	5.41202	5.23263	5.50949	5.43155	5.43119	5.41081	5.06492	5.36149	5.52737	5.36147	5.10125	5.17721	5.38748
AT1G47320	4.74441	4.90764	5.25222	5.09161	4.80885	5.02455	4.61951	4.89328	4.6295	4.89354	4.91194	5.00476	4.98509	5.06492	5.52754	5.43005	5.52752	5.01367	5.53105	5.27761
AT1G47360	5.23692	4.90764	5.0917	5.3618	4.80885	4.93121	5.12402	4.74151	4.98504	4.89354	4.91194	4.75952	4.89212	4.56368	4.7586	5.00365	5.0038	5.18381	5.00718	4.61263
AT1G47370	5.07661	5.00075	5.0042	4.91097	4.9084	5.02455	5.39493	4.89328	5.15473	5.15623	5.36281	5.09226	4.98509	4.97765	5.25183	5.17364	5.52752	5.18381	5.00718	5.11674
AT1G47389	4.89623	4.80809	4.91105	5.00411	5.00153	5.38287	5.03626	5.07361	4.7927	5.23414	5.43155	4.64842	4.79275	4.37165	5.00382	5.00365	4.75858	5.44043	5.17721	4.93565
AT1G47400	8.90068	10.7039	9.51257	9.81042	8.91462	9.73525	9.54894	11.5861	9.98859	9.99027	10.9089	13.206	11.5847	11.3764	12.2056	11.9058	10.9075	5.82186	6.19758	9.24236
AT1G47405	4.74441	5.00075	4.75898	5.09161	5.24949	4.83141	5.03626	5.07361	5.23263	5.15623	4.91194	5.52852	5.23268	5.33449	5.09131	5.00365	5.25181	5.10125	4.914	5.27761
AT1G47430	5.41511	5.6155	5.25222	5.09161	5.42785	5.11222	5.39493	4.98626	5.23263	5.15623	5.25314	5.00476	5.23268	5.40309	5.25183	5.00365	5.25181	5.53782	5.25527	5.11674
AT1G47435	4.98924	4.90764	4.64789	5.25213	4.80885	5.02455	5.03626	4.98626	4.98504	5.23414	5.0926	5.25279	7.8098	4.97765	5.09131	5.00365	5.17378	5.44043	5.17721	5.27761
AT1G47440	5.15899	5.42705	5.17419	5.25213	5.089	5.02455	5.39493	5.15597	5.34212	5.15623	5.36281	5.36246	5.34217	5.50023	5.43022	5.43005	5.36147	5.01367	5.25527	5.19941
AT1G47450	5.23692	5.2487	5.0917	5.00411	5.24949	5.27303	5.46383	4.98626	5.23263	5.34364	5.25314	5.25279	4.74037	5.06492	6.28954	6.57385	6.28952	6.58481	7.34785	6.31685
AT1G47460	5.15899	4.75562	5.0917	5.00411	4.9084	5.11222	5.28499	5.15597	5.07238	5.07387	4.91194	5.00476	5.07243	4.97765	5.00382	5.09115	4.91065	5.10125	4.81439	5.02903
AT1G47465	5.41511	5.17069	5.17419	5.3618	5.24949	5.45171	5.65274	5.07361	5.59901	5.71367	5.43155	5.25279	5.34217	5.14722	5.1738	5.25166	5.17378	5.10125	5.0947	5.38748
AT1G47485	6.55807	6.75572	6.75951	6.09189	6.57153	6.4862	6.49894	7.12429	6.44311	6.44472	6.76049	7.43994	7.41797	7.6043	8.32172	8.32153	8.42214	5.01367	6.09518	5.38748
AT1G47490	9.49556	9.41025	9.41416	9.41406	9.31007	9.23729	9.54894	9.09554	9.59031	9.59199	9.61312	9.21485	9.49084	9.48236	9.11546	8.91703	9.11544	9.52332	9.51595	9.24236
AT1G47495	5.07661	5.35833	5.25222	5.25213	5.089	5.27303	5.28499	5.15597	5.23263	5.23414	5.62006	5.52852	5.15478	5.14722	5.36149	5.00365	5.25181	5.53782	5.36495	5.45635
AT1G47497	5.15899	4.90764	5.36188	5.25213	5.089	4.83141	4.84288	4.98626	5.07238	5.34364	5.36281	5.17476	4.89212	4.88475	5.36149	5.17364	5.25181	5.18381	5.17721	5.02903
AT1G47520	5.60341	5.52435	5.61912	5.73227	5.72954	5.45171	5.12402	5.50922	5.23263	5.60056	5.43155	5.43119	5.15478	5.40309	5.43022	5.17364	5.36147	5.2619	5.36495	5.27761
AT1G47560	11.5895	11.2036	11.5066	11.4066	11.5036	11.0308	11.244	11.786	11.3849	11.2867	11.0086	11.2082	11.4848	11.4763	11.906	11.8059	11.7061	12.3168	12.3094	12.0345
AT1G47565	6.07588	6.00081	5.91137	6.00441	6.19148	5.75385	6.03881	6.55481	6.17366	6.27078	5.62006	6.29056	6.35881	6.26115	6.6624	6.84952	6.57401	7.44988	8.03044	7.27067
AT1G47578	5.34645	5.00075	5.36188	5.09161	5.35913	5.45171	5.20675	5.15597	4.89208	5.15623	5.1751	5.43119	5.07243	5.22507	5.25183	5.25166	5.4302	5.37165	5.62224	5.19941
AT1G47590	4.98924	4.90764	5.0917	5.00411	4.80885	5.19487	5.03626	5.07361	5.34212	5.41229	5.25314	5.36246	5.34217	5.33449	5.1738	5.52737	5.36147	5.18381	5.36495	5.27761
AT1G47595	9.29611	9.60819	9.31311	9.61201	9.41113	9.03904	9.84693	9.19385	9.49078	9.49246	10.0114	9.61274	9.69039	9.68191	10.01	10.1088	10.0099	9.92093	10.512	10.4371
AT1G47606	5.15899	4.80809	5.25222	5.00411	5.42785	5.11222	4.7902	4.98626	5.23263	4.89354	5.0926	4.75952	4.89212	4.78546	5.00382	4.75844	4.75858	5.18381	4.76187	5.02903
AT1G47625	5.15899	5.08822	5.52795	5.00411	5.24949	5.54917	5.12402	5.15597	4.7927	4.98652	4.91194	5.09226	4.62955	4.88475	4.81109	5.09115	4.91065	5.18381	5.0947	5.02903
AT1G47630	5.07661	4.90764	4.91105	4.81139	4.80885	5.19487	4.7902	4.7939	5.23263	4.89354	5.1751	5.17476	5.15478	4.6224	5.00382	5.17364	4.81107	5.18381	5.00718	5.19941
AT1G47650	5.41511	5.6155	5.61912	5.25213	5.35913	5.45171	5.20675	5.15597	5.07238	5.23414	5.91232	5.17476	4.89212	4.88475	5.09131	5.17364	5.09129	5.18381	4.81439	5.27761
AT1G47660	5.07661	5.08822	5.0042	5.25213	5.17148	5.38287	5.12402	4.89328	5.15473	5.07387	5.1751	4.81201	4.79275	4.78546	5.09131	4.91051	5.25181	4.65698	5.0947	4.8358
AT1G47680	4.98924	5.35833	5.0917	4.75889	5.00153	5.45171	5.03626	5.34338	4.89208	5.23414	5.1751	5.00476	5.23268	5.14722	5.09131	5.36132	5.09129	5.10125	5.25527	5.19941
AT1G47690	4.98924	5.08822	5.36188	5.1741	5.00153	4.7788	5.39493	5.07361	5.07238	5.23414	5.52888	5.00476	5.23268	5.40309	5.1738	5.52737	5.0038	5.10125	5.17721	5.19941
AT1G47705	4.79681	4.80809	5.36188	5.00411	4.80885	4.93121	5.12402	5.07361	5.34212	4.89354	5.1751	4.9116	4.89212	4.97765	5.09131	5.43005	5.17378	4.92043	5.00718	5.02903
AT1G47730	5.15899	5.35833	5.0917	5.1741	5.35913	5.38287	5.39493	5.15597	5.23263	4.98652	5.1751	5.17476	5.15478	4.97765	5.09131	5.17364	5.25181	5.18381	5.0947	5.19941
AT1G47760	6.83361	7.04523	6.37961	6.94706	6.65989	6.96964	7.08452	6.2705	6.44311	6.64341	6.6638	6.29056	6.17371	6.35071	5.91096	6.09139	6.00407	5.82186	5.81497	5.93784
AT1G47765	5.34645	5.35833	5.0042	5.25213	4.80885	5.02455	5.12402	4.98626	4.89208	4.98652	4.64875	4.46388	4.74037	4.97765	4.7586	4.91051	5.0038	4.82075	4.914	4.8358
AT1G47770	4.98924	5.2487	5.17419	5.1741	5.72954	5.19487	5.03626	5.23388	4.89208	4.89354	5.1751	5.36246	4.89212	4.97765	5.09131	5.00365	5.17378	5.44043	5.25527	5.11674
AT1G47780	4.98924	5.00075	5.17419	4.91097	5.42785	4.93121	5.39493	4.89328	4.89208	5.23414	5.36281	5.09226	5.15478	4.78546	4.81109	5.36132	5.36147	5.2619	5.36495	5.27761
AT1G47783	4.98924	5.2487	5.0917	5.3618	5.35913	5.45171	5.12402	5.41202	5.23263	5.23414	5.25314	5.25279	5.508	5.22507	5.25183	5.09115	5.52752	5.37165	5.17721	5.27761
AT1G47786	4.98924	5.2487	5.17419	4.91097	5.17148	5.02455	5.03626	5.15597	4.57072	4.79415	4.91194	4.9116	4.79275	4.78546	5.00382	4.75844	4.91065	4.7682	4.81439	4.78316
AT1G47800	4.89623	4.90764	5.0917	4.91097	4.9084	4.7788	5.03626	4.89328	5.07238	4.79415	5.0926	5.17476	5.07243	5.22507	5.09131	4.81093	5.17378	5.01367	5.00718	5.02903
AT1G47810	4.74441	4.80809	5.0917	5.00411	4.39373	4.93121	5.20675	4.98626	5.07238	4.79415	5.00509	4.9116	4.44549	4.88475	4.81109	5.09115	5.17378	5.01367	4.914	4.78316
AT1G47813	6.17819	6.37586	6.09198	6.19427	6.08911	6.11386	6.12643	6.17498	7.02781	6.64341	6.6638	6.94777	6.73847	6.73027	6.8497	7.24247	7.14377	6.86056	7.34785	7.37217
AT1G47816	5.07661	5.00075	4.91105	5.1741	5.24949	5.02455	5.12402	4.74151	5.34212	5.34364	5.62006	5.6197	5.34217	5.50023	5.25183	5.25166	5.36147	5.10125	5.53105	5.27761
AT1G47860	5.23692	5.6155	5.36188	5.09161	5.42785	5.54917	5.03626	5.15597	5.50795	5.15623	5.0926	5.09226	5.23268	5.22507	5.09131	5.36132	5.17378	5.10125	5.0947	5.27761
AT1G47880	5.15899	5.35833	4.81147	5.00411	5.089	5.45171	5.03626	5.07361	5.23263	5.50949	5.52888	5.25279	4.89212	5.14722	5.43022	5.25166	5.0038	5.44043	5.4337	5.02903
AT1G47885	5.23692	5.00075	5.0042	5.09161	5.00153	4.93121	5.12402	4.74151	4.74033	5.07387	4.81235	5.09226	5.07243	4.78546	4.91067	5.09115	5.0038	5.10125	5.17721	4.93565
AT1G47890	5.98846	6.28622	6.85012	6.28986	6.28706	5.64047	6.32467	6.07268	5.79148	5.71367	5.7333	5.8124	6.26923	6.16566	5.43022	5.09115	5.36147	5.53782	5.25527	5.64517
AT1G47910	5.07661	5.2487	5.17419	4.81139	5.089	5.11222	5.28499	4.98626	5.34212	5.34364	5.43155	5.36246	5.34217	5.06492	5.1738	5.25166	5.25181	5.18381	5.25527	5.27761
AT1G47915	4.89623	5.17069	5.0917	4.75889	5.24949	5.64047	5.56138	5.34338	4.98504	5.34364	5.43155	4.9116	5.15478	4.97765	5.25183	5.43005	4.91065	5.18381	5.4337	4.93565
AT1G47930	5.34645	5.35833	5.52795	5.3618	5.24949	5.54917	5.56138	5.60029	5.34212	5.41229	5.52888	5.6197	5.508	5.50023	5.73195	5.73178	5.61869	5.37165	5.4337	5.45635
AT1G47940	4.98924	4.80809	4.64789	5.00411	4.80885	4.93121	5.20675	4.89328	5.34212	5.34364	5.36281	5.09226	5.07243	5.06492	5.1738	5.00365	5.09129	5.01367	5.25527	5.02903
AT1G47946	5.15899	5.42705	5.0042	5.1741	5.089	5.38287	5.39493	5.15597	5.34212	4.57212	5.0926	5.09226	4.79275	4.88475	5.25183	5.09115	4.91065	5.18381	4.914	5.19941
AT1G47950	5.07661	4.90764	5.0042	5.09161	4.75638	5.02455	5.20675	5.23388	5.34212	4.98652	5.1751	5.52852	5.59906	5.40309	5.73195	5.73178	6.00407	5.44043	6.00769	5.55384
AT1G48000	6.27373	6.57068	6.37961	6.57436	6.4611	6.31201	6.79474	8.0069	6.82898	6.83061	7.14521	9.21485	8.401	8.39258	11.107	11.3062	10.8077	11.1182	11.61	10.9362
AT1G48010	4.98924	5.2487	5.25222	5.09161	5.24949	5.38287	5.03626	5.34338	5.15473	4.89354	5.1751	5.25279	5.34217	5.33449	5.00382	5.17364	5.25181	5.10125	5.36495	5.38748
AT1G48060	5.15899	5.08822	5.0917	5.3618	5.35913	5.11222	5.20675	5.15597	4.7927	5.07387	5.00509	5.36246	5.07243	4.88475	5.1738	5.17364	5.25181	5.44043	5.4337	5.38748
AT1G48095	4.98924	5.17069	5.17419	5.09161	5.24949	5.19487	5.03626	5.34338	5.15473	5.23414	5.36281	5.43119	5.34217	5.22507	5.25183	5.17364	5.09129	5.10125	5.25527	5.45635
AT1G48145	4.89623	5.00075	4.91105	5.25213	5.17148	5.11222	5.20675	5.07361	4.98504	5.23414	5.36281	4.9116	4.98509	5.06492	5.1738	5.25166	4.91065	5.2619	5.00718	5.45635
AT1G48150	4.63353	4.90764	4.91105	5.1741	4.75638	5.02455	4.94281	5.23388	5.23263	5.41229	5.1751	5.17476	5.07243	5.06492	5.1738	5.25166	5.17378	5.37165	5.36495	5.38748
AT1G48180	5.60341	5.6155	5.73236	5.61903	5.72954	5.38287	5.7662	5.89223	5.89093	5.34364	5.1751	6.38021	6.35881	6.26115	6.57403	6.28936	6.37917	6.3899	6.19758	6.40659
AT1G48190	4.74441	4.58568	4.81147	5.09161	4.75638	5.11222	5.03626	4.7939	4.89208	5.15623	5.62006	5.00476	4.89212	4.97765	5.1738	4.81093	5.17378	5.01367	4.81439	4.93565
AT1G48195	4.89623	5.08822	5.43062	5.43053	5.42785	5.02455	5.03626	5.23388	4.74033	4.98652	5.0926	5.09226	4.79275	4.88475	5.25183	5.61854	5.25181	5.2619	5.17721	5.64517
AT1G48220	5.15899	5.52435	5.43062	5.09161	5.089	5.54917	5.12402	5.23388	5.50795	4.89354	5.36281	4.9116	5.07243	5.22507	5.1738	5.17364	5.0038	7.2536	6.19758	6.78681
AT1G48250	5.15899	5.2487	5.25222	5.25213	5.089	5.27303	5.28499	5.23388	5.41076	4.98652	5.25314	5.25279	5.15478	5.14722	5.09131	5.17364	5.17378	5.18381	5.0947	5.11674
AT1G48267	5.34645	5.6155	5.73236	5.1741	5.52516	5.64047	5.56138	5.79277	5.71211	5.60056	5.52888	5.91196	5.508	5.59124	5.61871	6.09139	5.52752	5.44043	5.7355	5.75858
AT1G48268	4.63353	5.17069	4.64789	4.81139	4.64532	4.93121	5.12402	4.63067	4.7927	5.15623	5.25314	5.25279	4.89212	4.78546	5.1738	4.81093	5.0038	5.10125	5.00718	4.8358
AT1G48290	5.23692	5.17069	5.36188	5.1741	5.42785	5.54917	5.20675	5.34338	5.07238	5.07387	5.81276	5.00476	5.15478	5.22507	5.00382	5.43005	5.09129	4.82075	4.39896	5.19941
AT1G48315	6.74304	6.65904	6.46401	6.57436	6.57153	5.93307	6.49894	6.36009	6.55347	6.36037	6.29093	6.46462	6.64184	6.54537	6.46359	6.46342	6.37917	5.62905	5.7355	5.75858
AT1G48340	5.34645	5.42705	5.25222	5.00411	5.35913	5.19487	5.03626	5.07361	5.59901	5.50949	5.43155	5.36246	5.23268	5.33449	5.36149	5.25166	5.25181	5.37165	5.4337	5.38748
AT1G48390	5.34645	5.17069	5.17419	5.1741	5.00153	5.11222	4.94281	5.15597	5.50795	5.41229	5.25314	5.43119	5.41081	5.59124	5.61871	5.61854	5.61869	5.53782	5.81497	5.83815
AT1G48422	5.07661	4.80809	5.0917	5.1741	5.089	5.27303	5.03626	4.98626	5.34212	5.23414	5.0926	5.25279	5.15478	5.22507	5.36149	5.43005	5.4302	5.2619	5.7355	5.55384
AT1G48500	6.07588	5.80816	5.81181	5.61903	5.90852	6.21633	5.7662	6.2705	5.98397	6.17525	6.19533	6.46462	6.07142	6.26115	6.8497	6.94655	6.57401	6.58481	6.38284	6.78681
AT1G48510	5.07661	5.2487	5.0917	5.09161	4.9084	4.83141	5.12402	5.07361	5.07238	5.15623	5.36281	5.17476	4.89212	5.22507	4.7586	5.09115	5.09129	5.10125	5.00718	5.02903
AT1G48530	5.60341	5.80816	5.17419	5.52786	5.72954	5.38287	5.46383	5.23388	5.59901	5.79304	5.52888	5.91196	5.79153	5.88304	5.61871	5.61854	5.73193	5.62905	5.7355	5.64517
AT1G48598	11.3897	11.5027	11.2075	11.3068	11.3038	11.4299	11.3434	11.4861	11.285	11.1873	10.9089	11.1081	11.285	11.4763	10.7074	10.6078	10.608	9.7229	9.91355	10.2376
AT1G48605	8.40569	8.22002	8.81854	8.81844	8.91462	8.44556	8.55662	9.09554	8.49878	8.50045	8.72001	7.93016	7.61265	7.80143	7.7322	7.83065	7.83081	7.44988	7.14752	7.76043
AT1G48625	4.79681	5.08822	4.81147	5.00411	4.9084	5.19487	5.03626	5.07361	5.07238	5.41229	4.75985	5.00476	5.15478	5.22507	4.81109	5.00365	5.17378	4.82075	5.0947	5.19941
AT1G48680	5.07661	5.08822	5.36188	5.52786	5.24949	5.64047	5.56138	5.34338	5.07238	5.34364	5.25314	5.36246	5.15478	5.22507	5.1738	5.61854	5.0038	5.2619	5.36495	5.27761
AT1G48690	4.89623	5.52435	5.0917	4.91097	5.24949	4.83141	5.20675	5.34338	5.15473	5.15623	5.0926	4.9116	5.23268	4.97765	4.81109	5.09115	5.17378	4.7682	5.00718	5.19941
AT1G48698	5.07661	5.2487	4.81147	5.00411	5.00153	4.83141	5.03626	5.07361	4.6295	5.23414	5.25314	5.00476	5.07243	5.06492	5.1738	5.25166	5.17378	4.7682	5.17721	5.11674
AT1G48700	5.15899	5.08822	5.0042	5.09161	5.089	5.11222	5.20675	4.74151	5.07238	4.79415	4.91194	5.09226	4.79275	5.06492	4.81109	5.36132	4.75858	5.18381	4.914	5.11674
AT1G48710	5.15899	5.2487	5.25222	5.25213	5.35913	5.38287	5.39493	5.41202	5.34212	5.23414	5.36281	5.43119	5.59906	5.40309	5.52754	5.73178	5.52752	6.30022	5.53105	6.22116
AT1G48720	5.07661	5.2487	4.75898	5.00411	5.35913	4.93121	5.39493	4.98626	5.23263	5.15623	5.25314	5.00476	5.15478	5.33449	5.25183	5.09115	5.17378	5.18381	5.0947	5.27761
AT1G48730	5.15899	5.00075	5.36188	5.1741	5.35913	4.93121	5.28499	5.23388	5.34212	5.15623	5.36281	5.09226	5.15478	5.06492	5.1738	5.00365	4.75858	5.10125	5.36495	4.8358
AT1G48740	5.34645	5.6155	5.43062	5.3618	5.35913	5.75385	5.20675	5.60029	5.34212	5.34364	5.0926	5.17476	5.41081	5.22507	5.61871	5.43005	5.52752	5.62905	5.36495	5.64517
AT1G48742	5.23692	5.35833	5.43062	5.00411	5.24949	5.38287	5.03626	4.98626	4.89208	4.89354	4.81235	4.9116	4.79275	4.97765	4.81109	5.00365	5.17378	5.44043	5.00718	5.45635
AT1G48810	5.41511	5.35833	5.0917	5.1741	5.089	5.45171	5.46383	5.23388	5.34212	5.15623	5.1751	5.00476	5.07243	5.22507	5.25183	5.17364	5.25181	5.01367	5.0947	5.27761
AT1G48820	5.60341	5.35833	5.81181	5.73227	5.61631	5.27303	5.39493	5.89223	5.34212	5.41229	5.1751	5.17476	5.508	5.50023	4.91067	5.17364	5.25181	4.92043	5.0947	4.8358
AT1G48830	10.791	11.2036	11.0076	11.1073	10.7048	10.731	10.9444	10.588	10.8861	10.8877	11.0086	11.5073	10.9858	10.9773	11.2071	11.4061	11.2071	11.3177	11.7099	11.6349
AT1G48860	10.3918	10.4049	10.5086	10.3096	10.3067	10.8313	10.2458	10.588	10.2879	10.2896	10.1104	10.21	10.0876	10.1791	10.7074	10.7072	10.8077	10.5194	10.3131	10.4371
AT1G48890	5.15899	4.90764	5.0917	5.09161	4.9084	4.93121	5.12402	5.07361	5.59901	5.34364	6.00546	5.43119	5.34217	5.22507	5.25183	5.36132	5.25181	5.2619	5.25527	5.27761
AT1G48912	4.79681	4.90764	4.58896	5.25213	5.00153	5.38287	5.20675	5.23388	4.89208	5.07387	5.25314	5.25279	5.15478	4.97765	5.25183	5.25166	5.0038	5.18381	5.0947	5.38748
AT1G48940	4.63353	4.46014	4.81147	5.1741	5.17148	4.83141	5.12402	5.23388	5.50795	5.50949	4.91194	5.36246	5.59906	5.59124	5.52754	5.52737	5.61869	5.2619	5.17721	5.19941
AT1G48953	5.23692	5.52435	5.52795	5.43053	5.35913	5.54917	5.28499	5.50922	5.50795	5.23414	6.19533	5.36246	5.34217	5.40309	5.52754	5.43005	5.52752	5.53782	5.4337	5.55384
AT1G49005	5.34645	5.17069	5.43062	5.1741	5.00153	5.19487	5.46383	5.60029	5.15473	5.23414	5.25314	5.36246	4.98509	5.22507	5.25183	5.17364	5.36147	4.92043	4.914	5.02903
AT1G49015	4.89623	4.46014	5.0917	5.1741	4.9084	4.7788	5.12402	4.74151	4.74033	4.74176	5.0926	5.25279	4.89212	5.14722	4.81109	4.91051	4.58858	4.82075	5.0947	4.93565
AT1G49020	7.42261	8.11979	7.53608	6.94706	6.9442	8.34509	6.98255	6.92732	7.22175	7.12457	7.24407	7.73325	7.02786	6.73027	7.3441	7.14361	7.14377	7.64465	8.32551	9.04411
AT1G49032	11.3897	11.6026	11.4067	11.8064	11.6035	11.4299	12.0427	11.4861	11.6847	11.5864	11.9074	12.0068	11.6847	11.6762	11.906	11.9058	12.0057	12.017	12.3094	12.2343
AT1G49060	5.07661	4.90764	5.0042	5.25213	5.089	5.02455	5.20675	4.98626	5.41076	5.41229	5.43155	5.09226	5.07243	5.33449	5.25183	5.36132	5.4302	5.10125	5.4337	5.38748
AT1G49070	5.15899	4.90764	4.91105	5.1741	5.00153	5.64047	5.12402	5.23388	4.89208	5.07387	5.1751	5.09226	4.98509	4.97765	4.5886	5.09115	4.91065	4.92043	5.17721	5.02903
AT1G49080	5.15899	5.52435	5.43062	5.61903	5.52516	5.8334	5.39493	5.34338	4.89208	5.07387	5.25314	4.81201	5.34217	4.88475	5.1738	4.75844	5.0038	5.18381	4.81439	5.11674
AT1G49090	5.34645	5.35833	5.25222	5.3618	5.17148	5.19487	5.12402	5.15597	5.23263	5.07387	4.75985	5.00476	4.89212	5.14722	5.1738	4.81093	5.09129	5.10125	4.81439	5.11674
AT1G49110	4.89623	4.58568	5.0042	5.25213	4.80885	4.93121	4.94281	4.98626	5.07238	4.79415	5.00509	5.00476	4.79275	5.06492	5.1738	4.81093	5.25181	5.2619	4.914	5.11674
AT1G49120	4.63353	4.75562	4.58896	4.64781	5.17148	4.7788	4.84288	4.74151	4.6295	4.89354	5.00509	4.75952	5.23268	5.22507	5.09131	5.00365	5.17378	5.18381	5.0947	5.38748
AT1G49140	12.1889	12.3021	12.206	12.3059	12.1031	12.3292	12.2425	12.1855	12.484	12.3857	12.307	12.1067	11.9844	11.8761	11.6061	11.8059	11.806	11.2183	11.1108	11.3351
AT1G49160	5.51233	5.52435	5.61912	5.1741	5.089	5.45171	5.46383	5.23388	5.07238	5.15623	5.1751	5.25279	5.23268	5.33449	5.43022	5.73178	5.4302	5.37165	5.62224	5.45635
AT1G49220	8.01025	7.8274	7.83126	7.83117	8.02409	8.74201	8.15972	8.20367	8.40095	8.50045	8.0281	7.43994	7.90804	8.09374	6.57403	6.28936	6.66238	5.18381	5.4337	5.38748
AT1G49250	5.15899	5.17069	5.36188	5.00411	5.17148	5.19487	5.12402	5.15597	5.07238	5.15623	5.25314	4.9116	5.15478	5.06492	5.00382	4.91051	5.0038	4.82075	4.76187	5.11674
AT1G49260	4.79681	4.75562	5.17419	4.81139	4.64532	5.02455	4.7902	5.07361	4.74033	4.79415	5.00509	4.9116	4.98509	4.88475	5.09131	5.00365	4.46298	4.92043	4.65075	4.4866
AT1G49370	6.74304	7.04523	6.66282	6.28986	6.3767	6.59671	6.32467	6.55481	6.26918	6.07295	6.38058	6.29056	6.26923	6.06341	5.61871	5.36132	5.4302	5.74236	5.7355	5.38748
AT1G49390	5.41511	5.72872	5.25222	5.25213	5.42785	5.54917	5.39493	5.23388	5.34212	5.23414	5.00509	5.17476	5.23268	5.33449	5.25183	5.43005	5.25181	5.2619	5.4337	5.45635
AT1G49435	5.23692	5.00075	5.52795	5.3618	5.42785	5.38287	4.84288	5.34338	5.15473	5.07387	5.25314	5.17476	5.23268	4.78546	4.91067	4.58844	5.25181	4.82075	4.65075	4.8358
AT1G49440	5.23692	5.35833	5.0042	5.3618	5.24949	5.38287	5.28499	4.98626	5.15473	5.23414	5.00509	5.09226	5.07243	5.22507	5.00382	5.17364	5.17378	5.01367	5.00718	5.19941
AT1G49520	6.93061	6.94335	6.75951	6.85003	7.04609	6.87255	7.17976	6.92732	6.82898	6.9276	7.14521	6.94777	7.12299	7.21351	7.24265	7.14361	6.94671	7.35508	7.73596	7.37217
AT1G49530	6.07588	5.9077	6.0045	6.09189	6.28706	5.93307	6.12643	6.2705	6.26918	6.07295	6.46499	6.38021	6.82903	6.63366	6.37919	6.19377	6.46357	7.05953	6.57771	6.60161
AT1G49550	5.07661	4.80809	5.0042	5.09161	5.00153	5.27303	5.28499	5.34338	4.98504	5.34364	5.36281	5.43119	5.15478	5.14722	5.00382	5.25166	5.36147	5.10125	5.17721	5.38748
AT1G49610	5.23692	5.42705	5.25222	5.25213	5.24949	5.45171	5.28499	5.15597	5.41076	4.79415	5.00509	5.09226	5.34217	5.33449	5.52754	5.25166	5.17378	5.37165	5.36495	5.45635
AT1G49680	5.23692	5.08822	5.0042	5.1741	5.24949	5.11222	5.28499	5.41202	5.50795	5.34364	5.62006	5.43119	5.59906	5.22507	5.36149	5.36132	5.36147	5.2619	5.25527	5.38748
AT1G49700	5.15899	5.35833	5.36188	5.3618	5.42785	4.93121	5.12402	5.34338	5.07238	5.23414	5.36281	5.36246	5.41081	5.40309	5.25183	5.17364	5.4302	5.74236	5.4337	5.75858
AT1G49715	5.34645	5.2487	5.36188	5.25213	5.35913	5.75385	5.28499	4.98626	5.71211	5.23414	5.81276	5.36246	5.508	5.14722	6.37919	6.37901	6.46357	6.47434	7.05234	6.31685
AT1G49810	5.15899	5.08822	5.36188	5.61903	5.24949	5.75385	5.46383	5.34338	4.98504	5.41229	5.00509	5.25279	5.07243	4.88475	5.09131	5.09115	4.81107	4.92043	5.53105	5.38748
AT1G49830	6.27373	6.28622	6.28996	6.37951	6.65989	6.31201	6.49894	6.64313	6.55347	6.64341	6.46499	6.38021	6.55352	6.54537	6.19395	6.09139	6.19392	5.53782	5.7355	5.93784
AT1G49832	6.74304	6.75572	6.66282	6.75941	6.75657	6.59671	6.69796	6.73976	6.92597	6.74004	7.24407	7.34515	6.92602	7.0196	7.7322	7.63345	7.53563	7.74324	8.22726	7.76043
AT1G49930	5.98846	6.00081	6.0045	5.3618	5.52516	5.75385	5.65274	5.7134	5.71211	5.41229	5.43155	5.25279	5.59906	5.40309	5.8114	5.25166	5.4302	5.37165	5.36495	5.45635
AT1G49938	5.41511	5.00075	5.25222	5.73227	5.42785	5.02455	5.20675	5.41202	5.50795	5.34364	5.0926	5.25279	5.34217	5.50023	5.52754	5.36132	5.4302	5.2619	5.36495	5.11674
AT1G49940	5.89541	5.52435	5.43062	5.1741	5.61631	5.11222	5.65274	5.79277	5.59901	5.60056	5.81276	5.91196	5.98402	6.06341	6.09157	5.91079	5.91094	5.74236	5.81497	5.38748
AT1G49952	5.15899	5.17069	5.0917	5.25213	5.17148	5.38287	5.28499	5.34338	5.23263	4.74176	4.91194	5.09226	5.07243	4.97765	5.36149	5.36132	5.09129	5.18381	5.0947	5.02903
AT1G50010	12.4888	12.3021	12.5059	12.5058	12.6026	12.9287	12.2425	12.3854	12.3841	12.3857	11.9074	11.907	11.9844	12.0758	11.8061	11.7059	12.0057	10.4196	10.1128	10.7361
AT1G50050	5.07661	4.75562	5.0917	4.91097	4.64532	4.7788	4.84288	4.89328	5.07238	4.98652	5.52888	5.00476	4.79275	4.97765	4.81109	4.75844	5.17378	4.7682	4.914	4.61263
AT1G50055	9.39716	10.1055	8.81854	9.01589	9.01296	9.03904	9.74853	8.79821	8.99425	8.7985	10.0114	9.21485	9.29139	9.28293	9.01555	8.91703	8.71854	7.64465	8.22726	8.25186
AT1G50070	7.42261	7.43547	7.83126	6.66273	6.65989	7.65682	6.79474	6.83033	7.22175	7.12457	7.63506	7.04966	6.64184	6.35071	6.09157	6.37901	6.46357	7.05953	6.29318	6.87748
AT1G50080	5.51233	5.42705	5.25222	5.3618	5.089	5.45171	5.39493	5.41202	5.41076	5.23414	5.52888	5.17476	5.34217	5.33449	5.09131	5.43005	5.25181	5.44043	5.17721	5.19941
AT1G50130	5.15899	5.00075	5.0042	5.25213	5.089	5.11222	5.46383	5.41202	5.23263	5.15623	5.36281	5.36246	5.34217	5.33449	5.25183	5.25166	5.36147	5.2619	5.17721	5.27761
AT1G50160	5.23692	5.00075	5.0917	4.64781	5.17148	5.38287	5.12402	5.07361	4.98504	5.07387	4.75985	5.00476	4.89212	4.88475	5.00382	4.91051	5.0038	5.10125	5.00718	5.02903
AT1G50190	5.34645	5.2487	5.17419	5.61903	5.42785	5.38287	9.94658	5.41202	5.23263	5.41229	5.52888	5.52852	5.07243	5.50023	5.25183	5.17364	5.25181	5.74236	5.53105	5.55384
AT1G50210	5.15899	5.17069	5.36188	5.3618	5.17148	5.45171	5.28499	5.07361	5.50795	5.8925	5.43155	5.36246	5.15478	5.14722	5.36149	5.25166	5.52752	5.62905	5.25527	5.27761
AT1G50220	5.23692	5.17069	5.43062	5.3618	4.80885	5.02455	4.94281	5.15597	5.34212	5.41229	5.25314	4.81201	5.15478	4.97765	5.25183	5.09115	5.4302	5.18381	5.17721	5.45635
AT1G50260	5.60341	5.6155	5.36188	5.43053	5.61631	5.45171	5.20675	5.89223	5.34212	5.60056	5.25314	5.8124	5.89098	5.59124	6.37919	6.66222	6.28952	7.74324	7.44264	7.8591
AT1G50270	7.32785	7.23924	7.34453	7.34444	7.34155	7.36719	7.17976	7.51601	7.02781	7.02944	7.24407	7.14483	8.00558	7.11471	7.24265	7.34392	6.94671	6.95762	7.05234	7.07653
AT1G50290	9.29611	9.3092	9.21422	9.41406	9.31007	9.33619	9.54894	9.29273	9.49078	9.39406	9.51358	9.31374	8.89598	8.98585	9.41372	9.51195	9.61165	9.32385	9.51595	9.64029
AT1G50325	4.98924	5.08822	4.81147	4.81139	5.17148	5.38287	4.94281	4.98626	4.98504	5.23414	5.00509	5.09226	4.98509	5.06492	5.73195	5.81123	5.52752	5.37165	6.29318	5.27761
AT1G50330	5.23692	5.17069	4.81147	5.3618	4.9084	6.40173	5.28499	5.23388	5.41076	5.15623	5.0926	5.00476	5.23268	4.78546	5.00382	5.25166	5.25181	5.01367	5.00718	5.19941
AT1G50340	4.57471	4.80809	5.0042	4.91097	5.17148	4.7788	4.67868	4.89328	4.57072	4.89354	5.0926	4.58949	4.62955	4.78546	4.7586	4.91051	4.91065	4.92043	4.65075	4.78316
AT1G50350	5.34645	5.2487	5.43062	5.00411	5.42785	5.54917	5.7662	5.15597	4.98504	5.79304	5.25314	5.17476	5.41081	5.40309	5.36149	5.36132	4.81107	5.37165	5.17721	5.45635
AT1G50390	4.89623	5.08822	5.36188	5.09161	5.24949	5.02455	5.12402	4.98626	5.15473	5.41229	5.62006	5.00476	5.07243	5.06492	4.81109	5.43005	5.0038	4.82075	5.00718	5.11674
AT1G50470	4.98924	5.17069	5.0917	4.91097	5.00153	4.83141	4.7902	4.89328	5.07238	5.07387	5.36281	4.81201	4.79275	4.97765	4.5886	4.64736	5.17378	5.10125	4.76187	5.11674
AT1G50530	5.15899	5.08822	5.17419	5.1741	5.17148	5.27303	5.12402	5.41202	4.89208	5.34364	5.0926	5.43119	5.15478	5.06492	5.1738	5.09115	5.0038	5.01367	5.0947	5.11674
AT1G50550	5.15899	4.80809	5.0042	4.64781	5.089	5.38287	6.03881	5.34338	4.6295	4.79415	4.81235	5.09226	4.98509	4.97765	5.09131	5.25166	4.81107	4.65698	4.914	5.11674
AT1G50560	5.98846	5.80816	5.36188	6.00441	5.42785	5.45171	5.28499	5.50922	5.41076	5.50949	5.36281	5.25279	5.34217	5.40309	5.25183	5.36132	5.09129	5.2619	5.17721	5.19941
AT1G50603	5.15899	5.08822	5.25222	5.00411	5.24949	5.19487	5.28499	6.07268	5.23263	5.60056	5.62006	5.17476	4.98509	5.14722	5.1738	5.43005	5.0038	5.37165	5.36495	5.27761
AT1G50659	6.36333	6.37586	6.19436	6.19427	6.19148	6.4862	5.94553	6.2705	6.82898	6.74004	6.46499	6.57506	6.44316	6.43503	6.37919	6.37901	6.66238	6.30022	5.91454	5.93784
AT1G50690	4.79681	4.75562	5.25222	5.43053	5.00153	4.83141	5.12402	4.98626	5.07238	4.89354	5.25314	5.00476	4.89212	4.88475	5.00382	5.36132	4.81107	5.2619	5.36495	5.19941
AT1G50691	5.23692	5.00075	5.43062	5.25213	5.17148	5.27303	5.20675	5.07361	5.15473	5.50949	5.7333	5.00476	5.15478	5.22507	5.36149	5.25166	5.17378	5.2619	5.4337	5.45635
AT1G50700	7.22642	7.14039	7.14422	7.24298	7.2401	7.07158	6.79474	7.51601	7.22175	7.12457	7.34553	7.43994	7.5147	7.6043	7.53565	7.53547	7.43887	7.64465	7.34785	7.27067
AT1G50732	10.9905	11.3029	10.8081	11.0075	10.8051	11.3301	11.244	10.0889	11.0856	10.9874	11.1084	10.5092	10.2879	10.0791	9.01555	8.81792	9.61165	6.95762	7.5394	8.35013
AT1G50735	5.23692	5.00075	5.25222	5.1741	5.35913	5.19487	5.12402	5.34338	4.6295	4.63091	5.0926	4.9116	4.79275	5.06492	5.09131	5.00365	5.0038	5.10125	4.46614	4.61263
AT1G50750	5.34645	5.35833	5.52795	5.61903	5.80898	5.64047	5.39493	5.41202	5.50795	5.71367	5.62006	5.6197	5.41081	5.59124	5.61871	5.61854	5.73193	5.53782	5.62224	5.55384
AT1G50760	5.51233	5.52435	5.36188	5.25213	5.35913	5.54917	5.7662	5.23388	5.41076	5.79304	6.57543	5.43119	5.508	5.33449	5.52754	5.52737	5.4302	5.37165	5.62224	5.27761
AT1G50770	5.15899	4.90764	5.0917	5.25213	5.35913	5.19487	5.46383	5.23388	5.41076	5.34364	5.0926	5.17476	5.34217	5.14722	5.1738	4.91051	5.25181	5.2619	5.00718	5.27761
AT1G50780	5.07661	5.00075	4.81147	5.1741	5.00153	5.19487	5.20675	4.89328	5.07238	5.34364	5.25314	5.25279	5.34217	5.50023	5.43022	5.25166	5.4302	5.2619	5.53105	5.27761
AT1G50790	6.55807	6.75572	6.46401	6.75941	6.57153	6.40173	6.41444	6.64313	6.73842	6.9276	6.6638	6.46462	6.64184	6.73027	6.28954	6.46342	6.66238	5.74236	5.91454	6.22116
AT1G50800	5.15899	5.00075	5.0042	5.1741	5.17148	5.45171	5.03626	4.89328	4.98504	5.60056	5.62006	5.25279	5.07243	5.14722	5.09131	5.09115	5.09129	5.2619	5.17721	5.19941
AT1G50810	4.98924	5.08822	5.0917	5.3618	5.17148	5.19487	5.28499	5.23388	5.41076	5.34364	6.57543	5.43119	5.23268	5.40309	5.36149	5.25166	5.25181	5.37165	5.17721	5.27761
AT1G50830	4.98924	4.80809	4.58896	5.09161	4.9084	4.93121	4.84288	4.7939	5.23263	5.23414	5.1751	5.17476	5.23268	5.14722	5.25183	5.25166	5.25181	5.10125	5.36495	5.19941
AT1G50850	4.98924	5.08822	4.64789	4.64781	5.24949	5.02455	5.12402	4.98626	5.07238	4.98652	5.00509	5.25279	5.23268	5.14722	5.09131	5.36132	5.17378	5.01367	5.00718	5.02903
AT1G50860	4.89623	5.08822	4.81147	4.75889	5.089	5.11222	5.12402	5.23388	5.15473	4.79415	5.0926	4.75952	4.98509	5.06492	4.7586	4.58844	5.09129	5.18381	4.81439	5.11674
AT1G50880	4.89623	4.75562	4.91105	5.00411	4.80885	5.11222	5.65274	5.15597	4.89208	4.63091	5.00509	5.09226	4.98509	4.78546	5.09131	4.81093	4.91065	4.7682	5.25527	4.93565
AT1G50954	4.89623	5.17069	4.81147	5.1741	5.17148	5.02455	9.84693	5.15597	5.15473	5.15623	5.43155	5.43119	5.07243	5.06492	5.25183	5.17364	5.17378	5.18381	5.91454	5.11674
AT1G50970	6.17819	6.08827	6.28996	6.09189	6.08911	5.75385	6.22895	6.36009	6.44311	6.36037	6.29093	6.66343	6.92602	6.82081	7.04862	7.14361	6.94671	6.95762	6.76278	6.40659
AT1G51000	5.15899	5.08822	5.36188	5.00411	5.35913	5.27303	5.39493	5.07361	5.23263	5.23414	5.62006	5.25279	5.34217	5.40309	5.09131	5.36132	5.17378	5.10125	5.36495	5.45635
AT1G51010	5.07661	5.08822	5.17419	5.00411	4.9084	4.93121	5.20675	5.07361	5.07238	5.34364	5.25314	5.09226	5.41081	5.40309	5.43022	5.36132	5.36147	5.37165	5.25527	5.55384
AT1G51020	5.23692	5.08822	4.91105	5.1741	5.35913	4.93121	5.12402	4.89328	4.7927	4.98652	4.81235	4.9116	5.15478	5.06492	5.25183	5.17364	5.0038	5.10125	5.0947	5.27761
AT1G51030	5.07661	5.35833	5.17419	5.25213	5.24949	5.38287	5.39493	5.34338	5.23263	4.63091	5.7333	5.25279	5.23268	5.22507	5.43022	5.43005	5.61869	5.53782	5.62224	5.64517
AT1G51035	5.41511	5.52435	5.52795	5.3618	5.24949	5.64047	5.28499	5.23388	5.34212	5.15623	5.36281	5.8124	5.41081	5.59124	6.09157	6.75891	6.66238	6.47434	6.29318	6.87748
AT1G51040	9.29611	9.3092	9.41416	9.1158	9.21119	9.63522	8.75522	9.49217	9.09415	9.29302	9.11691	9.11653	9.09421	9.08575	8.91721	9.01537	9.21376	9.32385	8.72237	8.94575
AT1G51050	5.15899	5.17069	5.0042	5.25213	5.17148	5.11222	4.94281	5.15597	5.23263	5.15623	5.1751	5.09226	5.34217	5.40309	5.1738	5.09115	5.0038	5.2619	5.0947	5.27761
AT1G51055	6.44769	6.08827	6.46401	6.37951	6.4611	6.02629	6.49894	6.17498	6.17366	5.98555	6.94815	6.29056	6.55352	6.54537	6.00409	5.81123	6.00407	5.44043	5.53105	5.27761
AT1G51085	5.23692	5.35833	5.43062	5.09161	5.52516	5.8334	5.7662	5.41202	5.23263	5.41229	6.00546	5.36246	5.34217	5.33449	5.25183	5.43005	4.81107	5.18381	5.25527	4.93565
AT1G51150	5.07661	5.08822	5.36188	5.09161	5.089	5.11222	4.94281	5.07361	4.98504	5.07387	5.00509	5.00476	5.07243	5.14722	5.1738	5.36132	5.36147	5.10125	5.17721	5.27761
AT1G51170	7.32785	7.23924	7.24308	7.53598	7.72963	8.44556	7.08452	8.10346	7.51465	7.5163	6.38058	7.5367	7.5147	7.70283	8.42216	8.42198	8.42214	8.03774	8.03044	8.4506
AT1G51175	5.23692	5.08822	5.17419	5.3618	5.35913	5.64047	4.84288	5.15597	5.34212	5.41229	5.0926	5.25279	5.07243	5.06492	4.91067	5.17364	5.09129	5.2619	5.00718	5.11674
AT1G51230	4.57471	4.80809	4.3962	4.81139	4.58642	4.83141	5.12402	5.07361	5.07238	4.89354	5.25314	5.17476	4.98509	4.97765	5.09131	5.25166	5.09129	5.2619	5.0947	4.8358
AT1G51270	7.12759	6.75572	7.14422	7.04895	7.14125	6.68514	7.27869	6.92732	7.32317	7.41957	8.32316	7.2437	8.10214	7.99719	6.6624	6.28936	7.14377	5.62905	5.4337	5.64517
AT1G51290	5.23692	6.46025	4.91105	5.3618	5.35913	5.45171	5.39493	5.41202	4.7927	5.23414	5.1751	5.09226	5.15478	5.06492	5.25183	5.17364	4.91065	5.10125	4.914	5.02903
AT1G51300	5.71655	5.52435	5.73236	5.73227	5.72954	5.93307	5.56138	5.34338	5.59901	5.71367	5.36281	5.52852	5.34217	5.59124	5.52754	5.43005	5.25181	5.74236	5.53105	5.38748
AT1G51320	4.89623	5.2487	5.0917	5.09161	4.9084	5.19487	5.12402	5.15597	4.89208	5.23414	4.81235	5.09226	5.07243	5.14722	5.1738	5.25166	5.09129	5.01367	5.0947	5.27761
AT1G51330	5.89541	5.80816	5.81181	5.61903	5.80898	5.64047	5.56138	5.60029	5.79148	5.71367	5.36281	5.6197	5.41081	5.59124	5.43022	5.43005	5.36147	5.53782	5.25527	5.64517
AT1G51402	5.41511	5.35833	5.61912	5.3618	5.35913	5.11222	5.03626	5.34338	5.41076	5.23414	5.25314	5.6197	5.59906	5.50023	5.43022	5.52737	5.4302	5.37165	5.53105	5.45635
AT1G51430	9.69511	9.60819	9.61211	9.71204	9.7091	9.53567	9.84693	9.88974	9.69033	9.69201	9.91118	10.3103	9.98864	10.1791	9.90973	9.51195	9.90971	9.22496	9.41754	9.04411
AT1G51470	5.23692	5.2487	5.36188	5.25213	5.17148	4.83141	5.28499	5.23388	4.98504	5.15623	5.0926	5.25279	5.07243	5.22507	5.1738	5.17364	5.17378	5.37165	5.53105	5.45635
AT1G51480	5.23692	5.2487	5.17419	5.43053	5.35913	5.19487	5.39493	5.34338	5.50795	5.23414	5.25314	5.17476	5.34217	5.33449	5.52754	5.43005	5.25181	5.37165	5.36495	5.38748
AT1G51490	5.34645	5.35833	5.0042	5.43053	5.17148	5.19487	5.20675	4.89328	5.15473	4.79415	5.25314	5.25279	5.07243	5.14722	5.1738	5.25166	5.36147	5.10125	5.17721	5.38748
AT1G51530	5.51233	5.35833	5.43062	5.43053	5.52516	5.75385	5.46383	5.50922	5.34212	5.50949	6.19533	5.52852	6.64184	5.33449	5.36149	5.61854	5.4302	5.92147	5.53105	5.93784
AT1G51570	12.1889	12.0023	12.0062	12.0061	12.2029	12.2292	11.6431	12.2855	11.9843	11.986	11.8075	11.5073	11.7847	11.8761	11.4063	11.4061	11.6061	9.82128	10.0138	10.2376
AT1G51645	7.42261	7.72877	7.43932	7.53598	7.43633	7.36719	7.27869	8.0069	7.80975	7.71279	7.34553	7.5367	7.61265	7.6043	7.53565	7.53547	7.63361	6.67321	6.8534	7.17175
AT1G51670	5.98846	6.19064	6.09198	6.37951	6.4611	5.75385	5.94553	6.2705	5.98397	5.98555	5.62006	6.76012	6.35881	6.43503	6.75909	6.57385	6.57401	6.95762	6.66609	6.69005
AT1G51750	4.89623	5.08822	5.0917	5.09161	5.089	5.11222	5.28499	5.07361	5.50795	5.15623	5.52888	5.36246	4.89212	4.73313	5.1738	5.17364	5.25181	5.18381	5.17721	5.45635
AT1G51780	4.89623	5.35833	5.25222	5.09161	5.00153	5.19487	5.65274	5.07361	5.07238	5.07387	4.91194	4.9116	4.89212	4.78546	5.00382	4.91051	5.0038	5.18381	4.76187	4.8358
AT1G51802	5.34645	5.2487	5.0042	5.25213	5.24949	5.45171	5.28499	5.50922	5.50795	5.23414	6.09294	5.52852	5.508	5.50023	5.36149	5.73178	5.4302	5.18381	5.53105	5.64517
AT1G51810	5.23692	5.2487	4.81147	5.1741	5.35913	5.19487	5.28499	5.07361	4.98504	5.34364	5.00509	4.81201	4.89212	4.88475	5.09131	5.17364	5.09129	5.10125	5.25527	5.11674
AT1G51823	4.98924	5.35833	5.17419	5.09161	5.089	5.19487	5.12402	5.07361	4.98504	5.23414	5.25314	5.09226	4.98509	5.14722	4.91067	5.09115	5.0038	5.37165	4.914	5.02903
AT1G51830	5.41511	5.00075	5.36188	5.1741	5.17148	5.45171	5.20675	5.41202	5.15473	5.07387	5.1751	5.25279	5.23268	5.22507	5.1738	5.09115	5.17378	5.10125	5.00718	5.11674
AT1G51840	4.79681	5.35833	5.0042	4.81139	5.00153	5.02455	5.20675	5.15597	4.98504	4.89354	5.00509	5.00476	4.89212	4.97765	4.91067	5.00365	4.75858	4.40497	4.81439	4.67174
AT1G51880	5.41511	5.52435	5.52795	5.1741	5.35913	4.93121	5.28499	5.07361	4.89208	5.07387	5.0926	5.25279	5.23268	4.88475	5.1738	4.81093	4.75858	4.7682	4.76187	5.02903
AT1G51890	5.41511	5.52435	5.73236	5.3618	5.42785	5.02455	5.28499	5.34338	4.89208	4.98652	5.36281	5.00476	5.34217	5.06492	4.81109	5.09115	5.25181	4.82075	5.17721	4.61263
AT1G51900	5.34645	5.35833	5.36188	5.52786	5.42785	5.45171	5.56138	5.41202	5.50795	5.41229	6.00546	5.52852	5.34217	5.33449	5.36149	5.43005	5.4302	5.44043	5.36495	5.55384
AT1G51913	5.15899	5.2487	5.43062	5.25213	5.24949	4.93121	5.56138	5.15597	5.15473	5.07387	4.91194	5.09226	4.74037	5.14722	5.09131	4.91051	5.0038	4.92043	5.00718	4.67174
AT1G51915	4.98924	5.08822	4.81147	5.25213	5.17148	5.11222	4.94281	5.07361	4.89208	5.15623	4.91194	5.00476	4.62955	4.97765	5.09131	5.43005	5.0038	5.2619	5.00718	5.11674
AT1G51970	4.98924	5.2487	4.81147	5.00411	5.00153	5.02455	5.20675	4.74151	4.98504	5.15623	5.25314	5.09226	5.23268	5.06492	4.81109	4.91051	4.75858	5.37165	5.0947	4.8358
AT1G52010	5.07661	5.17069	5.36188	5.3618	4.9084	5.19487	5.28499	5.07361	5.15473	5.34364	5.36281	5.17476	5.07243	4.97765	5.09131	5.00365	5.09129	5.44043	5.00718	4.93565
AT1G52020	5.15899	5.35833	5.43062	5.43053	5.42785	5.11222	5.46383	5.23388	5.15473	4.89354	5.43155	5.36246	5.23268	5.22507	5.25183	5.36132	5.36147	5.37165	5.4337	5.55384
AT1G52040	6.07588	6.08827	6.09198	6.09189	6.3767	6.02629	6.22895	6.64313	6.44311	6.55509	6.19533	6.85074	6.55352	6.73027	6.75909	6.46342	6.57401	5.10125	5.53105	5.64517
AT1G52050	5.15899	5.17069	5.0917	5.25213	5.089	5.19487	5.20675	4.98626	4.89208	4.98652	5.1751	5.17476	4.79275	4.97765	5.1738	5.00365	4.58858	5.01367	5.25527	5.11674
AT1G52060	5.23692	5.2487	5.25222	5.52786	5.089	5.27303	5.28499	5.34338	5.34212	5.07387	4.91194	5.25279	4.89212	5.06492	5.1738	5.00365	5.25181	5.10125	5.17721	5.02903
AT1G52070	5.34645	5.9077	5.36188	5.73227	5.24949	5.54917	5.12402	4.98626	5.23263	5.41229	5.00509	5.17476	4.98509	5.33449	5.1738	5.17364	5.25181	5.18381	5.17721	5.38748
AT1G52085	5.41511	5.52435	5.61912	5.25213	5.42785	5.27303	5.12402	5.41202	4.98504	5.07387	4.81235	5.43119	5.15478	4.78546	5.00382	4.64736	5.17378	4.82075	5.0947	4.8358
AT1G52087	4.98924	5.17069	5.43062	5.1741	5.17148	5.45171	5.03626	5.07361	5.23263	5.23414	4.91194	5.25279	5.23268	5.33449	5.1738	5.36132	5.17378	5.18381	5.17721	5.19941
AT1G52090	4.98924	5.00075	4.81147	5.1741	4.80885	4.7788	5.39493	4.98626	4.98504	5.07387	5.0926	5.09226	5.15478	5.06492	4.91067	5.09115	4.91065	5.01367	5.0947	5.19941
AT1G52100	6.36333	6.37586	6.28996	6.28986	6.19148	5.45171	6.22895	6.07268	5.89093	5.71367	5.7333	6.0051	5.79153	5.59124	6.37919	6.75891	6.19392	5.53782	5.62224	5.93784
AT1G52110	5.15899	5.17069	5.0917	5.1741	5.00153	5.54917	4.84288	5.23388	5.07238	5.41229	5.43155	5.36246	4.79275	5.06492	4.91067	5.09115	5.09129	5.18381	5.53105	5.38748
AT1G52120	5.23692	5.52435	5.0042	4.64781	5.35913	4.7788	5.12402	5.15597	4.7927	5.07387	5.1751	4.75952	5.15478	5.22507	4.91067	4.91051	5.17378	5.2619	5.25527	5.02903
AT1G52130	5.51233	5.80816	5.43062	5.43053	5.52516	5.19487	5.65274	5.41202	5.23263	5.23414	5.25314	5.43119	5.34217	5.50023	5.8114	5.81123	5.73193	5.2619	5.17721	5.38748
AT1G52180	4.89623	4.90764	5.0042	5.3618	5.00153	5.02455	4.7902	5.34338	4.98504	4.63091	4.81235	4.58949	4.89212	4.88475	4.64752	5.00365	4.6475	4.65698	4.76187	4.4866
AT1G52185	5.15899	5.2487	4.91105	5.3618	4.80885	5.27303	5.03626	4.89328	5.07238	5.07387	5.25314	5.36246	5.23268	5.40309	5.00382	5.36132	5.25181	5.2619	5.17721	5.27761
AT1G52210	4.89623	5.08822	5.17419	5.09161	5.24949	4.93121	5.03626	4.89328	4.89208	5.07387	5.00509	5.09226	4.57077	4.88475	4.91067	4.75844	4.58858	5.18381	5.0947	5.19941
AT1G52211	4.89623	5.42705	5.43062	4.81139	4.75638	5.11222	5.03626	4.98626	5.07238	5.15623	5.43155	5.17476	4.89212	5.06492	5.09131	4.81093	5.09129	5.2619	4.81439	5.11674
AT1G52270	8.70206	8.91374	8.32215	8.61936	8.61644	8.54342	8.45874	8.40233	8.79683	8.69897	8.32316	8.42322	8.20235	8.39258	9.11546	9.31249	8.81808	8.43328	9.01936	8.74707
AT1G52325	5.23692	5.08822	5.0042	5.3618	4.9084	4.7788	5.20675	4.89328	5.23263	5.23414	5.62006	5.17476	5.23268	5.22507	5.36149	5.43005	5.17378	5.2619	5.17721	5.38748
AT1G52347	9.39716	9.50865	9.21422	9.61201	9.41113	9.63522	10.0468	9.19385	9.59031	9.49246	9.91118	9.5132	9.49084	9.48236	9.11546	9.11528	9.01553	8.82925	9.51595	9.24236
AT1G52390	5.51233	5.9077	5.91137	6.09189	6.08911	6.40173	6.03881	5.79277	6.07137	6.07295	6.19533	5.43119	5.59906	5.59124	5.09131	4.81093	5.52752	4.92043	5.00718	5.19941
AT1G52430	6.27373	6.00081	6.37961	5.91128	6.08911	5.93307	6.32467	5.89223	6.07137	6.27078	6.76049	6.29056	6.44316	6.43503	6.6624	6.28936	6.57401	6.95762	6.76278	6.31685
AT1G52440	5.15899	5.42705	4.81147	5.00411	5.35913	5.19487	5.39493	5.23388	5.23263	5.15623	5.36281	5.25279	5.89098	4.97765	5.1738	5.25166	5.36147	6.01464	5.91454	5.55384
AT1G52450	6.17819	5.9077	6.09198	5.91128	5.90852	5.64047	6.22895	6.17498	6.07137	5.79304	6.38058	6.29056	6.44316	6.35071	6.46359	6.19377	6.46357	6.86056	6.38284	6.03108
AT1G52460	4.57471	4.80809	4.91105	4.75889	4.58642	4.83141	4.84288	5.07361	4.89208	4.74176	4.64875	5.09226	4.79275	4.73313	4.81109	5.09115	5.17378	5.74236	5.62224	5.38748
AT1G52470	4.98924	4.80809	4.81147	5.09161	5.00153	4.4824	4.67868	4.63067	4.89208	4.74176	4.64875	4.58949	5.15478	4.78546	5.09131	5.09115	5.25181	4.92043	4.81439	4.93565
AT1G52520	7.12759	7.14039	7.14422	7.04895	7.04609	6.68514	6.88544	7.12429	7.41792	7.41957	7.14521	7.04966	7.32322	7.31491	7.53565	7.73202	7.43887	7.94017	7.93288	7.8591
AT1G52550	7.22642	6.84632	7.24308	6.85003	6.84718	7.16679	7.08452	6.83033	7.22175	7.2234	6.85111	6.76012	6.82903	6.91778	6.94673	6.94655	7.0486	7.2536	7.24639	7.17175
AT1G52610	5.23692	5.35833	5.0042	5.1741	5.24949	5.45171	5.39493	4.89328	5.15473	5.15623	5.00509	5.17476	5.34217	5.14722	5.09131	4.91051	5.25181	5.01367	5.00718	5.27761
AT1G52615	5.23692	5.35833	5.43062	5.25213	5.52516	5.64047	5.56138	5.34338	5.23263	5.50949	5.43155	5.36246	5.15478	5.40309	5.36149	5.25166	5.0038	5.74236	5.36495	4.93565
AT1G52618	5.15899	5.2487	5.43062	5.3618	5.00153	5.27303	5.28499	5.23388	5.71211	5.41229	5.0926	5.25279	5.41081	5.40309	5.36149	5.17364	5.4302	5.10125	5.25527	5.11674
AT1G52650	5.60341	5.35833	5.25222	5.52786	5.61631	5.38287	5.28499	5.23388	5.07238	5.15623	5.0926	5.43119	5.34217	5.40309	5.52754	5.25166	5.36147	5.2619	5.53105	5.19941
AT1G52670	9.49556	9.41025	9.21422	9.21412	9.31007	9.43726	9.15221	9.09554	9.19246	9.29302	8.91866	8.62009	8.69736	8.88753	8.61902	8.61884	8.51999	7.84189	8.22726	7.8591
AT1G52696	4.89623	5.17069	5.0042	5.00411	5.00153	5.19487	4.94281	4.7939	5.07238	4.89354	5.0926	4.46388	5.15478	4.78546	5.09131	5.00365	5.0038	4.92043	4.76187	4.67174
AT1G52710	7.22642	7.14039	7.24308	7.24298	7.14125	7.07158	7.57186	7.12429	7.22175	6.9276	7.53708	7.43994	7.61265	7.6043	7.9291	7.83065	7.92908	8.33283	8.42596	7.66183
AT1G52825	9.39716	9.60819	9.21422	9.41406	9.11287	9.23729	9.45052	8.89731	9.19246	9.29302	9.11691	9.01662	8.79688	8.88753	8.8181	9.2136	9.11544	9.02672	9.11928	9.04411
AT1G52827	9.69511	10.0065	9.51257	9.71204	9.60907	9.23729	9.84693	9.88974	9.59031	9.49246	9.91118	10.21	9.69039	9.78029	11.4063	11.3062	10.608	9.92093	11.1108	10.5369
AT1G52840	4.79681	4.80809	5.17419	5.00411	4.75638	4.93121	4.94281	5.07361	5.15473	4.63091	5.43155	4.81201	5.07243	5.14722	5.00382	4.91051	5.09129	4.92043	5.0947	5.11674
AT1G52850	5.15899	5.35833	5.0917	5.09161	5.089	5.27303	5.28499	5.15597	5.15473	4.98652	5.0926	5.09226	5.15478	5.22507	5.1738	5.17364	5.0038	5.37165	5.25527	5.19941
AT1G52857	5.07661	4.90764	5.0042	4.64781	5.00153	5.27303	5.28499	4.98626	4.98504	5.34364	5.0926	5.17476	4.98509	5.06492	5.1738	4.81093	5.0038	4.82075	5.0947	5.19941
AT1G52905	7.71585	7.72877	7.83126	7.63396	7.63107	7.55881	7.38021	7.51601	7.71114	7.5163	7.34553	7.83189	7.61265	7.70283	8.12324	8.32153	8.12322	7.74324	8.22726	8.1516
AT1G52940	4.98924	5.00075	4.81147	5.25213	4.64532	4.83141	5.39493	4.89328	5.07238	5.07387	5.0926	4.58949	5.23268	5.14722	5.00382	4.91051	4.81107	4.82075	5.00718	5.02903
AT1G52942	5.60341	5.35833	5.61912	5.25213	5.35913	5.27303	5.56138	5.23388	5.71211	5.79304	5.43155	5.17476	5.71216	5.70429	5.52754	5.43005	5.36147	5.44043	5.53105	5.38748
AT1G52960	5.34645	5.52435	5.36188	5.09161	5.17148	5.54917	5.65274	5.15597	5.34212	5.23414	5.52888	5.17476	5.41081	5.59124	5.00382	5.43005	5.4302	5.10125	5.36495	5.45635
AT1G52970	5.07661	5.42705	5.0917	5.25213	5.42785	5.27303	5.56138	5.50922	5.50795	5.60056	5.91232	5.36246	5.15478	5.50023	7.14379	7.73202	7.43887	8.33283	8.42596	7.95741
AT1G52990	7.03246	7.53222	6.94716	6.85003	6.9442	6.96964	7.17976	7.12429	7.22175	7.32481	7.14521	7.2437	6.82903	6.82081	7.83083	8.12306	7.43887	7.05953	7.14752	7.66183
AT1G53023	5.23692	5.08822	5.17419	4.91097	5.24949	5.11222	8.0631	4.89328	5.07238	4.98652	6.19533	5.36246	5.23268	5.14722	5.36149	5.25166	5.17378	5.18381	5.17721	5.27761
AT1G53025	7.12759	6.75572	6.85012	6.94706	6.9442	7.07158	6.69796	7.12429	7.02781	7.12457	6.57543	6.94777	6.82903	7.0196	6.94673	7.04844	6.75906	6.86056	6.76278	6.69005
AT1G53039	4.38236	4.64458	5.0917	4.39612	5.00153	4.83141	4.84288	4.74151	4.37849	4.57212	4.64875	4.81201	4.79275	4.78546	4.81109	4.81093	4.75858	4.92043	4.914	4.61263
AT1G53060	8.01025	8.11979	7.83126	8.32206	8.02409	8.14657	8.15972	7.90936	7.80975	7.8114	7.24407	7.73325	7.41797	7.31491	6.57403	6.75891	6.66238	6.01464	6.00769	6.40659
AT1G53170	10.8908	10.6045	11.1074	11.4066	11.5036	11.3301	10.7443	11.4861	10.7863	10.7879	9.71315	11.4074	10.5866	10.7778	11.8061	11.9058	11.4063	10.5194	10.4123	11.1357
AT1G53220	5.41511	5.72872	5.73236	5.52786	5.42785	5.8334	5.7662	5.50922	5.50795	5.71367	5.43155	5.6197	5.34217	5.33449	5.00382	5.36132	5.4302	5.37165	5.36495	5.55384
AT1G53233	6.07588	6.46025	6.19436	6.09189	6.28706	5.8334	6.03881	5.98528	6.35876	7.5163	6.29093	5.8124	5.79153	5.88304	5.36149	5.52737	5.4302	5.2619	5.25527	5.27761
AT1G53265	4.38236	4.64458	5.0917	5.1741	5.00153	5.02455	5.12402	4.7939	5.07238	4.98652	5.25314	5.09226	4.98509	5.06492	5.1738	4.91051	5.09129	5.01367	5.00718	4.8358
AT1G53282	4.98924	5.2487	5.0042	5.09161	4.9084	4.7788	4.94281	5.07361	4.7927	5.15623	5.36281	5.17476	5.23268	5.40309	5.1738	5.43005	5.17378	5.01367	5.0947	5.11674
AT1G53285	5.23692	5.00075	5.36188	5.09161	5.35913	5.45171	5.56138	5.23388	5.34212	5.41229	5.1751	5.43119	5.34217	5.40309	5.36149	5.17364	5.25181	5.18381	5.17721	5.45635
AT1G53325	5.15899	5.08822	4.91105	5.09161	5.089	5.64047	5.12402	5.41202	4.74033	4.63091	5.36281	4.81201	4.44549	4.6224	5.00382	5.09115	4.58858	5.01367	5.25527	4.93565
AT1G53340	5.15899	5.2487	5.52795	5.1741	5.089	5.19487	5.39493	5.07361	5.34212	5.41229	5.43155	5.36246	5.07243	5.22507	4.81109	5.09115	5.17378	4.82075	5.36495	5.27761
AT1G53366	4.79681	4.90764	5.36188	5.1741	4.75638	5.11222	5.03626	5.07361	5.07238	5.23414	5.43155	5.25279	4.98509	5.33449	5.09131	5.25166	5.09129	5.01367	5.17721	5.11674
AT1G53370	4.89623	4.80809	4.58896	4.81139	5.089	5.02455	5.03626	4.89328	4.98504	4.98652	5.00509	4.64842	5.15478	4.78546	4.81109	4.46285	5.17378	5.01367	4.914	4.61263
AT1G53440	9.79349	9.70822	9.61211	9.81042	9.80748	9.13896	10.0468	8.99564	9.59031	9.69201	10.4099	9.31374	10.0876	9.98015	8.71856	8.42198	8.81808	8.23457	8.42596	8.1516
AT1G53480	11.4895	11.7026	11.4067	11.6065	11.6035	11.4299	11.4433	11.3863	11.5847	11.5864	11.6076	11.8071	11.7847	11.7762	12.1057	12.3054	12.1057	11.2183	11.9098	11.6349
AT1G53541	5.98846	6.08827	6.28996	5.73227	5.90852	5.93307	6.03881	5.41202	5.71211	5.71367	5.36281	6.09258	5.41081	5.50023	5.52754	5.81123	5.52752	5.10125	5.62224	5.11674
AT1G53542	8.60253	8.91374	8.719	8.4225	8.02409	8.94069	8.25999	7.71251	8.20229	8.00719	8.0281	8.32278	7.5147	7.6043	8.02666	8.32153	7.92908	7.05953	7.5394	7.467
AT1G53543	5.79593	6.08827	5.81181	5.73227	5.42785	5.64047	5.65274	5.60029	5.50795	5.34364	5.62006	5.6197	5.59906	5.59124	5.61871	5.61854	5.52752	5.18381	5.36495	5.45635
AT1G53610	5.07661	5.08822	5.0042	4.91097	5.17148	5.38287	11.244	4.89328	5.23263	5.60056	5.7333	5.17476	4.98509	5.59124	5.1738	5.09115	5.17378	5.37165	5.36495	5.27761
AT1G53620	4.63353	4.90764	5.17419	5.00411	4.80885	4.83141	5.20675	4.98626	5.41076	4.98652	4.81235	5.17476	5.15478	5.06492	4.7586	5.09115	4.75858	5.18381	5.17721	5.11674
AT1G53625	5.15899	5.42705	5.36188	5.00411	5.52516	5.27303	5.56138	5.41202	5.23263	5.41229	5.52888	5.25279	5.41081	5.22507	5.25183	5.36132	5.25181	5.53782	5.36495	5.27761
AT1G53630	5.34645	5.08822	5.0917	5.00411	5.35913	5.11222	5.28499	5.23388	4.98504	5.50949	5.00509	4.81201	4.74037	4.88475	4.5886	4.91051	4.81107	5.01367	5.17721	5.19941
AT1G53633	6.93061	6.84632	6.94716	7.24298	6.9442	7.75543	7.86719	7.41928	7.6126	7.41957	7.53708	7.2437	7.41797	6.91778	6.46359	6.75891	6.84968	6.95762	6.38284	7.17175
AT1G53640	5.41511	5.17069	5.43062	5.52786	5.24949	6.02629	5.39493	5.89223	5.15473	4.98652	5.81276	5.73295	5.71216	5.33449	5.52754	5.43005	5.52752	5.82186	5.25527	5.45635
AT1G53660	5.07661	5.17069	5.0917	5.3618	5.17148	5.27303	6.22895	5.07361	5.23263	5.34364	5.00509	5.09226	5.07243	5.06492	5.43022	5.36132	5.36147	5.2619	5.0947	5.38748
AT1G53683	5.89541	5.80816	5.61912	5.81172	5.80898	6.11386	5.8458	5.50922	5.50795	5.60056	5.43155	5.25279	5.508	5.50023	5.1738	5.17364	5.25181	5.92147	5.36495	5.27761
AT1G53687	5.71655	5.6155	5.0917	5.52786	5.52516	5.64047	5.56138	5.41202	5.34212	5.41229	5.25314	5.17476	5.34217	5.22507	5.25183	5.25166	5.17378	5.10125	5.0947	5.19941
[truncated: 30,794 more rows]

## Sheet: A. thaliana DEGs
Gene ID	Day 1 vs Day 0 log2fc	Day 1 vs Day 0 padj	Day 3 vs Day 0 log2fc	Day 3 vs Day 0 padj	Day 5 vs Day 0 log2fc	Day 5 vs Day 0 padj	Day 7 vs Day 0 log2fc	Day 7 vs Day 0 padj	Day 9 vs Day 0 log2fc	Day 9 vs Day 0 padj	Day 3 vs Day 1 log2fc	Day 3 vs Day 1 padj	Day 5 vs Day 1 log2fc	Day 5 vs Day 1 padj	Day 7 vs Day 1 log2fc	Day 7 vs Day 1 padj	Day 9 vs Day 1 log2fc	Day 9 vs Day 1 padj	Day 5 vs Day 3 log2fc	Day 5 vs Day 3 padj	Day 7 vs Day 3 log2fc	Day 7 vs Day 3 padj	Day 9 vs Day 3 log2fc	Day 9 vs Day 3 padj	Day 7 vs Day 5 log2fc	Day 7 vs Day 5 padj	Day 9 vs Day 5 log2fc	Day 9 vs Day 5 padj	Day 9 vs Day 7 log2fc	Day 9 vs Day 7 padj
AT1G01046	-0.00110413	NA	-0.154424	NA	0.105964	NA	-0.0830192	NA	0.00410272	NA	-0.15332	NA	0.107068	NA	-0.0819151	NA	0.00520685	NA	0.260388	NA	0.071405	NA	0.158527	NA	-0.188983	NA	-0.101861	NA	0.087122	NA
AT1G01073	-0.0232448	0.998962	-0.0443552	0.95188	-0.098798	0.815593	-0.0374474	0.928827	0.610521	0.0145243	-0.0211104	0.969777	-0.0755532	0.855485	-0.0142026	0.971829	0.633766	0.00560702	-0.0544427	0.928012	0.00690779	0.986511	0.654876	0.00399993	0.0613505	0.907939	0.709319	0.00430106	0.647969	0.0111168
AT1G01100	-0.133505	0.982024	-0.292186	0.40002	-0.388763	0.131837	-0.258577	0.311253	-0.673675	0.00138398	-0.158681	0.641646	-0.255258	0.326348	-0.125072	0.649119	-0.54017	0.0066469	-0.0965774	0.82182	0.0336088	0.913678	-0.381489	0.0654089	0.130186	0.709114	-0.284912	0.228379	-0.415098	0.0688572
AT1G01115	0.0689237	NA	0.172034	NA	0.279402	NA	0.0381051	0.935991	0.128902	0.746689	0.10311	NA	0.210478	NA	-0.0308186	0.944009	0.0599778	0.877259	0.107368	NA	-0.133929	NA	-0.0431326	0.914954	-0.241297	NA	-0.1505	0.697494	0.0907964	NA
AT1G01130	0.141497	0.9916	0.371842	0.487321	1.09602	0.00105156	-0.127398	0.780263	0.585518	0.075857	0.230345	0.644883	0.954522	0.00259759	-0.268895	0.471592	0.444021	0.159388	0.724177	0.04831	-0.49924	0.12788	0.213676	0.556408	-1.22342	0.000151825	-0.510501	0.124626	0.712916	0.0296491
AT1G01150	0.0944872	NA	0.111566	NA	0.176332	NA	0.250559	0.496343	0.222489	0.535512	0.0170785	NA	0.0818447	NA	0.156072	0.671616	0.128002	0.714451	0.0647662	NA	0.138994	NA	0.110924	0.760111	0.0742275	NA	0.0461576	0.917746	-0.0280699	NA
AT1G01183	-0.27327	NA	-0.0886743	NA	0.0820819	NA	0.00663019	NA	-0.144964	0.723463	0.184595	NA	0.355352	NA	0.2799	NA	0.128306	NA	0.170756	NA	0.0953045	NA	-0.0562893	NA	-0.0754517	NA	-0.227046	NA	-0.151594	NA
AT1G01270	-0.0215429	0.998962	-0.122106	0.830341	-0.20879	0.55912	-0.262829	0.396249	-0.0870685	0.799506	-0.100563	0.823627	-0.187247	0.580321	-0.241286	0.410369	-0.0655256	0.838282	-0.0866839	0.867611	-0.140723	0.662625	0.0350373	0.920214	-0.0540389	0.918914	0.121721	0.72671	0.17576	0.597163
AT1G01305	0.226571	NA	-0.0639227	NA	0.0260918	NA	2.9668	NA	2.26555	NA	-0.290493	NA	-0.200479	NA	2.74023	NA	2.03898	NA	0.0900146	NA	3.03072	NA	2.32948	NA	2.94071	NA	2.23946	NA	-0.701245	NA
AT1G01390	0.305177	0.930402	0.0385274	0.965553	-0.364982	0.353819	-1.64972	3.21e-08	-2.91575	1.39e-21	-0.266649	0.551903	-0.670159	0.0360908	-1.9549	1.36e-12	-3.22093	3.85e-29	-0.403509	0.337052	-1.68825	1.54e-09	-2.95428	1.29e-24	-1.28474	4.84e-05	-2.55077	1.41e-16	-1.26603	0.000144163
AT1G01400	0.0264885	NA	0.161272	NA	0.159429	NA	0.299061	NA	0.222567	0.569599	0.134783	NA	0.132941	NA	0.272573	NA	0.196079	0.586298	-0.00184266	NA	0.137789	NA	0.0612955	NA	0.139632	NA	0.0631381	NA	-0.0764939	NA
AT1G01410	0.14718	NA	0.407937	NA	0.307934	NA	0.309706	NA	0.246184	0.504591	0.260757	NA	0.160754	NA	0.162525	NA	0.0990037	0.791166	-0.100003	NA	-0.0982314	NA	-0.161753	NA	0.00177146	NA	-0.0617503	NA	-0.0635218	NA
AT1G01448	-0.161788	0.980438	-0.191083	0.684378	-0.115171	0.75649	0.0364953	0.920262	0.128384	0.671935	-0.0292949	0.954146	0.0466175	0.908035	0.198284	0.485017	0.290172	0.232561	0.0759124	0.882734	0.227578	0.404333	0.319467	0.179599	0.151666	0.690379	0.243555	0.372578	0.0918889	0.783327
AT1G01471	-0.16823	NA	-0.12058	NA	-0.173765	NA	-0.191144	NA	-0.142448	NA	0.0476505	NA	-0.00553446	NA	-0.0229132	NA	0.0257825	NA	-0.0531849	NA	-0.0705637	NA	-0.021868	NA	-0.0173788	NA	0.0313169	NA	0.0486957	NA
AT1G01530	-0.0714173	NA	-0.0485935	NA	-0.17974	NA	-0.0756322	0.854632	-0.0609519	0.875358	0.0228238	NA	-0.108323	NA	-0.00421489	0.992324	0.0104653	0.978096	-0.131147	NA	-0.0270387	0.947646	-0.0123584	0.974553	0.104108	NA	0.118788	0.759905	0.0146802	NA
AT1G01560	0.232562	0.991368	-0.374847	0.629095	-0.0399106	0.956571	-2.47522	1.31e-09	-1.87853	2.87e-06	-0.607409	0.252688	-0.272472	0.6311	-2.70778	9.65e-13	-2.11109	1.36e-08	0.334936	0.628039	-2.10037	5.85e-08	-1.50368	7.38e-05	-2.43531	5.79e-09	-1.83862	5.09e-06	0.596692	0.219004
AT1G01700	0.0131919	0.998962	-0.219704	0.60157	-0.248524	0.421138	-0.436774	0.0857697	-0.592792	0.0128845	-0.232895	0.481797	-0.261716	0.352982	-0.449966	0.0554688	-0.605984	0.00614783	-0.0288202	0.958083	-0.21707	0.427662	-0.373089	0.11681	-0.18825	0.596024	-0.344268	0.187628	-0.156018	0.629505
AT1G01810	-0.00424458	0.998962	-0.10982	0.833683	0.114305	0.741411	0.266793	0.309889	0.586611	0.00632837	-0.105575	0.791318	0.11855	0.712245	0.271038	0.260739	0.590855	0.00276409	0.224125	0.528053	0.376613	0.0988293	0.69643	0.000385032	0.152488	0.654019	0.472306	0.0293454	0.319817	0.168841
AT1G01820	-0.084479	0.982024	-0.00198056	0.996376	0.055058	0.786732	0.204489	0.154702	0.387583	0.00210396	0.0824985	0.694676	0.139537	0.37763	0.288968	0.0207164	0.472062	4.09e-05	0.0570385	0.823756	0.206469	0.119943	0.389563	0.000829598	0.149431	0.379196	0.332525	0.00939034	0.183094	0.200758
AT1G01870	-0.365319	0.92037	-0.509575	0.318565	-1.0158	0.00523366	-1.20698	0.000307148	-0.443267	0.227876	-0.144256	0.806453	-0.650477	0.0769572	-0.841657	0.00966555	-0.0779485	0.855938	-0.506221	0.263305	-0.697401	0.0379497	0.0663072	0.883302	-0.19118	0.735961	0.572528	0.106308	0.763708	0.0298652
AT1G02000	-0.020711	0.998782	-0.211797	0.496961	-0.544332	0.00767599	0.245056	0.236201	1.2318	3.48e-14	-0.191086	0.467055	-0.523621	0.00639447	0.265767	0.155926	1.25251	9.91e-17	-0.332536	0.166667	0.456853	0.00854958	1.4436	1.64e-21	0.789388	2.47e-05	1.77614	2.07e-26	0.986747	2.3e-09
AT1G02030	-0.270986	0.929748	-0.0444747	0.950941	0.237446	0.493376	0.791857	0.000996085	0.504774	0.0458652	0.226512	0.57552	0.508432	0.0696478	1.06284	1.91e-06	0.775761	0.000690108	0.281921	0.454057	0.836332	0.000158516	0.549249	0.0162601	0.554411	0.0319007	0.267328	0.325414	-0.287083	0.268272
AT1G02060	0.0127615	0.998962	0.15585	0.717019	0.0869342	0.799303	-0.0274967	0.935991	-0.255446	0.317487	0.143089	0.675769	0.0741727	0.820608	-0.0402582	0.898736	-0.268207	0.246116	-0.0689162	0.875658	-0.183347	0.462151	-0.411296	0.0518654	-0.114431	0.752275	-0.34238	0.147337	-0.227949	0.395016
AT1G02074	0.360011	0.829935	0.161813	0.770926	0.0846613	0.843633	0.0663742	0.869462	-0.133481	0.707913	-0.198198	0.613059	-0.27535	0.381972	-0.293637	0.300676	-0.493492	0.0508357	-0.0771517	0.888366	-0.0954389	0.782472	-0.295294	0.289816	-0.0182872	0.970171	-0.218142	0.505534	-0.199855	0.561577
AT1G02110	0.210051	0.957848	0.071243	0.906344	0.0178905	0.964868	0.268784	0.345815	-0.0223786	0.952282	-0.138808	0.725573	-0.192161	0.53646	0.0587323	0.862845	-0.23243	0.360553	-0.0533525	0.921151	0.197541	0.477447	-0.0936216	0.755712	0.250893	0.437103	-0.0402692	0.914417	-0.291162	0.284671
AT1G02130	0.086574	0.979829	-0.0711085	0.780607	-0.17464	0.249775	0.107542	0.476563	0.587681	1.51e-07	-0.157682	0.31978	-0.261213	0.042562	0.0209678	0.904155	0.501107	1.6e-06	-0.103531	0.601279	0.17865	0.154235	0.65879	2.06e-10	0.282181	0.0346043	0.762321	8.92e-12	0.480139	3.11e-05
AT1G02136	-0.0761827	NA	-0.105839	NA	-0.306495	NA	-0.35236	0.306085	0.104788	0.781322	-0.0296565	NA	-0.230312	NA	-0.276177	0.416101	0.18097	0.574286	-0.200656	NA	-0.246521	0.474024	0.210627	0.505548	-0.0458653	0.947405	0.411282	0.184223	0.457148	0.14734
AT1G02190	0.385188	0.831562	0.936005	0.00245146	1.7617	4.02e-11	2.14115	3.86e-17	0.925862	0.000504067	0.550817	0.079138	1.37651	3.92e-08	1.75597	8.09e-14	0.540673	0.034957	0.825696	0.00338797	1.20515	4.16e-07	-0.0101435	0.977944	0.379453	0.237364	-0.835839	0.00120389	-1.21529	1.98e-06
AT1G02210	0.0044492	NA	0.0236023	NA	-0.0608964	NA	-0.0266718	NA	-0.0116012	0.979604	0.0191531	NA	-0.0653456	NA	-0.031121	NA	-0.0160504	NA	-0.0844987	NA	-0.0502741	NA	-0.0352035	NA	0.0342246	NA	0.0492951	NA	0.0150706	NA
AT1G02220	-0.10039	0.994179	-0.0188231	0.986335	-0.461794	0.31729	-0.300079	0.512773	2.74895	2.86e-17	0.0815669	0.907624	-0.361404	0.421155	-0.199689	0.664227	2.84934	4.92e-21	-0.442971	0.391204	-0.281256	0.506373	2.76778	5.9e-20	0.161715	0.797079	3.21075	1.15e-22	3.04903	3.9e-20
AT1G02228	-0.168338	NA	-0.268834	NA	-0.379988	NA	-0.229723	NA	-0.183163	0.618215	-0.100496	NA	-0.21165	NA	-0.0613849	0.885686	-0.0148246	0.970445	-0.111154	NA	0.0391107	NA	0.085671	0.826654	0.150265	NA	0.196826	NA	0.0465603	NA
AT1G02290	-0.0390546	0.998324	0.137183	0.773159	-0.111995	0.748678	-0.263911	0.32696	-1.60236	7.55e-14	0.176237	0.614273	-0.0729407	0.834047	-0.224856	0.381734	-1.56331	6.26e-15	-0.249178	0.462702	-0.401093	0.0793477	-1.73955	3.1e-18	-0.151915	0.669075	-1.49037	4.78e-12	-1.33845	1.25e-09
AT1G02300	0.105437	0.994002	0.171148	0.803187	0.893509	0.00922437	-0.097413	0.834136	-0.331774	0.362519	0.0657118	0.914369	0.788072	0.0153679	-0.20285	0.603514	-0.437211	0.164351	0.72236	0.0476565	-0.268561	0.461252	-0.502922	0.10026	-0.990922	0.00265624	-1.22528	4.87e-05	-0.234361	0.559035
AT1G02320	0.00958957	NA	-0.107908	NA	-0.113141	NA	-0.240002	0.527813	-0.159737	0.674772	-0.117497	NA	-0.122731	NA	-0.249592	0.475519	-0.169327	0.622843	-0.00523372	NA	-0.132095	NA	-0.0518297	0.897519	-0.126861	NA	-0.046596	0.919774	0.0802652	NA
AT1G02350	0.409564	0.519914	-0.211233	0.568298	-0.110131	0.727901	-0.753671	0.000388676	-0.811365	8.63e-05	-0.620797	0.00342857	-0.519695	0.0141992	-1.16324	9.44e-10	-1.22093	6.99e-11	0.101102	0.800457	-0.542438	0.00914629	-0.600132	0.00252626	-0.64354	0.00475652	-0.701234	0.000853155	-0.0576935	0.865271
AT1G02380	0.251428	0.9916	0.613537	0.456363	0.338757	0.641455	-0.0204802	0.984429	1.41468	0.00360226	0.362109	0.642883	0.0873295	0.916046	-0.271908	0.670306	1.16326	0.0109239	-0.27478	0.763825	-0.634017	0.23493	0.801146	0.0932559	-0.359238	0.637261	1.07593	0.0310431	1.43516	0.00390285
AT1G02391	-0.13935	NA	0.0479648	NA	0.0222843	NA	0.0389282	NA	0.116051	0.768344	0.187315	NA	0.161635	NA	0.178279	NA	0.255401	0.427865	-0.0256805	NA	-0.0090366	NA	0.0680861	NA	0.0166439	NA	0.0937666	NA	0.0771227	NA
AT1G02405	0.0359026	0.998324	0.275702	0.40443	0.215159	0.436131	0.16016	0.550515	0.405316	0.0523365	0.239799	0.390851	0.179256	0.493895	0.124258	0.632282	0.369413	0.0556057	-0.0605428	0.886355	-0.115541	0.645488	0.129614	0.570069	-0.0549986	0.886973	0.190157	0.414537	0.245155	0.282657
AT1G02430	0.2252	0.955131	0.228955	0.623286	-0.064148	0.881444	-0.532365	0.0669311	-0.145164	0.6658	0.00375501	0.994348	-0.289348	0.345863	-0.757565	0.00285015	-0.370364	0.146036	-0.293103	0.430583	-0.76132	0.00279699	-0.374119	0.138468	-0.468217	0.146905	-0.0810164	0.832494	0.387201	0.207119
AT1G02490	-0.0552932	0.998229	-0.314643	0.445295	-0.0906305	0.817805	-0.523399	0.0555759	-0.612495	0.0192694	-0.259349	0.472435	-0.0353372	0.9322	-0.468106	0.0732267	-0.557202	0.0245758	0.224012	0.582313	-0.208757	0.503716	-0.297853	0.285486	-0.432769	0.16054	-0.521865	0.0517262	-0.089096	0.824645
AT1G02510	0.374749	NA	0.383094	0.417907	0.584986	0.0768457	0.392237	0.240489	0.538132	0.0707778	0.00834449	0.989737	0.210237	0.557531	0.0174882	0.966456	0.163383	0.609371	0.201892	NA	0.00914373	0.983068	0.155039	0.634079	-0.192749	0.647034	-0.0468538	0.91085	0.145895	0.696562
AT1G02530	0.00315184	0.998962	0.112854	0.853915	-0.284676	0.421138	0.512503	0.0620891	-0.674749	0.0125898	0.109702	0.811482	-0.287828	0.376715	0.509351	0.0447287	-0.677901	0.00689508	-0.39753	0.25929	0.399649	0.130762	-0.787603	0.0013704	0.797179	0.00376733	-0.390073	0.186186	-1.18725	4.5e-06
AT1G02550	0.0120971	NA	-0.0173665	NA	-0.045251	NA	0.123026	NA	0.00355845	NA	-0.0294636	NA	-0.057348	NA	0.110929	NA	-0.00853862	NA	-0.0278845	NA	0.140392	NA	0.0209249	NA	0.168277	NA	0.0488094	NA	-0.119467	NA
AT1G02575	0.0369354	NA	-0.205184	NA	0.273977	NA	0.0829954	0.848436	0.184174	0.612892	-0.242119	NA	0.237042	NA	0.04606	0.913286	0.147239	0.664945	0.479161	NA	0.288179	NA	0.389358	0.184265	-0.190982	NA	-0.0898034	0.824718	0.101179	NA
AT1G02590	0.0210652	NA	-0.0679571	NA	0.0800357	NA	0.385838	0.247287	0.514521	0.085195	-0.0890223	NA	0.0589705	NA	0.364773	0.237426	0.493456	0.071274	0.147993	NA	0.453795	0.128307	0.582478	0.0300095	0.305802	NA	0.434485	0.149039	0.128683	NA
AT1G02610	0.585912	0.959393	0.13709	0.940825	1.22205	0.138417	1.01643	0.192019	1.866	0.00612357	-0.448822	0.686877	0.636139	0.465012	0.430514	0.616807	1.28009	0.051281	1.08496	0.230299	0.879336	0.234934	1.72891	0.00627141	-0.205625	0.874048	0.643946	0.427102	0.849571	0.278379
AT1G02620	0.220793	0.959355	-0.231072	0.644606	-0.133748	0.742113	-0.478879	0.110038	-0.549209	0.0538701	-0.451865	0.154159	-0.354541	0.24278	-0.699672	0.0068813	-0.770001	0.00214423	0.0973239	0.858354	-0.247807	0.442317	-0.318136	0.278214	-0.345131	0.334243	-0.41546	0.164408	-0.0703295	0.873787
AT1G02650	0.164299	0.9916	0.208326	0.74804	-0.200853	0.670725	-0.877499	0.00937528	-0.898478	0.00603153	0.0440269	0.943154	-0.365152	0.341401	-1.0418	0.000712324	-1.06278	0.000378239	-0.409179	0.358559	-1.08583	0.000411794	-1.1068	0.000197397	-0.676646	0.0735735	-0.697625	0.0395662	-0.020979	0.969894
AT1G02670	-0.0381472	0.998324	0.332983	0.264626	0.114177	0.711604	0.371919	0.0847716	0.248703	0.272647	0.371131	0.120163	0.152325	0.57437	0.410066	0.0365847	0.28685	0.154496	-0.218806	0.462105	0.0389355	0.885741	-0.0842806	0.728434	0.257742	0.305258	0.134525	0.596253	-0.123216	0.63147
AT1G02681	0.129251	NA	0.444016	0.390172	0.160483	0.752793	0.266991	0.524612	0.879647	0.00459284	0.314765	0.496164	0.0312319	0.955166	0.13774	0.749517	0.750396	0.00871595	-0.283533	0.582313	-0.177025	0.654366	0.435631	0.144846	0.106508	0.859224	0.719165	0.0210721	0.612657	0.058426
AT1G02710	0.0450873	NA	0.00478676	NA	-0.443513	NA	-0.267955	0.47706	-0.219708	0.551536	-0.0403006	NA	-0.488601	NA	-0.313042	0.352426	-0.264796	0.412493	-0.4483	NA	-0.272741	NA	-0.224495	0.504257	0.175559	NA	0.223805	0.568129	0.0482463	NA
AT1G02813	0.712597	0.688551	1.26038	0.00950839	1.02616	0.0280929	0.717121	0.119565	1.0196	0.0143487	0.547785	0.296371	0.313567	0.555749	0.00452422	0.994032	0.307004	0.496747	-0.234218	0.749299	-0.543261	0.207041	-0.240781	0.609715	-0.309043	0.611697	-0.00656287	0.995766	0.30248	0.5585
AT1G02830	0.0209043	NA	0.173854	NA	0.258762	NA	0.113569	NA	0.305588	0.380047	0.15295	NA	0.237858	NA	0.0926647	NA	0.284683	NA	0.0849075	NA	-0.0602855	NA	0.131733	NA	-0.145193	NA	0.0468255	NA	0.192019	NA
AT1G02840	0.0672528	0.989508	0.159069	0.385575	0.358282	0.00378373	0.73956	1.07e-11	0.725163	1.32e-11	0.0918166	0.603807	0.291029	0.0143521	0.672307	3.86e-11	0.65791	4.78e-11	0.199212	0.172024	0.58049	1.65e-08	0.566094	1.79e-08	0.381278	0.00135298	0.366881	0.000971955	-0.0143967	0.938664
AT1G02920	-0.108591	0.9916	-1.33018	3.47e-05	-3.02514	1.45e-24	-4.95205	4.16e-61	-4.4714	3.08e-52	-1.22158	3.55e-05	-2.91655	8.08e-26	-4.84346	8.97e-66	-4.36281	3.96e-56	-1.69496	1.74e-08	-3.62187	8.33e-37	-3.14122	1.66e-29	-1.92691	2.23e-09	-1.44626	2.91e-06	0.480651	0.2014
AT1G02952	-0.0238074	NA	-0.0753288	NA	0.115424	NA	-0.114765	0.78566	-0.0844073	0.837208	-0.0515215	NA	0.139231	NA	-0.0909581	0.825829	-0.0605999	0.874957	0.190753	NA	-0.0394367	NA	-0.00907843	0.982301	-0.230189	NA	-0.199831	0.586216	0.0303582	NA
AT1G02965	-0.302795	NA	-0.27113	NA	-0.273703	NA	-0.256492	NA	-0.324327	0.337149	0.0316655	NA	0.0290926	NA	0.0463034	NA	-0.0215322	0.958532	-0.00257299	NA	0.0146379	NA	-0.0531977	NA	0.0172109	NA	-0.0506247	NA	-0.0678356	NA
AT1G02980	0.167793	NA	0.281529	0.622398	0.152005	NA	0.613991	0.052917	1.0048	0.000355616	0.113736	NA	-0.0157889	0.975689	0.446197	0.139697	0.837004	0.00110886	-0.129524	NA	0.332462	0.293046	0.723269	0.00467625	0.461986	0.193667	0.852793	0.00231247	0.390807	0.196244
AT1G03022	0.00357028	NA	0.217843	NA	-0.251073	NA	-0.0645107	0.896292	-0.124365	0.777218	0.214272	NA	-0.254643	NA	-0.068081	0.883702	-0.127935	0.750486	-0.468915	NA	-0.282353	0.441255	-0.342207	0.308119	0.186562	NA	0.126708	0.787671	-0.0598539	NA
AT1G03103	-0.0703798	NA	-0.202942	NA	-0.100925	NA	-0.346888	0.30885	-0.0690448	0.861463	-0.132562	NA	-0.0305452	NA	-0.276508	0.408947	0.00133492	0.998247	0.102017	NA	-0.143946	0.703055	0.133897	0.701522	-0.245963	NA	0.0318801	0.944221	0.277843	0.428306
AT1G03106	-0.159628	0.980438	0.183039	0.689183	0.502959	0.0511409	1.46994	1.8e-13	3.0864	1.58e-63	0.342668	0.261263	0.662587	0.00411514	1.62957	2.09e-18	3.24603	1.57e-80	0.319919	0.278709	1.28691	7.48e-13	2.90336	5.86e-72	0.966986	8.13e-07	2.58344	1.14e-51	1.61645	9.83e-25
AT1G03130	0.107872	0.9916	-0.324786	0.368517	-1.12334	1.39e-06	-2.43875	7.74e-29	-2.41127	1.03e-28	-0.432658	0.109082	-1.23121	1.09e-08	-2.54662	1.58e-35	-2.51914	2.34e-35	-0.798556	0.000911705	-2.11396	1.46e-24	-2.08648	1.55e-24	-1.31541	1.49e-08	-1.28793	7.99e-09	0.0274787	0.945514
AT1G03180	0.148533	0.979829	-0.241584	0.528719	-0.11094	0.741145	0.142114	0.617742	0.944432	7.04e-07	-0.390117	0.136915	-0.259473	0.316933	-0.00641935	0.984071	0.795899	4.94e-06	0.130644	0.748853	0.383698	0.0808309	1.18602	2.68e-11	0.253054	0.370787	1.05537	4.07e-08	0.802318	3.35e-05
AT1G03200	-0.00836404	0.998962	0.39191	0.311369	0.984465	0.000124564	1.92516	3.43e-17	2.7456	2.88e-35	0.400274	0.203223	0.992829	3.01e-05	1.93352	5.52e-20	2.75396	3.88e-41	0.592555	0.0319027	1.53325	2.7e-13	2.35369	1.6e-31	0.940692	6.79e-05	1.76113	2.27e-16	0.82044	0.000217023
AT1G03230	0.160103	0.96008	-0.452945	0.0645175	-1.36891	5.58e-13	-2.3	2.87e-34	-2.04696	1.79e-28	-0.613047	0.00151003	-1.52901	3.56e-18	-2.4601	6.62e-44	-2.20707	4.67e-37	-0.915967	2.33e-06	-1.84706	1.07e-24	-1.59402	1.25e-19	-0.93109	8.24e-06	-0.678052	0.000691548	0.253038	0.302406
AT1G03240	0.0119689	NA	0.104404	NA	0.0227945	NA	0.071806	NA	0.252981	0.48413	0.0924349	NA	0.0108256	NA	0.0598371	NA	0.241012	0.463638	-0.0816093	NA	-0.0325978	NA	0.148577	NA	0.0490115	NA	0.230187	NA	0.181175	NA
AT1G03280	-0.193374	0.871634	0.218865	0.366904	0.219597	0.255504	-0.0289725	0.903477	-0.362396	0.0204541	0.412239	0.0125365	0.412971	0.00902675	0.164401	0.342828	-0.169023	0.299897	0.000731975	0.998725	-0.247838	0.11761	-0.581261	2.61e-05	-0.24857	0.179283	-0.581993	9.44e-05	-0.333424	0.0393712
AT1G03300	-0.205417	0.982024	0.281177	0.652347	0.245023	0.606767	-0.363507	0.36357	-1.11482	0.000698661	0.486594	0.246555	0.45044	0.240659	-0.158091	0.717716	-0.909403	0.00359223	-0.0361542	0.962254	-0.644685	0.0502869	-1.396	3.43e-06	-0.608531	0.114269	-1.35984	2.66e-05	-0.751313	0.0336765
AT1G03320	0.161974	0.979829	-0.285261	0.457646	-0.479726	0.0817726	-0.680176	0.00585586	-0.82686	0.000574077	-0.447235	0.0951918	-0.6417	0.00785466	-0.84215	0.000169662	-0.988834	7.57e-06	-0.194465	0.630942	-0.394916	0.125541	-0.541599	0.0232904	-0.20045	0.592946	-0.347134	0.216031	-0.146684	0.679689
AT1G03365	-0.00481731	0.998962	0.0101167	0.98792	-0.0803126	0.81658	0.301252	0.20991	0.623641	0.0021082	0.014934	0.972947	-0.0754953	0.818518	0.306069	0.164107	0.628458	0.000774582	-0.0904293	0.834593	0.291135	0.190461	0.613524	0.00100986	0.381565	0.123632	0.703953	0.00050102	0.322389	0.144877
AT1G03400	0.0449652	0.994002	0.0681093	0.840152	-0.663311	1.92e-05	-1.38725	7.24e-21	-1.81612	2.16e-33	0.0231441	0.93797	-0.708276	8.92e-07	-1.43221	7.31e-25	-1.86108	5.85e-39	-0.73142	8.96e-07	-1.45536	1.34e-25	-1.88423	5.77e-40	-0.723937	7.84e-06	-1.15281	1.53e-13	-0.42887	0.0151981
AT1G03420	0.144684	0.991368	0.0344429	0.964167	-0.97398	0.000382933	-1.41886	1.83e-08	-2.51604	2.09e-24	-0.110241	0.810198	-1.11866	8.47e-06	-1.56354	2.24e-11	-2.66072	9.24e-31	-1.00842	0.000163369	-1.4533	6.81e-10	-2.55048	2.5e-28	-0.444879	0.156475	-1.54206	1e-09	-1.09718	2.94e-05
AT1G03445	0.0172918	NA	-0.0578534	NA	-0.103374	NA	0.0210734	0.964926	0.240997	0.491415	-0.0751453	NA	-0.120666	NA	0.00378154	0.993275	0.223705	0.484268	-0.0455204	NA	0.0789268	NA	0.29885	0.327158	0.124447	NA	0.34437	0.292758	0.219923	NA
AT1G03495	-0.141351	0.993064	0.797251	0.15615	0.601238	0.234318	0.682041	0.126993	-0.879347	0.0364603	0.938601	0.0379854	0.742589	0.0954548	0.823392	0.0391742	-0.737996	0.0632778	-0.196012	0.799702	-0.11521	0.833766	-1.6766	4.31e-06	0.0808027	0.922618	-1.48058	0.000187586	-1.56139	0.000106044
AT1G03502	0.17282	0.861633	0.243152	0.203541	-0.0100097	0.965153	-0.222817	0.143208	-0.312201	0.0253744	0.0703313	0.75199	-0.18283	0.242114	-0.395637	0.00199455	-0.485021	8.25e-05	-0.253161	0.12592	-0.465968	0.000217604	-0.555352	4.99e-06	-0.212807	0.201521	-0.302191	0.0306115	-0.089384	0.627042
AT1G03506	0.0809292	0.994002	0.0269649	0.972884	-0.238745	0.514631	-0.452393	0.122036	-0.0819198	0.821439	-0.0539643	0.915118	-0.319674	0.309676	-0.533322	0.0422271	-0.162849	0.59015	-0.26571	0.517314	-0.479358	0.0740702	-0.108885	0.739354	-0.213648	0.590668	0.156825	0.650665	0.370473	0.213551
AT1G03530	-0.173625	0.980438	0.0268563	0.97319	0.0999934	0.811368	0.465897	0.0993529	0.288448	0.334578	0.200482	0.625095	0.273619	0.397882	0.639523	0.0102569	0.462074	0.0659566	0.0731371	0.896001	0.439041	0.0966809	0.261592	0.342254	0.365904	0.257066	0.188455	0.56319	-0.177449	0.596481
AT1G03545	0.029055	0.998508	0.20916	0.652611	0.235983	0.477874	0.155128	0.639515	0.0970991	0.771625	0.180105	0.639499	0.206928	0.507004	0.126073	0.690292	0.0680442	0.829026	0.0268232	0.961495	-0.0540324	0.872082	-0.112061	0.706229	-0.0808556	0.855366	-0.138884	0.662174	-0.0580285	0.877352
AT1G03580	0.0423652	0.998324	-0.176802	0.746578	0.358267	0.268262	1.66045	8.19e-13	2.91054	1.29e-39	-0.219167	0.585497	0.315902	0.298016	1.61808	3.74e-14	2.86818	3.07e-45	0.53507	0.085289	1.83725	1.81e-17	3.08735	7.46e-51	1.30218	2.97e-08	2.55228	4.26e-32	1.2501	3.68e-09
AT1G03670	-0.283678	NA	-0.298229	NA	-0.112765	NA	-0.323663	NA	-0.229087	NA	-0.014551	NA	0.170913	NA	-0.0399848	NA	0.0545913	NA	0.185464	NA	-0.0254338	NA	0.0691423	NA	-0.210898	NA	-0.116322	NA	0.0945761	NA
AT1G03743	0.291446	0.979492	-0.242015	0.775165	-0.926742	0.0429152	-1.88612	1.46e-06	-2.44241	1.38e-10	-0.533461	0.30984	-1.21819	0.00256542	-2.17757	1.66e-09	-2.73385	1.09e-14	-0.684727	0.184482	-1.64411	8.88e-06	-2.20039	6.89e-10	-0.959378	0.0320661	-1.51566	0.000111553	-0.556285	0.224713
AT1G03746	0.207343	0.9916	-0.428106	0.595936	-1.24127	0.0113017	-1.7665	5.97e-05	-1.81421	2.32e-05	-0.635449	0.264155	-1.44862	0.00110404	-1.97385	1.15e-06	-2.02155	3.42e-07	-0.813167	0.146803	-1.3384	0.00154169	-1.3861	0.000651469	-0.525228	0.376425	-0.572932	0.250117	-0.0477039	0.950273
AT1G03800	0.107285	NA	-0.0805711	0.907763	-0.23861	0.540942	-0.208013	0.565928	0.0444956	0.907929	-0.187856	0.662444	-0.345895	0.292198	-0.315298	0.300633	-0.0627892	0.855701	-0.158039	NA	-0.127442	0.724477	0.125067	0.708172	0.0305972	0.964725	0.283106	0.377057	0.252509	0.454195
AT1G03930	-0.200817	0.972477	-0.126582	0.823182	-0.212528	0.552423	-0.239591	0.450395	0.0579382	0.869085	0.0742355	0.879512	-0.0117106	0.978848	-0.0387739	0.919503	0.258755	0.331888	-0.0859461	0.869674	-0.113009	0.735282	0.18452	0.513641	-0.0270633	0.96473	0.270466	0.34919	0.297529	0.309052
AT1G03935	0.0484332	0.998324	-0.0542773	0.945952	-0.299763	0.456854	-0.490939	0.138397	-0.119654	0.765324	-0.10271	0.850827	-0.348197	0.332342	-0.539372	0.0727601	-0.168087	0.628264	-0.245486	0.617748	-0.436662	0.165218	-0.0653768	0.869149	-0.191175	0.690819	0.180109	0.643784	0.371285	0.277597
AT1G04030	0.00180813	0.99914	0.0357854	0.940539	0.137102	0.591716	0.142827	0.532849	-0.330584	0.0890265	0.0339773	0.923038	0.135294	0.563507	0.141019	0.505532	-0.332392	0.0636603	0.101317	0.755446	0.107042	0.623868	-0.366369	0.0367556	0.00572473	0.981755	-0.467686	0.0104266	-0.473411	0.0113245
AT1G04171	0.0295509	NA	0.0239208	NA	0.12969	NA	0.0386916	NA	0.0849177	0.836929	-0.00563013	NA	0.100139	NA	0.00914069	NA	0.0553668	0.886005	0.10577	NA	0.0147708	NA	0.0609969	NA	-0.0909988	NA	-0.0447727	NA	0.0462261	NA
AT1G04230	0.0356189	0.998324	0.121407	0.749043	0.192038	0.432055	0.2092	0.335318	0.129871	0.570483	0.0857876	0.7861	0.156419	0.502446	0.173581	0.402661	0.094252	0.664687	0.070631	0.846037	0.0877938	0.703268	0.00846431	0.973443	0.0171628	0.965586	-0.0621666	0.810705	-0.0793295	0.754981
AT1G04295	0.0527915	0.994179	-0.313161	0.272349	-0.510277	0.0174856	-0.888265	4.22e-06	-0.973934	2.7e-07	-0.365952	0.103216	-0.563068	0.00409046	-0.941056	1.7e-07	-1.02673	6.66e-09	-0.197116	0.520304	-0.575104	0.00264832	-0.660773	0.000324268	-0.377988	0.109305	-0.463657	0.0248082	-0.0856693	0.774955
AT1G04320	-0.167816	0.9916	-0.279216	0.731772	-0.756501	0.111802	-0.664701	0.134221	0.280867	0.573161	-0.1114	0.884878	-0.588685	0.202001	-0.496885	0.253634	0.448683	0.279048	-0.477285	0.417375	-0.385485	0.398336	0.560083	0.158119	0.0918	0.909638	1.03737	0.00927003	0.945568	0.0218379
AT1G04425	0.107597	0.9916	-0.20205	0.588086	-0.271888	0.302822	-1.34543	5.76e-11	-2.45579	1.36e-29	-0.309646	0.232914	-0.379485	0.0933704	-1.45302	3.45e-14	-2.56338	1.56e-35	-0.0698387	0.868914	-1.14338	5.39e-09	-2.25374	1.77e-27	-1.07354	6.48e-07	-2.1839	2.8e-23	-1.11036	3.02e-06
AT1G04457	-0.258568	0.978769	0.718033	0.131307	-0.314272	0.519524	-0.585912	0.130123	-0.982925	0.0045716	0.976601	0.0081709	-0.0557046	0.924665	-0.327345	0.417843	-0.724358	0.0290118	-1.03231	0.00643355	-1.30395	5.25e-05	-1.70096	3.76e-08	-0.27164	0.605302	-0.668653	0.0653526	-0.397013	0.3324
AT1G04501	0.0563201	NA	-0.0259997	NA	-0.0459029	NA	0.0583794	NA	0.0215028	NA	-0.0823198	NA	-0.102223	NA	0.00205923	NA	-0.0348173	NA	-0.0199032	NA	0.0843791	NA	0.0475025	NA	0.104282	NA	0.0674057	NA	-0.0368766	NA
AT1G04600	0.323121	NA	0.231073	0.666627	0.01684	0.97151	0.230809	0.519707	0.438917	0.134709	-0.0920488	0.854487	-0.306281	0.366834	-0.0923119	0.806148	0.115796	0.719792	-0.214233	NA	-0.000263123	0.999479	0.207845	0.484852	0.213969	0.608823	0.422077	0.147472	0.208108	0.539017
AT1G04625	0.170464	NA	0.752594	0.116499	0.240762	NA	0.296012	0.524817	0.258017	0.569394	0.58213	NA	0.0702979	0.904974	0.125548	0.799451	0.0875532	0.848764	-0.511832	NA	-0.456582	0.219515	-0.494577	0.152616	0.05525	0.94623	0.0172553	0.979043	-0.0379947	0.949833
AT1G04630	-0.0868566	0.991368	0.325324	0.118003	0.223161	0.248669	0.175019	0.34244	-0.0330937	0.879944	0.412181	0.0125296	0.310018	0.0626195	0.261875	0.0944076	0.0537629	0.780665	-0.102164	0.708119	-0.150306	0.388326	-0.358418	0.0121131	-0.0481421	0.868209	-0.256255	0.114231	-0.208113	0.229191
AT1G04635	-0.220056	0.977753	-0.739602	0.0468024	-0.862862	0.00761662	-0.838363	0.00538548	0.108656	0.783506	-0.519546	0.146165	-0.642807	0.0429313	-0.618307	0.0342158	0.328712	0.28008	-0.123261	0.837874	-0.0987608	0.806828	0.848258	0.00155894	0.0244997	0.969065	0.971518	0.000748642	0.947018	0.00134897
AT1G04684	0.173681	NA	-0.0707112	NA	-0.157042	NA	-0.0112644	NA	0.00318939	NA	-0.244392	NA	-0.330724	NA	-0.184945	NA	-0.170492	NA	-0.0863312	NA	0.0594468	NA	0.0739006	NA	0.145778	NA	0.160232	NA	0.0144538	NA
AT1G04778	-0.035558	0.998324	-0.0247877	0.967005	-0.102279	0.741925	0.137461	0.601357	3.59715	1.88e-105	0.0107703	0.979014	-0.0667213	0.829864	0.173019	0.456545	3.63271	5.15e-126	-0.0774916	0.849621	0.162249	0.484865	3.62194	4.98e-126	0.23974	0.357971	3.69943	3.21e-109	3.45969	3.7e-98
AT1G04810	-0.0348962	0.994179	-0.0129885	0.971817	-0.144832	0.365291	0.237856	0.0680504	0.352556	0.003155	0.0219077	0.926494	-0.109936	0.479643	0.272753	0.0207845	0.387453	0.000411974	-0.131844	0.475791	0.250845	0.0363999	0.365545	0.000894357	0.382689	0.00283503	0.497389	2.01e-05	0.1147	0.433832
AT1G05030	-0.0460272	0.994002	0.037871	0.925026	0.157833	0.451779	-0.126577	0.528515	0.420126	0.0058838	0.0838982	0.748375	0.20386	0.26305	-0.0805499	0.690228	0.466153	0.000851755	0.119962	0.647145	-0.164448	0.344121	0.382255	0.00698244	-0.28441	0.116511	0.262293	0.103263	0.546703	0.000353255
AT1G05061	-0.141585	NA	-0.220751	0.665817	-0.166853	NA	-0.326914	0.308636	-0.201472	0.543605	-0.079166	NA	-0.0252686	0.955823	-0.185329	0.58775	-0.0598877	0.8654	0.0538975	NA	-0.106163	0.771802	0.0192783	0.95914	-0.160061	0.722479	-0.0346191	0.937234	0.125442	0.747992
AT1G05085	-0.288876	NA	-0.423628	NA	-0.619582	NA	-0.303312	0.367623	-0.215066	0.527135	-0.134752	NA	-0.330706	NA	-0.0144361	0.973443	0.0738106	0.839454	-0.195955	NA	0.120315	NA	0.208562	0.524479	0.31627	NA	0.404517	0.209458	0.0882467	NA
AT1G05090	0.0482757	0.997191	0.0103992	0.98635	-0.0104414	0.973989	0.571367	0.00406851	0.555524	0.00407972	-0.0378765	0.922331	-0.0587171	0.84837	0.523091	0.00487178	0.507248	0.00488825	-0.0208406	0.964131	0.560968	0.0024782	0.545125	0.00230785	0.581808	0.00529328	0.565965	0.00340617	-0.0158431	0.958988
AT1G05135	-0.197595	0.984968	-0.440588	0.402855	-0.857094	0.0183382	-3.01029	9.67e-23	-4.72399	8.91e-55	-0.242993	0.637332	-0.659499	0.0617862	-2.8127	1.06e-22	-4.52639	2.43e-57	-0.416506	0.369482	-2.5697	5.3e-19	-4.2834	1.97e-51	-2.1532	1.16e-11	-3.86689	7.69e-37	-1.71369	7.45e-08
AT1G05136	0.367632	NA	0.346182	0.406174	-0.0744016	0.867473	-0.284344	0.397201	-0.398018	0.193516	-0.02145	0.967004	-0.442033	0.12828	-0.651976	0.0116082	-0.76565	0.0022409	-0.420583	0.216245	-0.630526	0.0156141	-0.7442	0.00299047	-0.209943	0.61516	-0.323616	0.308415	-0.113674	0.783637
AT1G05220	0.12502	0.9916	0.0597952	0.925115	-0.375887	0.244589	-0.49539	0.0797765	-0.424417	0.125662	-0.0652245	0.888801	-0.500906	0.0727746	-0.620409	0.0139182	-0.549437	0.0245042	-0.435682	0.188913	-0.555185	0.0314812	-0.484213	0.0511935	-0.119503	0.801345	-0.0485308	0.907065	0.0709724	0.865271
AT1G05250	0.12718	NA	-0.0159494	NA	-0.0418299	NA	0.0530099	NA	-0.042902	0.919641	-0.14313	NA	-0.16901	NA	-0.0741705	0.85514	-0.170082	0.614305	-0.0258805	NA	0.0689593	NA	-0.0269526	0.947563	0.0948398	NA	-0.00107208	NA	-0.0959119	NA
AT1G05300	1.11738	0.104417	0.737474	0.161721	1.12018	0.00652418	-0.841493	0.0352349	-1.72362	2.16e-06	-0.379907	0.484343	0.00280179	0.997196	-1.95887	8.68e-09	-2.841	1.19e-17	0.382709	0.51507	-1.57897	5.44e-06	-2.4611	1.65e-13	-1.96168	1.76e-07	-2.84381	1.54e-15	-0.882131	0.0260908
AT1G05370	0.0776786	0.994002	-0.168592	0.731976	0.0565257	0.88723	-0.0921542	0.79051	-0.800057	0.00147964	-0.246271	0.476174	-0.0211529	0.958473	-0.169833	0.563518	-0.877735	0.000167677	0.225118	0.556211	0.076438	0.817314	-0.631465	0.0092581	-0.14868	0.699955	-0.856583	0.000596953	-0.707903	0.00707461
AT1G05390	1.69068	NA	-0.110172	NA	-0.459115	NA	-0.507027	NA	-0.4033	NA	-1.80085	NA	-2.14979	NA	-2.1977	NA	-2.09397	NA	-0.348942	NA	-0.396855	NA	-0.293127	NA	-0.0479127	NA	0.055815	NA	0.103728	NA
AT1G05400	0.098878	0.9916	0.0680613	0.921326	0.283667	0.417131	0.631809	0.0176807	1.64404	1.35e-12	-0.0308167	0.955295	0.184789	0.597468	0.532931	0.0327332	1.54516	3.87e-13	0.215606	0.614794	0.563748	0.0233553	1.57598	1.3e-13	0.348142	0.271942	1.36037	2.86e-09	1.01223	1.25e-05
AT1G05550	0.0351517	NA	-0.207582	0.694466	-0.263348	0.47623	-0.0771066	0.8466	-0.191513	0.569148	-0.242733	0.543644	-0.2985	0.368724	-0.112258	0.752224	-0.226664	0.443382	-0.0557665	NA	0.130475	0.707526	0.016069	0.965869	0.186242	0.662026	0.0718354	0.863758	-0.114406	0.767436
AT1G05562	0.0161144	0.998962	0.413536	0.341597	0.186771	0.649647	0.102048	0.80003	-0.610705	0.0325858	0.397422	0.267198	0.170656	0.659536	0.0859341	0.82611	-0.626819	0.0169427	-0.226765	0.62341	-0.311488	0.311727	-1.02424	4.42e-05	-0.0847223	0.87222	-0.797476	0.00393778	-0.712753	0.0128607
AT1G05615	0.254163	NA	-0.215779	NA	-0.0869472	NA	-0.101736	NA	-0.29372	0.404542	-0.469942	NA	-0.34111	NA	-0.355899	0.252627	-0.547883	0.0527373	0.128832	NA	0.114043	NA	-0.0779412	0.848444	-0.014789	NA	-0.206773	NA	-0.191984	NA
AT1G05675	0.390602	0.885207	-1.28536	0.000274536	-0.989376	0.00526766	-2.32265	9.61e-13	-2.2386	2.55e-12	-1.67596	2.09e-08	-1.37998	1.12e-05	-2.71325	3.52e-19	-2.6292	1.21e-18	0.295983	0.584814	-1.03729	0.00178224	-0.953242	0.00295383	-1.33327	0.000183767	-1.24922	0.000196098	0.0840444	0.881635
AT1G05740	0.069445	NA	0.23078	NA	0.156012	NA	0.00653655	NA	0.322027	0.369562	0.161335	NA	0.0865675	NA	-0.0629085	NA	0.252582	0.452486	-0.0747674	NA	-0.224243	NA	0.0912475	NA	-0.149476	NA	0.166015	NA	0.315491	NA
AT1G05770	0.230825	0.86946	0.0209047	0.970591	-0.246679	0.306837	-0.266565	0.218013	0.555986	0.00153333	-0.20992	0.404871	-0.477505	0.0136059	-0.49739	0.00517965	0.325161	0.0544183	-0.267584	0.29794	-0.28747	0.144659	0.535082	0.000941159	-0.0198858	0.96473	0.802666	4.33e-06	0.822551	3.99e-06
AT1G05780	-0.0761119	0.9916	-0.0362491	0.930546	-0.179454	0.404597	-0.359591	0.0360348	-0.575683	0.000303322	0.0398628	0.899267	-0.103342	0.643934	-0.283479	0.0875064	-0.499571	0.000888771	-0.143205	0.586114	-0.323342	0.0464069	-0.539433	0.000296638	-0.180136	0.412706	-0.396228	0.0171459	-0.216092	0.252876
AT1G05900	-0.0201626	0.998962	0.189835	0.567177	0.112804	0.686502	-0.322382	0.122366	-0.141761	0.542462	0.209998	0.416706	0.132967	0.595977	-0.302219	0.122114	-0.121599	0.574407	-0.0770307	0.836298	-0.512217	0.00435828	-0.331597	0.0649075	-0.435186	0.0379926	-0.254566	0.212449	0.18062	0.433092
AT1G05925	0.209149	NA	0.360697	NA	0.544287	NA	0.129064	0.777953	0.404358	0.24306	0.151548	NA	0.335137	NA	-0.0800858	0.857651	0.195208	0.576316	0.18359	NA	-0.231633	NA	0.0436607	0.915906	-0.415223	NA	-0.139929	0.728449	0.275294	NA
AT1G05930	-0.159221	NA	-0.282011	0.5299	-0.342304	0.304246	-0.451259	0.121092	-0.245827	0.420578	-0.12279	0.788147	-0.183083	0.611761	-0.292038	0.333366	-0.0866059	0.793751	-0.0602932	NA	-0.169248	0.613415	0.0361843	0.921553	-0.108955	0.826309	0.0964774	0.801176	0.205432	0.55243
AT1G06000	-0.385166	0.645063	-0.31635	0.346366	-0.519584	0.0328963	-1.22987	4.28e-09	-2.80714	5.65e-39	0.0688155	0.865457	-0.134418	0.654005	-0.844707	2.74e-05	-2.42197	1.84e-32	-0.203233	0.554499	-0.913522	5.45e-06	-2.49079	2.58e-34	-0.710289	0.00207534	-2.28756	7.64e-26	-1.57727	2.94e-12
AT1G06002	0.176169	0.979829	-0.188062	0.711032	-0.0314239	0.944877	-0.460706	0.0982939	-1.02326	4.51e-05	-0.364231	0.261815	-0.207593	0.52641	-0.636875	0.00916168	-1.19943	2.2e-07	0.156638	0.733327	-0.272644	0.34167	-0.835196	0.00045403	-0.429282	0.159587	-0.991834	8.37e-05	-0.562552	0.0417565
AT1G06100	-0.024387	0.998508	-0.0459385	0.933769	-1.32604	4.98e-09	-1.41571	1.1e-10	-0.781929	0.00023346	-0.0215515	0.960527	-1.30165	1.37e-09	-1.39133	1.88e-11	-0.757542	0.000140573	-1.2801	7.67e-09	-1.36977	4.55e-11	-0.73599	0.000220969	-0.0896707	0.843345	0.544113	0.022066	0.633784	0.00874886
AT1G06120	-0.0849965	NA	-0.139538	NA	0.0808417	NA	0.237819	0.500581	0.552823	0.0454114	-0.0545415	NA	0.165838	NA	0.322815	0.293333	0.637819	0.0110139	0.22038	NA	0.377357	NA	0.692361	0.00545047	0.156977	NA	0.471981	0.0888328	0.315004	NA
AT1G06135	0.527138	0.560181	-0.424079	0.34331	-0.489866	0.16368	-0.39274	0.235902	-0.313512	0.340748	-0.951217	0.000666652	-1.017	0.000270467	-0.919878	0.000426983	-0.840651	0.000899623	-0.0657876	0.923304	0.0313389	0.943884	0.110566	0.768527	0.0971265	0.86212	0.176354	0.651605	0.0792272	0.859435
AT1G06148	-0.0624183	NA	0.109177	NA	0.0868293	NA	0.00668968	0.987458	0.11818	0.765337	0.171596	NA	0.149248	NA	0.069108	0.870786	0.180599	0.596184	-0.0223482	NA	-0.102488	0.792858	0.00900286	0.982178	-0.0801396	NA	0.031351	0.944583	0.111491	0.791409
AT1G06149	-0.226762	0.772914	0.269337	0.203977	0.0590165	0.803823	0.0199764	0.933681	-0.54641	0.000165614	0.496099	0.000916644	0.285779	0.0782664	0.246739	0.105273	-0.319648	0.0246806	-0.21032	0.296019	-0.249361	0.0990048	-0.815747	5.91e-10	-0.0390401	0.891406	-0.605427	2.71e-05	-0.566386	0.000129565
AT1G06225	-0.220275	0.991368	0.47334	0.476882	-0.0941284	0.889592	-0.125597	0.833879	-0.137052	0.805082	0.693615	0.150737	0.126147	0.841302	0.094678	0.871299	0.0832233	0.876668	-0.567468	0.293593	-0.598937	0.149657	-0.610392	0.118952	-0.0314691	0.970171	-0.0429238	0.944792	-0.0114547	0.983099
AT1G06265	-0.138434	0.9916	0.0355681	0.963999	0.73546	0.0105144	0.988607	0.000118594	0.910924	0.000307264	0.174002	0.689726	0.873894	0.000793497	1.12704	1.89e-06	1.04936	6.36e-06	0.699892	0.0159726	0.953039	6.77e-05	0.875356	0.00017703	0.253147	0.472481	0.175464	0.588725	-0.077683	0.837021
AT1G06350	0.576351	0.636633	1.54917	1.77e-06	2.9459	3.07e-22	3.06061	6.89e-25	-0.772391	0.0173476	0.972824	0.00299952	2.36955	1.45e-16	2.48426	4.03e-19	-1.34874	2.45e-06	1.39673	8.9e-06	1.51143	1.18e-07	-2.32157	1.02e-16	0.114704	0.843869	-3.71829	3.92e-36	-3.833	1.57e-37
AT1G06370	0.0367175	0.998324	-0.0914725	0.867187	0.288129	0.317982	0.130238	0.67543	-0.892606	0.000232869	-0.12819	0.740539	0.251411	0.355081	0.0935208	0.758691	-0.929324	4.25e-05	0.379601	0.190121	0.221711	0.391012	-0.801134	0.0005144	-0.15789	0.645475	-1.18074	4.78e-07	-1.02284	2.65e-05
AT1G06390	-0.0605504	0.9916	0.0609168	0.858861	0.0897524	0.678847	0.138144	0.44352	-0.680993	3.93e-06	0.121467	0.584881	0.150303	0.405372	0.198695	0.197209	-0.620442	8.8e-06	0.0288357	0.930391	0.0772274	0.670681	-0.74191	6.44e-08	0.0483917	0.856347	-0.770745	1.33e-07	-0.819137	3.1e-08
AT1G06475	0.165832	0.9916	0.532351	0.501567	0.158492	0.83297	-1.07293	0.0274083	-0.949474	0.047153	0.366519	0.608868	-0.00733979	0.993253	-1.23876	0.00505772	-1.11531	0.00975201	-0.373859	0.627988	-1.60528	0.000203239	-1.48183	0.000419362	-1.23142	0.0146862	-1.10797	0.0177085	0.123457	0.861807
AT1G06500	0.0305082	0.997191	0.0545751	0.854706	0.189704	0.223729	-0.0589084	0.742325	-0.40974	0.00125318	0.0240669	0.922691	0.159196	0.282421	-0.0894166	0.565536	-0.440248	0.000177788	0.135129	0.474561	-0.113484	0.437074	-0.464315	6.92e-05	-0.248613	0.0849093	-0.599444	1.03e-06	-0.350831	0.00815933
AT1G06580	-0.0593195	0.996919	-0.102414	0.852808	0.0548243	0.88763	0.0394188	0.91255	-0.245838	0.378216	-0.0430946	0.925947	0.114144	0.737422	0.0987383	0.752646	-0.186519	0.488101	0.157238	0.702418	0.141833	0.62365	-0.143424	0.616284	-0.0154055	0.970171	-0.300663	0.253645	-0.285257	0.29876
AT1G06630	0.165074	0.958665	-0.133659	0.730971	0.162203	0.543894	0.169804	0.478284	0.0493442	0.85345	-0.298733	0.208919	-0.00287053	0.993468	0.00472996	0.9869	-0.11573	0.599208	0.295862	0.238301	0.303463	0.121763	0.183003	0.368776	0.00760049	0.978023	-0.112859	0.649877	-0.120459	0.629505
AT1G06670	-0.330502	0.507161	-0.228867	0.370449	-0.0801741	0.746905	-0.0668509	0.77127	-0.05127	0.817385	0.101635	0.705277	0.250328	0.175052	0.263651	0.113485	0.279232	0.0755731	0.148693	0.565872	0.162017	0.374345	0.177597	0.292436	0.0133232	0.969013	0.0289041	0.907468	0.0155809	0.952618
AT1G06710	-0.178809	0.979829	-0.132644	0.8103	0.151761	0.674725	0.168602	0.600595	0.392259	0.121632	0.0461651	0.926222	0.33057	0.252146	0.347411	0.181025	0.571068	0.0109339	0.284404	0.431213	0.301246	0.256769	0.524902	0.0190873	0.0168415	0.970171	0.240498	0.374478	0.223657	0.428808
AT1G06740	0.0298626	0.998324	0.10184	0.757764	0.32142	0.0765202	0.507853	0.00106588	0.793006	4.53e-08	0.0719771	0.792325	0.291558	0.0873774	0.47799	0.000916095	0.763143	1.37e-08	0.219581	0.298224	0.406013	0.00569375	0.691166	2.7e-07	0.186433	0.346919	0.471585	0.00140514	0.285153	0.0725446
AT1G06810	-0.273201	NA	0.0699236	NA	0.148755	NA	0.0064345	0.987458	0.253828	0.427108	0.343125	NA	0.421956	NA	0.279636	0.389367	0.527029	0.0465008	0.0788313	NA	-0.0634891	0.868834	0.183904	0.548116	-0.14232	NA	0.105073	0.777938	0.247393	0.452096
AT1G06925	-0.0339922	NA	-0.145118	NA	-0.306551	NA	-0.0585823	0.885984	-0.169116	0.627978	-0.111126	NA	-0.272559	NA	-0.02459	0.951508	-0.135124	0.682746	-0.161433	NA	0.086536	0.815545	-0.0239976	0.950092	0.247969	NA	0.137435	0.7215	-0.110534	0.779405
AT1G06960	-0.0152452	0.998508	-0.0265486	0.933647	-0.177598	0.247767	-0.328589	0.00890693	-1.37589	2.2e-32	-0.0113034	0.964079	-0.162353	0.25829	-0.313344	0.00746555	-1.36065	8.33e-36	-0.15105	0.390585	-0.30204	0.0107079	-1.34935	3.09e-35	-0.150991	0.344563	-1.1983	1.35e-24	-1.04731	1.78e-18
AT1G07020	0.1065	0.991368	-0.216027	0.509936	-0.31236	0.180432	-0.329161	0.116488	-0.907265	5.77e-07	-0.322527	0.165371	-0.418861	0.0389103	-0.435661	0.0182936	-1.01377	1.62e-09	-0.0963332	0.790249	-0.113134	0.632163	-0.691238	5.58e-05	-0.0168009	0.967679	-0.594905	0.00150647	-0.578104	0.00265495
AT1G07025	0.20143	NA	-0.223164	NA	-0.26089	NA	-0.338598	NA	-0.0414599	0.924032	-0.424594	NA	-0.46232	NA	-0.540028	NA	-0.24289	0.449285	-0.0377257	NA	-0.115434	NA	0.181704	NA	-0.0777083	NA	0.21943	NA	0.297138	NA
AT1G07051	0.245648	NA	0.348283	0.455763	-0.0762032	0.875446	-0.337994	0.34491	-0.37327	0.268631	0.102635	0.836544	-0.321851	0.354819	-0.583642	0.046026	-0.618918	0.0271809	-0.424486	NA	-0.686276	0.0157491	-0.721553	0.00804993	-0.26179	0.545909	-0.297067	0.399926	-0.0352764	0.945534
AT1G07119	-0.0353119	0.998508	-0.170498	0.741328	-0.285774	0.395773	0.129793	0.704275	0.410418	0.110665	-0.135186	0.750448	-0.250462	0.433003	0.165105	0.589383	0.44573	0.0555376	-0.115276	0.821261	0.300291	0.267725	0.580916	0.0102944	0.415567	0.168379	0.696192	0.00447672	0.280625	0.313751
AT1G07128	0.227576	0.905374	-0.355328	0.221643	0.254272	0.318512	0.476982	0.0198559	1.29701	1.15e-12	-0.582905	0.00540458	0.0266953	0.936144	0.249406	0.238178	1.06944	2.95e-10	0.6096	0.00450573	0.83231	4.56e-06	1.65234	2.45e-22	0.22271	0.392689	1.04274	1.28e-08	0.820032	1.33e-05
AT1G07190	0.0126185	NA	0.20913	NA	0.175956	NA	0.110936	NA	-0.034146	NA	0.196511	NA	0.163337	NA	0.0983176	NA	-0.0467645	NA	-0.0331741	NA	-0.0981936	NA	-0.243276	NA	-0.0650195	NA	-0.210102	NA	-0.145082	NA
AT1G07400	0.0364616	0.998962	-0.0750193	0.950556	-0.457549	0.434874	0.590631	0.235286	4.83657	2.3e-34	-0.111481	0.894892	-0.494011	0.351578	0.554169	0.232582	4.80011	9.9e-39	-0.38253	0.588908	0.66565	0.137761	4.91159	1.99e-40	1.04818	0.0283479	5.29412	2.31e-40	4.24594	3.99e-26
AT1G07476	-0.0434317	NA	0.0875588	NA	0.282683	NA	0.342724	NA	0.299413	0.410907	0.13099	NA	0.326115	NA	0.386156	NA	0.342845	0.288163	0.195124	NA	0.255166	NA	0.211854	NA	0.0600416	NA	0.0167302	NA	-0.0433114	NA
AT1G07485	0.0394685	0.998324	0.310955	0.371847	0.4847	0.050913	-0.216853	0.444846	-0.780151	0.000880353	0.271487	0.357297	0.445231	0.0548269	-0.256322	0.310128	-0.819619	0.000177257	0.173744	0.619988	-0.527809	0.0152131	-1.09111	2.55e-07	-0.701553	0.00253119	-1.26485	1.15e-08	-0.563297	0.0258419
AT1G07550	0.0614449	NA	0.111276	NA	-0.126625	NA	-0.0125025	NA	0.210415	NA	0.0498313	NA	-0.18807	NA	-0.0739474	NA	0.14897	NA	-0.237901	NA	-0.123779	NA	0.0991389	NA	0.114122	NA	0.33704	NA	0.222918	NA
AT1G07600	0.00398986	0.998962	0.00519528	0.995648	0.320274	0.426239	0.328251	0.364743	1.12327	0.000101205	0.00120542	0.99845	0.316285	0.393078	0.324261	0.333746	1.11928	3.01e-05	0.315079	0.494371	0.323056	0.333238	1.11808	3.06e-05	0.0079766	0.984521	0.802999	0.00699758	0.795022	0.00920891
AT1G07680	0.201782	NA	0.105836	NA	0.299209	NA	0.101662	0.811714	0.275882	0.41673	-0.0959458	NA	0.0974269	NA	-0.10012	0.80122	0.0741003	0.836421	0.193373	NA	-0.00417425	NA	0.170046	0.611178	-0.197547	NA	-0.0233266	0.957194	0.17422	NA
AT1G07702	-0.0827831	0.994002	0.0799736	0.912606	-0.345257	0.362084	-0.294992	0.403538	-0.271525	0.426706	0.162757	0.731533	-0.262474	0.479568	-0.212209	0.548333	-0.188741	0.571169	-0.425231	0.273993	-0.374966	0.225912	-0.351498	0.232247	0.0502655	0.938522	0.073733	0.867941	0.0234675	0.959631
AT1G07728	0.181821	0.923271	0.126502	0.710052	0.28918	0.159086	1.3072	1.63e-16	2.16634	8.14e-45	-0.0553199	0.861759	0.107358	0.644711	1.12538	3.03e-14	1.98452	1.89e-43	0.162678	0.542032	1.1807	1.7e-15	2.03984	8.73e-46	1.01802	4.62e-10	1.87716	5.37e-34	0.859142	7.07e-08
AT1G07747	-0.229573	NA	-0.121974	NA	-0.213018	NA	-0.452929	NA	-0.286056	NA	0.107599	NA	0.0165548	NA	-0.223356	NA	-0.0564824	NA	-0.0910438	NA	-0.330955	NA	-0.164081	NA	-0.239911	NA	-0.0730373	NA	0.166874	NA
AT1G07800	0.32345	NA	0.386876	NA	0.226221	NA	0.276383	NA	0.386561	0.258507	0.0634258	NA	-0.0972291	NA	-0.047067	NA	0.0631105	0.868853	-0.160655	NA	-0.110493	NA	-0.000315394	NA	0.0501622	NA	0.16034	NA	0.110177	NA
AT1G07820	-0.00762779	0.998962	0.203825	0.53838	0.388706	0.0763379	0.56886	0.00281728	-0.162964	0.474343	0.211453	0.421394	0.396334	0.0501453	0.576488	0.00107324	-0.155336	0.454753	0.18488	0.532682	0.365035	0.0519433	-0.366789	0.0403968	0.180154	0.493841	-0.55167	0.00297815	-0.731824	7.81e-05
AT1G07860	-0.0992908	0.994179	0.0363682	0.972935	0.0704479	0.907839	-0.0172504	0.979022	1.88029	1.54e-09	0.135659	0.832264	0.169739	0.743622	0.0820404	0.872184	1.97958	6.86e-12	0.0340797	0.966703	-0.0536186	0.915984	1.84392	1.22e-10	-0.0876983	0.89766	1.80984	5.97e-09	1.89754	2.41e-09
AT1G07885	0.0964777	NA	0.469661	NA	0.20108	NA	0.231857	0.607909	0.161068	0.721257	0.373183	NA	0.104602	NA	0.135379	0.766058	0.0645906	0.884974	-0.268581	NA	-0.237804	0.546186	-0.308592	0.386061	0.0307772	NA	-0.0400115	0.941834	-0.0707887	NA
AT1G07900	0.362044	0.947027	0.823427	0.110431	1.18098	0.00428381	1.74826	2.41e-06	0.771787	0.0508542	0.461383	0.374702	0.818938	0.0441595	1.38622	7.16e-05	0.409743	0.3066	0.357556	0.552806	0.924833	0.0112362	-0.0516393	0.921832	0.567278	0.220944	-0.409195	0.346384	-0.976473	0.0114578
AT1G07901	0.56922	0.814386	-0.259093	0.763138	-0.286089	0.63268	-0.0955603	0.877838	-0.0581905	0.921842	-0.828312	0.0733944	-0.855309	0.0479378	-0.66478	0.103437	-0.62741	0.109393	-0.0269967	0.978559	0.163532	0.761277	0.200902	0.687299	0.190529	0.788953	0.227899	0.67572	0.0373697	0.954417
AT1G07930	0.140488	0.991368	-0.278846	0.517063	-0.54506	0.0581425	-0.289655	0.329476	0.289287	0.304626	-0.419334	0.167546	-0.685548	0.00735854	-0.430143	0.0882151	0.148799	0.605278	-0.266214	0.487277	-0.0108098	0.977308	0.568133	0.0138164	0.255405	0.458166	0.834347	0.000580887	0.578942	0.0239978
AT1G07940	0.00990028	0.998962	-0.0874059	0.843013	-0.034615	0.918526	0.215709	0.348429	-0.239943	0.264912	-0.0973062	0.765417	-0.0445152	0.884989	0.205809	0.33738	-0.249844	0.198033	0.052791	0.898471	0.303115	0.12646	-0.152537	0.474327	0.250324	0.306785	-0.205328	0.3501	-0.455652	0.0210178
AT1G08005	-0.113926	0.9916	0.412222	0.176891	0.421885	0.0972215	0.607464	0.0053557	1.03254	2.42e-07	0.526148	0.0291266	0.535811	0.0177276	0.72139	0.000293938	1.14647	6.31e-10	0.00966359	0.985439	0.195242	0.413647	0.620322	0.00085383	0.185579	0.535876	0.610659	0.00254216	0.42508	0.0467204
AT1G08032	0.0349507	NA	0.379034	NA	0.228328	NA	0.275809	NA	0.436625	0.176105	0.344083	NA	0.193377	NA	0.240859	NA	0.401674	0.174297	-0.150706	NA	-0.103225	NA	0.057591	NA	0.0474819	NA	0.208297	NA	0.160816	NA
AT1G08040	-0.111573	0.972477	0.167862	0.477534	0.292845	0.0715474	1.07484	3.31e-16	0.829385	2.63e-10	0.279435	0.088008	0.404418	0.0044863	1.18641	2.99e-22	0.940958	1.12e-14	0.124983	0.581469	0.906977	2.34e-13	0.661522	7.63e-08	0.781994	1.08e-08	0.53654	6.44e-05	-0.245454	0.0987646
AT1G08100	-0.00249215	NA	0.11402	NA	-0.0903562	NA	-0.34325	NA	0.111195	0.785613	0.116512	NA	-0.087864	NA	-0.340758	0.339532	0.113688	0.761815	-0.204376	NA	-0.45727	NA	-0.00282422	0.994524	-0.252894	NA	0.201552	NA	0.454446	NA
AT1G08105	0.0677354	0.993064	-0.0222791	0.970591	-0.283986	0.261057	-0.894608	1.58e-05	-0.934001	4.21e-06	-0.0900145	0.791318	-0.351722	0.113585	-0.962344	6.21e-07	-1.00174	1.29e-07	-0.261707	0.356042	-0.872329	8.59e-06	-0.911722	1.85e-06	-0.610622	0.00818906	-0.650014	0.00223546	-0.0393922	0.914639
AT1G08115	0.0424705	0.998508	-0.178109	0.819926	-0.331389	0.488962	0.215665	0.646703	0.907199	0.00879192	-0.22058	0.698532	-0.373859	0.382595	0.173194	0.702224	0.864729	0.00712764	-0.15328	0.824903	0.393774	0.30479	1.08531	0.000562326	0.547053	0.195413	1.23859	0.000236464	0.691535	0.05925
AT1G08120	-0.0816767	NA	-0.0854949	NA	-0.0966742	NA	-0.208133	NA	-0.0300239	NA	-0.00381813	NA	-0.0149975	NA	-0.126456	NA	0.0516528	NA	-0.0111793	NA	-0.122638	NA	0.0554709	NA	-0.111459	NA	0.0666503	NA	0.178109	NA
AT1G08150	-0.0637047	0.998324	0.0531629	0.945552	0.260075	0.504405	1.62559	2.85e-11	2.54488	1.86e-28	0.116868	0.822363	0.32378	0.34495	1.68929	6.03e-14	2.60858	6.05e-35	0.206912	0.664683	1.57242	1.53e-12	2.49171	3.39e-33	1.36551	2.1e-08	2.2848	9.86e-25	0.919292	7.2e-06
AT1G08165	0.05276	0.994485	0.0113061	0.98511	-0.340229	0.15872	-1.12633	1.91e-08	-1.87453	1.37e-19	-0.0414539	0.913856	-0.392989	0.0693739	-1.17909	3.2e-10	-1.92729	8.06e-23	-0.351535	0.164886	-1.13764	1.62e-09	-1.88584	7.06e-22	-0.786105	0.000295118	-1.5343	3.65e-13	-0.748198	0.00133743
AT1G08260	-0.265638	0.645063	0.00130528	0.997711	-0.0717404	0.752812	-0.421998	0.00578946	-1.24153	1.52e-16	0.266943	0.13447	0.193897	0.269398	-0.15636	0.365307	-0.975891	1.6e-11	-0.0730457	0.793185	-0.423303	0.00304837	-1.24283	2.2e-18	-0.350257	0.0363103	-1.16979	1.18e-14	-0.81953	2.85e-07
AT1G08270	-0.100756	0.991368	0.173853	0.589027	-0.0400921	0.895178	-0.0232917	0.935103	0.496088	0.00369884	0.274609	0.222377	0.0606635	0.827424	0.077464	0.749559	0.596843	0.000138211	-0.213945	0.408527	-0.197145	0.316205	0.322235	0.0468458	0.0168004	0.966397	0.53618	0.00164647	0.51938	0.00297267
AT1G08592	-0.0629418	0.997191	0.0646218	0.922885	0.114424	0.776305	0.32908	0.263993	0.0419225	0.909737	0.127564	0.775595	0.177366	0.613453	0.392021	0.135405	0.104864	0.744678	0.0498021	0.931843	0.264458	0.343881	-0.0226993	0.949342	0.214656	0.55369	-0.0725014	0.849749	-0.287157	0.327429
AT1G08695	-0.191506	NA	-0.173773	NA	0.0431235	NA	-0.0919072	0.821213	-0.121674	0.744881	0.0177326	NA	0.23463	NA	0.0995989	0.799719	0.0698323	0.848563	0.216897	NA	0.0818663	NA	0.0520996	0.892421	-0.135031	NA	-0.164797	0.650979	-0.0297666	NA
AT1G08740	-0.0857752	NA	-0.03683	0.982571	-0.274707	0.747371	-0.0365299	0.967323	1.38489	0.00901235	0.0489452	0.965763	-0.188932	0.823445	0.0492454	0.951972	1.47066	0.00250197	-0.237877	0.830116	0.000300153	0.999675	1.42172	0.00344966	0.238177	0.806838	1.65959	0.00161072	1.42142	0.00875261
AT1G08880	0.0971225	0.991368	-0.170814	0.610295	-0.37245	0.078042	-0.428275	0.0235439	-1.01991	2.47e-09	-0.267937	0.247043	-0.469573	0.0124065	-0.525397	0.00207858	-1.11703	1.98e-12	-0.201636	0.460646	-0.25746	0.179517	-0.849094	1.22e-07	-0.0558246	0.870416	-0.647458	0.000234347	-0.591633	0.00110306
AT1G08890	0.0567719	0.997191	0.536145	0.0935898	0.668944	0.0117622	0.508488	0.0469377	1.01416	1e-05	0.479373	0.0882451	0.612172	0.0141739	0.451716	0.0608306	0.957389	7.35e-06	0.132799	0.764528	-0.0276566	0.937365	0.478016	0.0338766	-0.160456	0.670346	0.345217	0.17888	0.505673	0.0427632
AT1G08985	-0.143167	NA	-0.0397961	0.959898	0.229294	0.548034	0.347417	0.265996	0.405199	0.160085	0.103371	0.842132	0.372461	0.244291	0.490584	0.0717497	0.548367	0.0316945	0.26909	NA	0.387213	0.168863	0.444995	0.0842089	0.118122	0.794849	0.175905	0.595421	0.0577827	0.886616
AT1G09026	0.248679	NA	0.252616	NA	-0.0458593	NA	-0.161347	NA	0.155368	0.701011	0.00393691	NA	-0.294538	NA	-0.410025	NA	-0.0933108	NA	-0.298475	NA	-0.413962	NA	-0.0972477	NA	-0.115487	NA	0.201227	NA	0.316714	NA
AT1G09100	0.0129028	0.998962	0.241755	0.206964	0.424831	0.00287835	0.474102	0.000312372	0.722882	6e-09	0.228852	0.157836	0.411928	0.00193945	0.461199	0.00016117	0.709979	7.86e-10	0.183077	0.310179	0.232347	0.0810881	0.481128	3.85e-05	0.0492704	0.838746	0.298051	0.0233343	0.248781	0.0711531
AT1G09157	0.00842586	0.998962	-0.320065	0.487321	0.126009	0.755667	0.247398	0.440957	0.5531	0.0307421	-0.328491	0.37889	0.117583	0.759702	0.238972	0.42126	0.544674	0.0202238	0.446074	0.199394	0.567463	0.0294372	0.873165	0.000171443	0.121389	0.780989	0.427091	0.100258	0.305702	0.274267
AT1G09176	0.147961	NA	0.176736	0.773159	-0.0480899	0.926709	-0.110668	0.796213	0.312014	0.346537	0.0287752	0.960695	-0.196051	0.623861	-0.258629	0.453349	0.164053	0.620849	-0.224826	0.650236	-0.287404	0.387856	0.135278	0.694874	-0.0625779	0.918914	0.360104	0.260174	0.422682	0.18931
AT1G09180	0.0135557	0.998962	0.465562	0.142028	0.568714	0.0272497	1.01185	3.96e-06	2.18653	4.62e-27	0.452007	0.0928527	0.555158	0.0198378	0.998292	8.38e-07	2.17298	4.18e-31	0.103151	0.814031	0.546285	0.00934975	1.72097	6.2e-21	0.443134	0.0747507	1.61782	2.96e-16	1.17469	3.96e-09
AT1G09410	-0.200165	0.934754	-0.0550094	0.914227	-0.105118	0.729749	-0.224025	0.354778	-0.537078	0.0100053	0.145155	0.650163	0.0950465	0.749957	-0.0238603	0.938083	-0.336913	0.109208	-0.0501088	0.910782	-0.169016	0.475551	-0.482068	0.0142687	-0.118907	0.719616	-0.43196	0.0449477	-0.313053	0.185241
AT1G09415	-0.332517	0.783881	-0.255727	0.49749	-0.499155	0.0495396	-0.922228	2.55e-05	-1.50312	1.26e-12	0.0767893	0.852248	-0.166639	0.573932	-0.589711	0.00574633	-1.17061	5.12e-09	-0.243428	0.469053	-0.6665	0.00161931	-1.2474	4.23e-10	-0.423073	0.104538	-1.00397	3.87e-06	-0.580895	0.0130228
AT1G09421	-0.281463	0.896963	0.00656059	0.993334	-0.0177507	0.964662	-0.401286	0.134303	-0.386632	0.135599	0.288023	0.37687	0.263712	0.366878	-0.119823	0.712337	-0.10517	0.72895	-0.0243113	0.964344	-0.407846	0.100875	-0.393193	0.0963067	-0.383535	0.191352	-0.368882	0.153732	0.0146535	0.971177
AT1G09450	0.0768992	0.9916	0.034865	0.952809	-0.1774	0.558062	-0.528369	0.020624	-1.24209	2.38e-08	-0.0420342	0.918859	-0.254299	0.32294	-0.605268	0.00365256	-1.31899	2.84e-10	-0.212265	0.526622	-0.563234	0.00772599	-1.27696	1.11e-09	-0.350969	0.192184	-1.06469	2.72e-06	-0.713722	0.00352974
AT1G09470	-0.169345	0.959393	0.208831	0.539053	0.0772572	0.804324	-0.144195	0.581143	-0.997749	1.3e-06	0.378177	0.100812	0.246602	0.292679	0.0251501	0.932722	-0.828403	3e-05	-0.131574	0.695364	-0.353027	0.0748242	-1.20658	2.53e-10	-0.221452	0.399849	-1.07501	1.56e-07	-0.853553	7.22e-05
AT1G09483	-0.193153	NA	-0.0355045	NA	0.0498153	NA	-0.0560733	NA	-0.0735383	0.858207	0.157648	NA	0.242968	NA	0.13708	NA	0.119615	0.745883	0.0853198	NA	-0.0205688	NA	-0.0380338	NA	-0.105889	NA	-0.123354	NA	-0.017465	NA
AT1G09486	-0.309628	0.492525	-0.287664	0.168906	-0.325699	0.0583089	-0.420599	0.00571958	-1.27912	3.19e-20	0.021964	0.941333	-0.0160712	0.949482	-0.110971	0.540091	-0.969488	1.09e-13	-0.0380352	0.90889	-0.132935	0.440509	-0.991452	2.95e-14	-0.0949	0.691202	-0.953417	1.17e-11	-0.858517	2.2e-09
AT1G09510	4.21461	NA	-0.157975	NA	0.105438	NA	0.973614	NA	4.65406	NA	-4.37259	NA	-4.10917	NA	-3.241	NA	0.439447	NA	0.263413	NA	1.13159	NA	4.81203	NA	0.868176	NA	4.54862	NA	3.68045	NA
AT1G09540	0.13348	0.9916	0.152229	0.788513	1.08006	1.47e-05	3.387	1.91e-60	0.337877	0.242873	0.0187489	0.972347	0.946576	3.46e-05	3.25352	1.53e-70	0.204397	0.469276	0.927827	0.000104571	3.23477	1.35e-70	0.185648	0.519434	2.30695	1.24e-37	-0.742179	0.00111165	-3.04913	8.68e-54
AT1G09625	0.309209	NA	0.369531	NA	0.193616	NA	0.134913	0.743375	0.477689	0.110513	0.0603221	NA	-0.115593	NA	-0.174296	0.625132	0.16848	0.593116	-0.175915	NA	-0.234618	0.47537	0.108158	0.750355	-0.0587031	NA	0.284073	0.372462	0.342776	NA
AT1G09690	-0.175423	0.914239	-0.219895	0.379413	-0.109532	0.634043	0.0134835	0.95923	-1.01391	5.86e-12	-0.0444725	0.88272	0.0658906	0.778116	0.188906	0.270876	-0.838482	1.29e-09	0.110363	0.686086	0.233379	0.15627	-0.79401	9.92e-09	0.123016	0.600824	-0.904373	1.11e-09	-1.02739	7.56e-12
AT1G09794	-0.165498	0.984434	-0.131975	0.83124	-0.19359	0.626245	-0.214455	0.543065	0.766885	0.00379364	0.0335233	0.952827	-0.0280917	0.951634	-0.0489564	0.901779	0.932383	0.000114617	-0.061615	0.920619	-0.0824797	0.824176	0.898859	0.000204209	-0.0208647	0.970171	0.960474	0.000233992	0.981339	0.000229867
AT1G09995	0.0667775	0.998324	0.684669	0.074259	0.620423	0.0683887	0.533001	0.0975166	0.141085	0.722546	0.617892	0.0650458	0.553645	0.0833	0.466223	0.123047	0.0743078	0.846302	-0.0642467	0.921066	-0.151669	0.675119	-0.543584	0.0514325	-0.087422	0.871852	-0.479337	0.120375	-0.391915	0.235689
AT1G10100	-0.235623	NA	-0.192648	0.71768	-0.00978809	NA	-0.157477	0.661539	-0.11665	0.74052	0.042975	NA	0.225835	0.512192	0.0781461	0.838949	0.118974	0.718465	0.18286	NA	0.0351711	0.929517	0.0759987	0.830609	-0.147689	0.735582	-0.106862	0.772255	0.0408277	0.926396
AT1G10110	0.140599	0.991368	-0.0384652	0.956552	0.0849597	0.8323	-0.0267367	0.944747	0.198998	0.507008	-0.179065	0.647316	-0.0556397	0.887932	-0.167336	0.58434	0.058399	0.851606	0.123425	0.793185	0.0117285	0.975335	0.237464	0.366099	-0.111696	0.795556	0.114039	0.733334	0.225735	0.452452
AT1G10160	0.0871082	0.994179	0.309897	0.588086	0.254307	0.571218	0.273095	0.495915	1.04887	0.000552029	0.222788	0.655581	0.167199	0.710109	0.185987	0.641229	0.96176	0.000663824	-0.0555896	0.938701	-0.0368011	0.936609	0.738972	0.0102847	0.0187884	0.970171	0.794561	0.0105169	0.775773	0.0150228
AT1G10220	0.123732	NA	0.10403	NA	-0.223004	NA	0.128596	0.736944	0.0353984	0.931041	-0.0197022	NA	-0.346735	NA	0.00486434	0.99074	-0.0883335	0.796723	-0.327033	NA	0.0245665	0.950723	-0.0686313	0.849596	0.3516	NA	0.258402	0.441322	-0.0931978	0.815203
AT1G10240	0.0268435	0.998324	-0.0645343	0.877085	-0.077347	0.773248	-0.0279766	0.915992	-0.243894	0.199806	-0.0913778	0.752708	-0.104191	0.662926	-0.0548201	0.819235	-0.270738	0.112438	-0.0128127	0.975774	0.0365577	0.879435	-0.17936	0.328796	0.0493704	0.880076	-0.166547	0.415211	-0.215918	0.275593
AT1G10250	-0.0239525	NA	0.0382308	0.961299	0.0435934	NA	0.161471	0.658811	0.163873	0.634514	0.0621833	NA	0.067546	0.875988	0.185424	0.576055	0.187826	0.539575	0.0053627	NA	0.123241	0.721595	0.125642	0.70194	0.117878	0.801331	0.12028	0.745009	0.00240172	0.995862
AT1G10260	0.0468215	NA	0.217469	NA	0.227046	NA	0.168621	NA	0.152322	0.694056	0.170647	NA	0.180224	NA	0.1218	0.756533	0.1055	0.773719	0.00957677	NA	-0.0488475	NA	-0.0651473	0.865981	-0.0584243	NA	-0.074724	NA	-0.0162997	NA
AT1G10419	-0.312379	NA	-0.29438	NA	-0.0265574	NA	-0.465379	NA	-0.405123	NA	0.0179986	NA	0.285822	NA	-0.153	NA	-0.0927436	NA	0.267823	NA	-0.170998	NA	-0.110742	NA	-0.438821	NA	-0.378565	NA	0.0602562	NA
AT1G10440	-0.092888	0.9916	-0.0302656	0.970069	0.348708	0.295235	0.544355	0.0493461	0.327119	0.264271	0.0626224	0.902698	0.441596	0.12994	0.637243	0.0109336	0.420007	0.100106	0.378973	0.282948	0.574621	0.0242652	0.357385	0.170846	0.195647	0.61953	-0.0215886	0.958069	-0.217236	0.503276
AT1G10455	0.222307	NA	0.150595	NA	0.252855	NA	0.201031	0.595627	0.471761	0.110087	-0.0717122	NA	0.0305476	NA	-0.0212758	0.959157	0.249454	0.393413	0.10226	NA	0.0504364	0.899149	0.321166	0.251364	-0.0518234	NA	0.218906	0.50741	0.27073	0.406887
AT1G10538	0.0411099	NA	0.260112	NA	0.179164	NA	0.34876	NA	0.263746	NA	0.219003	NA	0.138054	NA	0.30765	NA	0.222636	NA	-0.0809484	NA	0.0886476	NA	0.00363331	NA	0.169596	NA	0.0845817	NA	-0.0850142	NA
AT1G10540	0.214461	0.979829	0.168762	0.795823	0.666123	0.0480603	1.97239	4.13e-13	0.933985	0.00106517	-0.0456985	0.939631	0.451662	0.172007	1.75793	2.26e-12	0.719525	0.00701786	0.49736	0.183661	1.80363	6.94e-13	0.765223	0.00388383	1.30627	2.76e-06	0.267863	0.42523	-1.0384	0.000136395
AT1G10588	0.0825256	NA	0.00951573	NA	0.0757594	NA	0.160958	0.676034	0.0356211	0.932351	-0.0730098	NA	-0.00676612	NA	0.0784329	0.843187	-0.0469045	0.900496	0.0662437	NA	0.151443	0.667413	0.0261053	0.947746	0.085199	NA	-0.0401384	0.928332	-0.125337	NA
AT1G10630	-0.05591	0.996575	-0.47484	0.105257	-0.513931	0.0405023	-0.433305	0.0653767	0.0361634	0.905549	-0.41893	0.108477	-0.458021	0.0554545	-0.377395	0.0926503	0.0920734	0.725239	-0.0390905	0.940667	0.0415348	0.896192	0.511003	0.0118461	0.0806253	0.847522	0.550094	0.0124583	0.469469	0.0403188
AT1G10652	0.168024	NA	-0.0664242	NA	0.0245705	NA	0.140517	NA	0.0552688	NA	-0.234449	NA	-0.143454	NA	-0.0275076	NA	-0.112756	NA	0.0909948	NA	0.206941	NA	0.121693	NA	0.115946	NA	0.0306983	NA	-0.085248	NA
AT1G10682	0.368588	0.839181	-0.374173	0.387076	-0.376134	0.273196	0.113095	0.770304	1.3206	2.61e-07	-0.742761	0.00998814	-0.744722	0.00722988	-0.255493	0.411695	0.952011	8.79e-05	-0.00196015	0.998336	0.487268	0.0749566	1.69477	7.75e-13	0.489229	0.123249	1.69673	2.66e-11	1.2075	4.52e-06
AT1G10705	-0.0635907	NA	-0.0350804	NA	-0.288253	NA	-0.134179	NA	0.0356989	0.932072	0.0285102	NA	-0.224663	NA	-0.0705881	0.865973	0.0992896	0.782121	-0.253173	NA	-0.0990983	NA	0.0707793	0.851931	0.154075	NA	0.323952	NA	0.169878	NA
AT1G10717	0.0907929	NA	0.142132	0.828035	-0.099975	NA	0.327878	0.330404	0.296044	0.369562	0.0513392	NA	-0.190768	0.635126	0.237085	0.471171	0.205251	0.515213	-0.242107	NA	0.185746	0.581556	0.153912	0.644943	0.427853	0.222289	0.396019	0.203484	-0.031834	0.944386
[truncated: 32,573 more rows]

## Sheet: Unique temporal expressions
		UP	Down	Total
Day 1	Cumulative	34	8	42
	Unique	1	0	1
Day 3	Cumulative	555	392	947
	Unique	17	29	46
Day 5	Cumulative	2119	1805	3924
	Unique	173	92	265
[truncated: 4 more rows]

## Sheet: A. thaliana WGCNA modules
AGI	Modules		Gene ontology analysis of Turquoise WGCNA modules.										Gene ontology analysis of Blue WGCNA modules.										Gene ontology analysis of Red WGCNA modules.
[truncated: 9,369 more rows]

[truncated: 7 more sheets: A. thaliana Network Centralites, 117 high priority TFs, 51 high CC TFs, 48 bottleneck TFs, 37 Hub TFs, 2 bottlenecks and CC, 17 hubs and bottlenecks]
