# Supplementary material for: Network Biology Analyses and Dynamic Modeling of Gene Regulatory Networks under Drought Stress Reveal Major Transcriptional Regulators in Arabidopsis
Source: Int J Mol Sci. 2023 Apr 16;24(8):7349. doi: 10.3390/ijms24087349 (PMC10139068; doi:10.3390/ijms24087349)
Supplement: Supplementary file 1 [file ijms-24-07349-s001.zip › Supplementary table S2.xlsx]

## Sheet: Data Fig.2
Data Fig.2: iDREM, SMARTS and SQAUD analysis
Worksheet No.	Details of Sheets
1	iDREM analysis and important TFs
2	iDREM analysis and important TFs
3	iDREM analysis and important TFs
4	iDREM analysis and important TFs
5	iDREM analysis and important TFs
6	Selected TFs for iDREM analysis and their emergance daywise.
7	SQUAD AT2G46590
8	SQUAD AT1G51140
9	SQUAD AT5G56840
10	SQUAD AT2G36270
11	SQUAD AT3G09600
12	SQUAD AT2G46590

## Sheet: Day 0
Day_0	response to water depriviation	response to stress	response to abiotic stimulus	response to chemical	response to hormone mediated signal	response to water
AT4G18450	0	0	0	0	0	0
AT3G16280	0	0	0	0	0	0
AT3G47600	0	0	0	0	0	0
AT5G51910	0	0	0	0	0	0
AT1G12260	0	0	0	0	0	0
AT5G04410	0	0	0	0	0	0
AT1G64530	0	0	0	0	0	0
AT1G68670	0	0	0	0	0	0
AT2G42400	0	0	0	0	0	0
AT4G31550	0	0	0	0	0	0
AT5G45300	0	0	0	0	0	0
AT5G10120	0	0	0	0	0	0
AT2G40740	0	0	0	0	0	0
AT4G21030	0	0	0	0	0	0
AT4G31610	0	0	0	0	0	0
AT3G60030	0	0	0	0	0	0
AT3G51060	0	0	0	0	0	0
AT3G12820	0	0	0	0	0	0
AT1G59750	0	0	0	0	0	0
AT3G12910	0	0	0	0	0	0
AT1G46768	0	0	0	0	0	0
AT5G47220	0	0	1	1	0	0
AT5G53950	0	0	0	0	0	0
AT5G40330	0	0	0	0	0	0
AT3G01470	0	0	0	0	0	0
AT3G11280	0	0	0	0	0	0
AT5G62020	0	0	0	0	0	0
AT5G64750	0	0	0	0	0	0
AT3G51080	0	0	0	0	0	0
AT5G12870	0	0	0	0	0	0
AT5G51990	0	0	0	0	0	0
AT5G02470	0	0	0	0	0	0
AT1G18960	0	0	0	0	0	0
AT1G13300	0	0	0	0	0	0
AT1G01250	0	0	0	0	0	0
AT4G31920	0	0	0	0	0	0
AT1G51600	0	0	0	0	0	0
AT5G54680	0	0	0	0	0	0
AT3G59060	0	0	0	0	0	0
AT2G23320	0	0	0	0	0	0
AT1G34670	0	0	0	0	0	0
AT3G54340	0	0	0	0	0	0
AT3G03660	0	0	0	0	0	0
AT1G16490	1	1	1	1	1	1
AT4G17490	0	0	0	0	0	0
AT5G61850	0	0	0	0	0	0
AT1G27360	0	0	0	0	0	0
AT3G01220	0	0	0	0	0	0
AT1G52150	0	0	0	0	0	0
AT3G20840	0	0	0	0	0	0
AT4G01720	0	0	0	0	0	0
AT4G36900	0	0	0	0	0	0
AT4G30080	0	0	0	0	0	0
AT4G01500	0	0	0	0	0	0
AT5G47230	0	0	0	0	0	0
AT4G33280	0	0	0	0	0	0
AT3G57230	0	0	0	0	0	0
AT1G72740	1	0	0	0	0	1
AT3G46640	0	0	0	0	0	0
AT3G08500	1	1	1	1	1	1
AT1G19040	0	0	0	0	0	0
AT3G22170	0	0	0	0	0	0
AT5G65510	0	0	0	0	0	0
AT1G53160	0	0	0	0	0	0
AT4G35590	0	0	0	0	0	0
AT4G18960	0	0	0	0	0	0
AT5G51190	0	0	0	0	0	0
AT2G46510	0	0	0	0	0	0
AT5G02030	0	0	0	0	0	0
AT1G73360	0	0	0	0	0	0
AT5G58080	0	0	0	0	0	0
AT1G02340	0	0	0	0	0	0
AT5G62320	0	0	0	0	0	0
AT3G24120	0	0	0	0	0	0
AT3G10490	0	0	0	0	0	0
AT5G52830	0	0	0	0	0	0
AT4G14410	0	0	0	0	0	0
AT5G05090	0	0	0	0	0	0
AT3G23220	0	0	0	0	0	0
AT3G57600	0	0	0	0	0	0
AT3G14180	0	0	0	0	0	0
AT1G70920	0	0	0	0	0	0
AT1G52880	0	0	0	0	0	0
AT3G60580	0	1	0	0	0	0
AT1G29160	0	1	0	0	1	0
AT2G42430	0	0	0	0	1	0
AT1G06160	0	0	0	0	0	0
AT3G28910	0	0	0	0	0	0
AT1G18570	0	0	0	0	0	0
AT2G47070	0	0	0	0	0	0
AT2G02540	0	0	0	0	0	0
AT1G28360	0	0	0	0	0	0
AT2G23340	0	0	0	0	0	0
AT1G53230	0	0	0	0	0	0
AT3G46070	0	0	0	0	0	0
AT2G18300	0	0	0	0	0	0
AT4G32890	0	0	0	0	0	0
AT3G27010	0	0	0	0	0	0
AT3G24650	0	0	0	0	0	0
AT1G74930	0	0	0	0	0	0
AT3G09735	0	0	0	0	0	0
AT4G28140	0	0	0	0	0	0
AT4G17880	0	0	0	0	0	0
AT2G22750	0	0	0	0	0	0
AT4G28500	0	0	0	0	0	0
AT1G65620	0	0	1	1	1	0
AT5G60120	0	0	0	0	0	0
AT1G10120	0	0	0	0	0	0
AT1G69310	0	0	0	0	0	0
AT5G18560	0	0	0	0	0	0
AT2G31230	1	0	1	1	1	1
AT5G64220	0	0	0	0	0	0
AT2G33810	0	0	0	0	0	0
AT2G30250	0	0	0	0	0	0
AT5G43410	0	0	0	0	0	0
AT5G28770	0	0	0	0	0	0
AT1G47870	0	0	0	0	0	0
AT5G49330	0	0	0	0	0	0
AT3G23210	0	0	0	0	0	0
AT5G08070	0	0	0	0	0	0
AT5G25830	0	0	0	0	0	0
AT5G39820	0	0	0	0	0	0
AT1G80840	0	0	0	0	0	0
AT1G51700	1	1	1	1	1	1
AT1G19850	0	0	0	0	0	0
AT3G23250	0	0	0	0	0	0
AT2G17150	0	0	0	0	0	0
AT5G03790	0	0	0	0	0	0
AT2G33710	1	0	1	1	1	1
AT5G16210	0	0	0	0	0	0
AT1G17950	0	0	0	0	0	0
AT5G65130	0	0	0	0	0	0
AT5G48560	0	0	0	0	0	0
AT1G46264	0	0	0	0	0	0
AT5G46350	0	0	0	0	0	0
AT2G47260	0	0	0	0	0	0
AT5G50570	0	0	0	0	0	0
AT2G03710	0	0	0	0	0	0
AT3G49690	0	0	0	0	0	0
AT5G67190	0	0	0	0	0	0
AT5G22220	0	0	0	0	0	0
AT2G44840	0	0	0	0	0	0
AT3G50260	0	0	0	0	0	0
AT4G04450	0	0	0	0	0	0
AT2G21900	0	0	0	0	0	0
AT4G30980	0	0	0	0	0	0
AT3G60530	0	0	0	0	0	0
AT5G18090	0	0	0	0	0	0
AT1G28370	0	0	0	0	1	0
AT5G66700	0	0	0	0	0	0
AT4G21330	0	0	0	0	0	0
AT5G10140	0	0	0	0	0	0
AT5G01900	0	0	0	0	0	0
AT5G13910	0	0	0	1	1	0
AT1G50640	0	0	0	0	1	0
AT5G62000	0	0	0	0	0	0
AT2G46770	0	0	0	0	0	0
AT1G09540	0	1	1	1	1	0
AT4G25480	0	0	0	0	0	0
AT1G72360	0	0	0	0	0	0
AT5G43840	0	0	0	0	0	0
AT3G45170	0	0	0	0	0	0
AT4G23550	0	0	0	0	0	0
AT1G25550	0	1	0	0	0	0
AT5G67000	0	0	0	0	0	0
AT3G48160	0	0	0	0	0	0
AT3G13810	0	0	0	0	0	0
AT2G45650	0	0	0	0	0	0
AT1G69690	0	0	0	0	0	0
AT1G22810	1	0	1	1	1	1
AT4G23980	0	0	0	0	0	0
AT1G30650	0	0	0	0	0	0
AT1G30490	0	0	0	0	0	0
AT4G16750	0	0	0	0	0	0
AT2G45680	0	0	0	0	0	0
AT5G18450	0	0	0	0	0	0
AT4G34410	0	0	0	0	0	0
AT3G06740	0	0	0	0	0	0
AT5G16600	0	0	0	0	0	0
AT1G77640	0	0	0	0	0	0
AT4G38000	1	1	1	1	1	1
AT3G50700	0	0	0	0	0	0
AT1G69120	0	0	0	0	0	0
AT4G38910	0	0	0	0	0	0
AT1G75490	0	0	1	1	1	1
AT5G04340	0	0	0	0	0	0
AT5G38860	0	0	0	0	0	0
AT1G44830	0	0	0	0	0	0
AT3G09230	0	0	0	0	0	0
AT4G36730	0	0	0	0	0	0
AT3G15510	0	0	0	0	0	0
AT1G67260	0	0	0	0	0	0
AT3G15210	0	0	0	0	0	0
AT5G38800	0	0	0	0	0	0
AT2G45660	1	1	1	1	1	1
AT5G10510	0	0	0	0	0	0
AT3G54990	0	0	0	0	0	0
AT1G03800	0	0	1	1	0	0
AT3G58780	0	0	0	0	0	0
AT5G10280	0	0	0	0	0	0
AT1G72010	0	0	0	0	0	0
AT5G19790	0	0	0	0	0	0
AT1G22640	0	0	0	0	0	0
AT3G16770	0	0	0	0	0	0
AT5G25390	0	0	1	1	0	0
AT1G43160	0	0	0	0	1	0
AT1G27730	1	1	1	1	0	1
AT5G65310	0	0	0	0	0	0
AT5G61600	0	0	0	0	0	0
AT2G15740	0	0	1	0	0	0
AT5G25190	0	0	0	1	1	0
AT4G35550	0	0	0	0	0	0
AT4G18390	0	0	0	0	0	0
AT3G20310	0	0	1	1	1	0
ATSG05550	0	0	0	0	0	0
AT1G47655	0	0	0	0	0	0
AT2G17180	0	0	0	0	0	0
AT5G39660	0	0	0	0	0	0
AT1G13260	0	0	0	0	0	0
AT1G66420	0	0	0	0	0	0
AT5G45580	0	0	0	0	0	0
AT2G25000	0	0	0	0	0	0
AT1G73730	0	0	0	0	0	0
AT4G17785	0	0	0	0	0	0
AT3G13890	0	0	0	0	0	0
AT3G15270	0	0	0	0	0	0
AT4G24470	0	0	0	0	0	0
AT3G22780	0	0	0	0	0	0
AT5G07100	0	0	0	0	0	0
AT1G76890	0	0	0	0	0	0
AT3G15170	0	0	0	0	0	0
AT3G26620	0	0	0	0	0	0
AT5G52170	0	0	0	0	0	0
AT4G28110	0	0	0	0	0	0
AT5G04390	0	0	0	0	0	0
AT1G35515	0	0	0	0	0	0
AT5G61270	0	0	0	0	0	0
AT1G08810	0	0	0	0	0	0
AT2G17950	0	0	0	0	0	0
AT5G13080	0	0	0	0	0	0
AT1G12630	1	1	1	1	1	1
AT2G36010	0	0	0	0	0	0
AT2G33860	0	0	0	0	0	0
AT1G01720	0	0	0	0	0	0
AT3G61250	0	0	0	0	0	0
AT1G24260	1	0	1	1	1	1
AT4G15090	0	0	0	0	0	0
AT1G71450	1	1	1	0	1	1
AT1G32240	0	0	0	0	0	0
AT4G37790	0	0	0	0	0	0
AT3G21175	0	0	0	0	0	0
AT4G31800	0	0	0	0	0	0
AT4G27950	0	0	1	1	1	0
AT1G13450	0	0	0	0	0	0
AT2G42200	0	0	0	0	0	0
AT1G36060	1	0	0	0	0	0
AT5G41570	0	0	0	0	0	0
AT5G44210	0	0	1	1	1	0
AT5G66300	0	0	0	0	0	0
AT3G58630	0	0	0	0	0	0
AT1G35560	0	0	0	0	0	0
AT2G38300	0	0	0	0	0	0
AT1G30210	0	0	0	0	0	0
AT1G69570	1	1	1	1	1	1
AT4G32800	0	0	0	0	0	0
AT5G02320	0	0	0	0	0	0
AT2G18060	0	0	0	0	0	0
AT2G35700	0	0	0	0	0	0
AT1G19790	0	0	0	0	0	0
AT2G01930	0	0	0	0	0	0
AT1G09770	0	0	0	0	0	0
AT1G61730	0	0	0	0	0	0
AT1G28470	0	0	0	0	0	0
AT3G46590	0	0	0	0	0	0
AT3G02150	0	0	0	0	0	0
AT5G24110	0	0	0	0	0	0
AT1G20980	0	0	0	0	0	0
AT2G20570	0	0	0	0	0	0
AT2G38470	0	0	0	0	0	0
AT4G35270	0	0	0	0	0	0
AT1G69780	0	0	0	0	0	0
AT5G29000	0	0	0	0	0	0
AT2G33550	0	0	0	0	0	0
AT1G12610	0	0	0	0	0	0
AT3G12730	0	0	0	0	0	0
AT2G03340	0	0	0	0	0	0
AT5G49300	0	0	0	0	0	0
AT4G24240	0	0	0	0	0	0
AT4G17460	0	0	0	0	0	0
AT2G21230	0	0	0	0	0	0
AT1G53910	0	0	0	0	0	0
AT4G36620	0	0	0	0	0	0
AT2G27300	0	0	0	0	0	0
AT5G17430	1	0	1	1	0	1
AT4G18170	0	0	0	0	0	0
AT2G38340	0	0	0	0	0	0
AT2G24570	0	0	0	0	0	0
AT1G67710	0	0	0	0	0	0
AT3G11020	0	0	0	0	0	0
AT2G04880	0	0	0	0	0	0
AT4G37180	0	0	0	0	0	0
AT2G20180	0	0	0	0	0	0
AT4G01680	0	1	0	0	1	0
AT3G02990	0	0	0	0	0	0
AT5G14340	0	0	0	0	0	0
AT4G01250	0	0	0	0	0	0
AT2G01570	0	0	0	1	0	0
AT1G70000	0	0	0	0	0	0
AT5G20240	0	0	0	0	0	0
AT5G63090	0	0	1	1	1	0
AT1G49480	0	0	0	0	0	0
AT5G28300	0	0	0	0	0	0
AT4G25490	0	0	0	0	0	0
AT5G61380	0	0	0	0	0	0
AT3G30530	0	0	0	0	0	0
AT5G16560	0	0	0	0	0	0
AT5G23280	0	0	0	0	0	0
AT2G46400	0	0	0	0	0	0
AT5G64060	0	0	0	0	0	0
AT5G05410	0	0	0	0	0	0
AT3G24050	0	0	0	0	0	0
AT1G08010	0	0	0	0	0	0
AT4G23750	0	0	0	0	0	0
AT5G14960	0	0	0	0	0	0
AT2G47460	0	0	0	0	0	0
AT5G15800	0	0	0	0	0	0
AT3G10030	0	0	0	0	0	0
AT4G24020	0	0	0	0	0	0
AT5G07310	0	0	0	0	1	0
AT3G57920	0	0	0	0	0	0
AT1G77080	0	0	0	0	0	0
AT4G00270	0	0	0	0	0	0
AT3G61120	0	0	0	0	0	0
AT1G66600	0	0	0	0	0	0
AT5G22890	0	0	0	0	0	0
AT1G68550	0	0	0	1	0	0
AT3G61890	0	0	0	0	0	0
AT3G26744	0	0	0	0	0	0
AT2G38880	0	0	0	0	0	0
AT4G31060	0	0	0	0	0	0
AT4G01550	0	0	0	0	0	0
AT1G02065	0	0	0	0	0	0
AT1G72050	1	1	1	1	1	1
AT3G23240	0	0	0	0	0	0
AT1G76870	0	0	0	0	0	0
AT2G42280	0	0	0	0	0	0
AT4G06746	0	0	0	0	0	0
AT2G44730	0	0	0	0	0	0
AT4G16430	0	0	0	0	0	0
AT2G30590	0	0	0	0	0	0
AT2G44940	0	0	0	0	0	0
AT1G79180	0	0	0	0	0	0
AT1G76420	0	0	0	0	0	0
AT5G62470	0	0	0	0	0	0
AT4G29000	0	0	0	0	0	0
AT5G37020	0	0	0	0	0	0
AT1G79580	0	0	0	0	0	0
AT2G06200	0	0	0	0	0	0
AT5G11510	0	0	0	0	0	0
AT1G20640	0	0	0	0	0	0
AT1G78080	0	0	0	0	0	0
AT3G45150	0	0	0	0	0	0
AT3G48430	0	0	0	0	0	0
AT2G30340	0	0	0	0	0	0
AT1G21910	0	0	0	0	0	0
AT4G36160	0	0	0	0	0	0
AT1G29860	0	0	0	0	0	0
AT1G19350	0	0	0	0	0	0
AT1G15720	0	0	0	0	0	0
AT4G38620	0	0	0	0	0	0
AT1G76880	0	0	0	0	0	0
AT5G62380	0	0	0	0	0	0
AT2G45190	0	0	0	0	0	0
AT4G37750	0	0	0	0	0	0
AT5G47660	0	0	0	0	0	0
AT2G41690	0	0	0	0	0	0
AT5G08330	0	0	0	0	0	0
AT1G06180	0	0	0	0	0	0
AT4G18880	0	0	0	0	0	0
AT4G01540	0	0	0	0	0	0
AT3G01970	0	0	0	0	0	0
AT1G69560	0	0	0	0	0	0
AT1G07640	0	0	0	0	0	0
AT2G40220	0	0	0	0	0	0
AT1G29280	0	0	0	0	0	0
AT5G25810	0	0	0	0	0	0
AT5G52020	0	0	0	0	0	0
AT3G23690	0	0	0	0	0	0
AT4G00250	0	0	0	0	0	0
AT5G04760	0	0	0	0	0	0
AT5G05790	0	0	0	0	0	0
AT1G32510	0	0	0	0	0	0
AT2G46130	0	0	0	0	0	0
AT5G18830	0	0	0	0	0	0
AT1G09530	0	0	0	0	0	0
AT5G67450	0	0	0	0	0	0
AT3G25990	0	0	0	0	0	0
AT1G28160	1	1	1	1	1	1
AT1G06070	0	0	0	0	0	0
AT1G49720	0	0	0	0	0	0
AT2G38090	0	0	0	0	0	0
AT1G01260	0	0	0	0	0	0
AT3G60490	0	0	0	0	0	0
AT1G74480	0	0	0	0	0	0
AT2G40340	0	0	1	1	0	0
AT5G42520	0	0	1	1	0	0
AT1G34370	0	0	0	0	0	0
AT4G16110	0	0	0	0	0	0
AT1G53170	0	0	0	1	1	0
AT4G36930	0	0	0	0	0	0
AT5G46590	0	0	0	0	0	0

## Sheet: Day 1
Day_1	response to water depriviation	response to stress	response to abiotic stimulus	response to chemical	response to hormone mediated signal	response to water
AT4G18450	0	0	0	0	0	0
AT3G16280	0	0	0	0	0	0
AT3G24500	0	0	0	0	0	0
AT3G47600	0	0	0	0	0	0
AT1G62300	0	0	0	0	0	0
AT1G12260	0	0	0	0	0	0
AT5G51910	0	0	0	0	0	0
AT2G42400	0	0	0	0	0	0
AT4G31550	0	0	0	0	0	0
AT2G40740	0	0	0	0	0	0
AT4G21030	0	0	0	0	0	0
AT4G31610	0	0	0	0	0	0
AT3G12820	0	0	0	0	0	0
AT5G43170	0	0	0	0	0	0
AT3G12910	0	0	0	0	0	0
AT1G46768	0	0	0	0	0	0
AT5G47220	0	0	1	1	0	0
AT4G00050	0	0	0	0	0	0
AT5G53950	0	0	0	0	0	0
AT3G01470	0	0	0	0	0	0
AT5G62020	0	0	0	0	0	0
AT5G64750	0	0	0	0	0	0
AT5G43115	0	0	0	0	0	0
AT5G51990	0	0	0	0	0	0
AT1G18960	0	0	0	0	0	0
AT1G13300	0	0	0	0	0	0
AT1G01250	0	0	0	0	0	0
AT5G07680	0	0	0	0	0	0
AT1G51600	0	0	0	0	0	0
AT3G59060	0	0	0	0	0	0
AT2G23320	0	0	0	0	0	0
AT3G16870	0	0	0	0	0	0
AT1G34670	0	0	0	0	0	0
AT3G28920	0	0	0	0	0	0
AT3G54340	0	0	0	0	0	0
AT4G22070	0	0	0	0	0	0
AT2G24260	0	0	0	0	0	0
AT3G56400	0	0	0	0	0	0
AT4G17490	0	0	0	0	0	0
AT4G16150	0	0	0	0	0	0
AT1G26220	0	0	0	0	0	0
AT4G01720	0	0	0	0	0	0
AT4G36900	0	0	0	0	0	0
AT4G30080	0	0	0	0	0	0
AT4G36920	0	0	0	0	0	0
AT2G16720	0	0	0	0	0	0
AT5G47230	0	0	0	0	0	0
AT3G57230	0	0	0	0	0	0
AT3G46640	0	0	0	0	0	0
AT1G19040	0	0	0	0	0	0
AT3G22170	0	0	0	0	0	0
AT5G65510	0	0	0	0	0	0
AT3G58710	0	0	0	0	0	0
AT3G22830	1	1	1	0	1	1
AT4G18960	0	0	0	0	0	0
AT5G51190	0	0	0	0	0	0
AT5G02030	0	0	0	0	0	0
AT5G58080	0	0	0	0	0	0
AT3G10490	0	0	0	0	0	0
AT5G52830	0	0	0	0	0	0
AT5G62430	0	0	0	0	0	0
AT5G18270	1	0	0	0	0	1
AT3G23220	0	0	0	0	0	0
AT3G14180	0	0	0	0	0	0
AT3G57600	0	0	0	0	0	0
AT1G52880	0	0	0	0	0	0
AT5G08520	0	0	0	0	0	0
AT3G22560	0	0	0	0	0	0
AT4G27330	0	0	0	0	0	0
AT3G28910	0	0	0	0	0	0
AT2G22300	0	0	0	0	0	0
AT5G10480	0	0	0	0	0	0
AT1G53230	0	0	0	0	0	0
AT3G46070	0	0	0	0	0	0
AT3G09735	0	0	0	0	0	0
AT1G74930	0	0	0	0	0	0
AT4G28140	0	0	0	0	0	0
AT4G09960	0	0	0	0	0	0
AT4G28500	0	0	0	0	0	0
AT1G65620	0	0	1	1	1	0
AT1G69310	0	0	0	0	0	0
AT1G10120	0	0	0	0	0	0
AT3G60390	0	0	0	0	0	0
AT5G18560	0	0	0	0	0	0
AT2G31230	1	0	1	1	1	1
AT5G64220	0	0	0	0	0	0
AT2G30250	0	0	0	0	0	0
AT5G28770	0	0	0	0	0	0
AT5G43410	0	0	0	0	0	0
AT3G23210	0	0	0	0	0	0
AT2G34440	0	0	0	0	0	0
AT5G08070	0	0	0	0	0	0
AT5G39820	0	0	0	0	0	0
AT1G80840	0	0	0	0	0	0
AT5G26170	0	0	0	0	0	0
AT1G19850	0	0	0	0	0	0
AT3G23250	0	0	0	0	0	0
AT5G03790	0	0	0	0	0	0
AT1G71520	0	0	0	0	0	0
AT2G37120	0	0	0	0	0	0
AT5G65130	0	0	0	0	0	0
AT5G46350	0	0	0	0	0	0
AT1G46264	0	0	0	0	0	0
AT2G47260	0	0	0	0	0	0
AT1G79700	0	0	0	0	0	0
AT2G03710	0	0	0	0	0	0
AT1G34180	1	1	1	1	0	1
AT3G49690	0	0	0	0	0	0
AT4G05100	0	0	0	0	0	0
AT4G04450	0	0	0	0	0	0
AT2G21900	0	0	0	0	0	0
AT4G30980	0	0	0	0	0	0
AT3G60530	0	0	0	0	0	0
AT5G18090	0	0	0	0	0	0
AT1G28370	0	0	0	0	1	0
AT5G66700	0	0	0	0	0	0
AT5G10140	0	0	0	0	0	0
AT5G01900	0	0	0	0	0	0
AT5G13910	0	0	0	1	1	0
AT2G32030	0	0	0	0	0	0
AT1G50640	0	0	0	0	1	0
AT5G62000	0	0	0	0	0	0
AT2G46770	0	0	0	0	0	0
AT4G25480	0	0	0	0	0	0
AT1G72360	0	0	0	0	0	0
AT5G43840	0	0	0	0	0	0
AT4G23550	0	0	0	0	0	0
AT3G48160	0	0	0	0	0	0
AT5G67000	0	0	0	0	0	0
AT2G45650	0	0	0	0	0	0
AT1G30650	0	0	0	0	0	0
AT3G47620	0	0	0	0	0	0
AT4G16750	0	0	0	0	0	0
AT5G11060	0	0	0	0	0	0
AT5G18450	0	0	0	0	0	0
AT4G34410	0	0	0	0	0	0
AT3G06740	0	0	0	0	0	0
AT1G77640	0	0	0	0	0	0
AT3G50700	0	0	0	0	0	0
AT1G75490	0	0	1	1	1	1
AT4G38910	0	0	0	0	0	0
AT4G36730	0	0	0	0	0	0
AT3G15510	0	0	0	0	0	0
AT2G24430	0	0	0	0	0	0
AT1G43700	0	0	0	0	0	0
AT5G59780	0	0	0	0	0	0
AT3G54990	0	0	0	0	0	0
AT5G38800	0	0	0	0	0	0
AT2G45660	1	1	1	1	1	1
AT3G15210	0	0	0	0	0	0
AT5G10510	0	0	0	0	0	0
AT5G41920	0	0	0	0	0	0
AT1G03800	0	0	1	1	0	0
AT3G58780	0	0	0	0	0	0
AT5G19790	0	0	0	0	0	0
AT1G65910	0	0	0	0	0	0
AT5G25390	0	0	1	1	0	0
AT1G43160	0	0	0	0	1	0
AT5G56270	0	0	0	0	0	0
AT5G61600	0	0	0	0	0	0
AT5G25190	0	0	0	1	1	0
AT4G18390	0	0	0	0	0	0
AT3G20310	0	0	1	1	1	0
AT5G50320	0	0	0	0	0	0
AT2G17180	0	0	0	0	0	0
AT4G40060	0	0	0	0	0	0
AT5G45580	0	0	0	0	0	0
AT4G11660	0	0	0	0	0	0
AT2G25000	0	0	0	0	0	0
AT1G73730	0	0	0	0	0	0
AT4G24470	0	0	0	0	0	0
AT5G07100	0	0	0	0	0	0
AT3G15170	0	0	0	0	0	0
AT5G61270	0	0	0	0	0	0
AT3G50750	0	0	0	0	0	0
AT1G08810	0	0	0	0	0	0
AT5G13080	0	0	0	0	0	0
AT2G33860	0	0	0	0	0	0
AT1G32240	0	0	0	0	0	0
AT4G37790	0	0	0	0	0	0
AT3G21175	0	0	0	0	0	0
AT4G31800	0	0	0	0	0	0
AT4G27950	0	0	1	1	1	0
AT5G41570	0	0	0	0	0	0
AT1G54330	0	0	0	0	0	0
AT1G28300	0	0	0	0	0	0
AT5G44210	0	0	1	1	1	0
AT5G17800	0	0	0	0	0	0
AT5G66300	0	0	0	0	0	0
AT3G58630	0	0	0	0	0	0
AT5G15210	0	0	0	0	0	0
AT1G14580	0	0	0	0	0	0
AT2G35940	0	0	0	0	0	0
AT2G28200	0	0	0	0	0	0
AT1G02230	0	0	0	0	0	0
AT1G30210	0	0	0	0	0	0
AT 1649480	0	0	0	0	0	0
AT4G32800	0	0	0	0	0	0
AT5G02320	0	0	0	0	0	0
AT2G18060	0	0	0	0	0	0
AT2G35700	0	0	0	0	0	0
AT1G19790	0	0	0	0	0	0
AT2G01930	0	0	0	0	0	0
AT1G09770	0	0	0	0	0	0
AT1G28470	0	0	0	0	0	0
AT5G04240	0	0	0	0	0	0
AT3G46590	0	0	0	0	0	0
AT1G33420	0	0	0	0	0	0
AT5G24110	0	0	0	0	0	0
AT4G36870	0	0	0	0	0	0
AT2G20570	0	0	0	0	0	0
AT2G38470	0	0	0	0	0	0
AT1G69780	0	0	0	0	0	0
AT5G29000	0	0	0	0	0	0
AT2G33550	0	0	0	0	0	0
AT5G41410	0	0	0	0	0	0
AT2G03340	0	0	0	0	0	0
AT5G49300	0	0	0	0	0	0
AT4G24240	0	0	0	0	0	0
AT5G59430	0	0	0	0	0	0
AT1G53910	0	0	0	0	0	0
AT4G36620	0	0	0	0	0	0
AT2G01760	0	0	0	0	0	0
AT2G27300	0	0	0	0	0	0
AT4G18170	0	0	0	0	0	0
AT5G17430	1	0	1	1	0	1
AT2G38340	0	0	0	0	0	0
AT2G24570	0	0	0	0	0	0
AT1G67710	0	0	0	0	0	0
AT3G11020	0	0	0	0	0	0
AT2G04880	0	0	0	0	0	0
AT1G32870	0	0	0	0	0	0
AT4G37180	0	0	0	0	0	0
AT3G56850	1	0	0	0	0	1
AT3G02990	0	0	0	0	0	0
AT4G01250	0	0	0	0	0	0
AT2G01570	0	0	0	1	0	0
AT1G70000	0	0	0	0	0	0
AT5G20240	0	0	0	0	0	0
AT5G63090	0	0	1	1	1	0
AT4G25490	0	0	0	0	0	0
AT5G61380	0	0	0	0	0	0
AT3G30530	0	0	0	0	0	0
AT1G14350	0	0	0	0	0	0
AT2G46400	0	0	0	0	0	0
AT5G23280	0	0	0	0	0	0
AT5G54230	0	0	0	0	0	0
AT5G64060	0	0	0	0	0	0
AT5G05410	0	0	0	0	0	0
AT1G34190	1	0	1	1	1	1
AT1G32770	0	0	0	0	0	0
AT1G68840	0	0	0	0	0	0
AT3G24050	0	0	0	0	0	0
AT4G23750	0	0	0	0	0	0
AT5G05550	0	0	0	0	0	0
AT5G22570	0	0	0	0	0	0
AT3G10030	0	0	0	0	0	0
AT4G24020	0	0	0	0	0	0
AT5G07310	0	0	0	0	1	0
AT1G77080	0	0	0	0	0	0
AT3G17730	0	0	0	0	0	0
AT3G61120	0	0	0	0	0	0
AT1G66600	0	0	0	0	0	0
AT5G22890	0	0	0	0	0	0
AT4G28610	0	0	0	0	0	0
AT1G68550	0	0	0	1	0	0
AT2G38880	0	0	0	0	0	0
AT4G01550	0	0	0	0	0	0
AT1G76870	0	0	0	0	0	0
AT3G23240	0	0	0	0	0	0
AT1G72050	1	1	1	1	1	1
AT2G42280	0	0	0	0	0	0
AT2G30590	0	0	0	0	0	0
AT2G44940	0	0	0	0	0	0
AT5G09410	0	0	0	0	0	0
AT1G76420	0	0	0	0	0	0
AT5G37020	0	0	0	0	0	0
AT4G00940	0	0	0	0	0	0
AT1G79580	0	0	0	0	0	0
AT5G11510	0	0	0	0	0	0
AT1G20640	0	0	0	0	0	0
AT1G78080	0	0	0	0	0	0
AT3G45150	0	0	0	0	0	0
AT3G48430	0	0	0	0	0	0
AT1G21910	0	0	0	0	0	0
AT3G10500	0	0	0	0	0	0
AT4G36160	0	0	0	0	0	0
AT1G29860	0	0	0	0	0	0
AT2G33480	0	0	0	0	0	0
AT5G62380	0	0	0	0	0	0
AT1G61110	0	0	0	0	0	0
AT1G06180	0	0	0	0	0	0
AT4G18880	0	0	0	0	0	0
AT4G01540	0	0	0	0	0	0
AT3G01970	0	0	0	0	0	0
AT1G25560	0	0	0	0	0	0
AT2G44745	0	0	0	0	0	0
AT1G29280	0	0	0	0	0	0
AT5G25810	0	0	0	0	0	0
AT5G52020	0	0	0	0	0	0
AT5G16820	1	0	1	1	0	1
AT5G05790	0	0	0	0	0	0
AT5G18830	0	0	0	0	0	0
AT1G09530	0	0	0	0	0	0
AT1G32510	0	0	0	0	0	0
AT2G46130	0	0	0	0	0	0
AT5G67450	0	0	0	0	0	0
AT3G25990	0	0	0	0	0	0
AT5G39610	0	0	0	0	0	0
AT1G06070	0	0	0	0	0	0
AT1G49720	0	0	0	0	0	0
AT4G26640	0	0	0	0	0	0
AT2G44430	0	0	0	0	0	0
AT3G60490	0	0	0	0	0	0
AT1G74480	0	0	0	0	0	0
AT5G13180	1	1	1	1	0	1
AT2G40340	0	0	1	1	0	0
AT5G42520	0	0	1	1	0	0
AT4G16110	0	0	0	0	0	0
AT1G53170	0	0	0	1	1	0
AT1G75080	0	0	0	0	0	0
AT4G36930	0	0	0	0	0	0
AT5G46590	0	0	0	0	0	0

## Sheet: Day 3
Day_3	response to water depriviation	response to stress	response to abiotic stimulus	response to chemical	response to hormone mediated signal	response to water
AT5G67300	1	1	1	1	1	1
AT5G66940	1	1	1	0	1	1
AT5G62940	1	1	1	0	1	1
AT5G60850	1	1	1	1	1	1
AT5G60130	1	1	1	1	1	1
AT5G58900	1	1	1	1	1	1
AT5G56840	1	1	1	1	1	1
AT5G56110	1	1	0	0	0	1
AT5G52660	1	1	1	1	1	1
AT5G47390	1	1	1	1	1	1
AT5G18270	1	0	0	0	0	1
AT5G17430	1	0	1	1	0	1
AT5G17300	1	1	1	0	1	1
AT5G16820	1	0	1	1	0	1
AT5G15830	1	0	1	1	0	1
AT5G13180	1	1	1	1	0	1
AT5G11260	1	1	1	1	1	1
AT5G06950	1	1	1	1	1	1
AT5G06100	1	1	1	1	1	1
AT5G02460	1	1	1	1	1	1
AT4G38000	1	1	1	1	1	1
AT4G36780	1	0	0	0	0	1
AT4G34590	1	1	1	1	0	1
AT4G32730	1	1	1	1	1	1
AT4G21080	1	1	1	1	1	1
AT4G17980	1	1	1	1	1	1
AT4G14770	1	1	1	1	1	1
AT4G10350	1	1	1	1	1	1
AT4G01280	1	1	1	1	1	1
AT3G62420	1	1	1	1	0	1
AT3G56850	1	0	0	0	0	1
AT3G55370	1	1	1	1	1	1
AT3G52440	1	1	1	1	1	1
AT3G50410	1	1	1	1	1	1
AT3G50060	1	1	1	1	1	1
AT3G47500	1	1	0	1	1	1
AT3G45610	1	1	1	1	1	1
AT3G22830	1	1	1	0	1	1
AT3G18400	1	1	1	1	1	1
AT3G15500	1	0	0	0	0	1
AT3G12720	1	1	1	1	1	1
AT3G12250	1	1	1	1	1	1
AT3G10480	1	1	0	0	0	1
AT3G10113	1	1	1	1	1	1
AT3G09600	1	1	1	1	1	1
AT3G08500	1	1	1	1	1	1
AT3G04060	1	1	1	1	0	1
AT3G03200	1	1	0	0	0	1
AT3G01530	1	1	0	0	1	1
AT2G46590	1	1	1	1	1	1
AT2G46270	1	1	1	1	1	1
AT2G45660	1	1	1	1	1	1
AT2G45420	1	1	1	1	1	1
AT2G45410	1	1	1	1	1	1
AT2G40260	1	1	1	1	0	1
AT2G37590	1	1	1	1	1	1
AT2G36270	1	0	1	0	0	1
AT2G35530	1	0	1	1	0	1
AT2G33710	1	0	1	1	1	1
AT2G31230	1	0	1	1	1	1
AT2G31220	1	0	0	0	0	1
AT2G28810	1	1	1	1	1	1
AT2G23290	1	1	0	0	1	1
AT2G22540	1	1	1	1	1	1
AT2G20110	1	1	1	1	1	1
AT2G18380	1	1	1	1	0	1
AT2G18160	1	0	0	0	0	0
AT2G02820	1	1	1	1	1	1
AT2G01940	1	1	1	1	1	1
AT1G78700	1	0	0	0	0	1
AT1G77920	1	1	1	1	1	1
AT1G77200	1	1	1	1	1	1
AT1G74650	1	1	1	1	1	1
AT1G72740	1	0	0	0	0	1
AT1G72050	1	1	1	1	1	1
AT1G71450	1	1	1	0	1	1
AT1G69570	1	1	1	1	1	1
AT1G69010	1	1	1	1	1	1
AT1G64620	1	1	1	1	1	1
AT1G51700	1	1	1	1	1	1
AT1G51140	1	1	0	0	0	1
AT1G49010	1	1	1	1	0	1
AT1G36060	1	0	0	0	0	0
AT1G34190	1	0	1	1	1	1
AT1G34180	1	1	1	1	0	1
AT1G32150	1	1	1	1	0	1
AT1G31140	1	1	0	1	1	1
AT1G28160	1	1	1	1	1	1
AT1G27730	1	1	1	1	0	1
AT1G24260	1	0	1	1	1	1
AT1G22810	1	0	1	1	1	1
AT1G19210	1	1	1	1	1	1
AT1G19000	1	1	1	1	1	1
AT1G18330	1	1	1	1	1	1
AT1G16490	1	1	1	1	1	1
AT1G12630	1	1	1	1	1	1
AT1G08320	1	1	1	1	1	1
AT1G06850	1	1	0	0	0	1
AT1G06280	1	1	1	1	1	1
AT1G01060	1	1	1	1	1	1
AT5G73900	0	0	0	0	0	0
AT5G67450	0	0	0	0	0	0
AT5G67190	0	0	0	0	0	0
AT5G67000	0	0	0	0	0	0
AT5G66730	0	0	0	0	0	0
AT5G66700	0	0	0	0	0	0
AT5G66300	0	0	0	0	0	0
AT5G65510	0	0	0	0	0	0
AT5G65310	0	0	0	0	0	0
AT5G65210	0	0	0	0	1	0
AT5G65130	0	0	0	0	0	0
AT5G64750	0	0	0	0	0	0
AT5G64220	0	0	0	0	0	0
AT5G64060	0	0	0	0	0	0
AT5G63260	0	1	0	0	1	0
AT5G63090	0	0	1	1	1	0
AT5G62470	0	0	0	0	0	0
AT5G62430	0	0	0	0	0	0
AT5G62390	0	0	0	0	0	0
AT5G62380	0	0	0	0	0	0
AT5G62320	0	0	0	0	0	0
AT5G62020	0	0	0	0	0	0
AT5G61850	0	0	0	0	0	0
AT5G61620	0	0	1	1	0	1
AT5G61600	0	0	0	0	0	0
AT5G61380	0	0	0	0	0	0
AT5G61270	0	0	0	0	0	0
AT5G59430	0	0	0	0	0	0
AT5G58350	0	0	0	0	0	0
AT5G58340	0	0	0	0	0	0
AT5G58090	0	0	0	0	0	0
AT5G57180	0	0	0	0	0	0
AT5G56270	0	0	0	0	0	0
AT5G54470	0	0	0	0	0	0
AT5G54230	0	0	0	0	0	0
AT5G53950	0	0	0	0	0	0
AT5G53050	0	0	0	0	0	0
AT5G52830	0	0	0	0	0	0
AT5G52600	0	0	0	0	0	0
AT5G52020	0	0	0	0	0	0
AT5G51990	0	0	0	0	0	0
AT5G51190	0	0	0	0	0	0
AT5G50570	0	0	0	0	0	0
AT5G49330	0	0	0	0	0	0
AT5G49300	0	0	0	0	0	0
AT5G47370	0	0	0	0	0	0
AT5G47230	0	0	0	0	0	0
AT5G47220	0	0	1	1	0	0
AT5G46830	0	0	0	0	0	0
AT5G46590	0	0	0	0	0	0
AT5G46350	0	0	0	0	0	0
AT5G45590	0	0	0	0	0	0
AT5G45300	0	0	0	0	0	0
AT5G44210	0	0	1	1	1	0
AT5G43840	0	0	0	0	0	0
AT5G43410	0	0	0	0	0	0
AT5G43170	0	0	0	0	0	0
AT5G42520	0	0	1	1	0	0
AT5G41920	0	0	0	0	0	0
AT5G41570	0	0	0	0	0	0
AT5G40330	0	0	0	0	0	0
AT5G39860	0	0	0	0	0	0
AT5G39820	0	0	0	0	0	0
AT5G39660	0	0	0	0	0	0
AT5G39610	0	0	0	0	0	0
AT5G38860	0	0	0	0	0	0
AT5G38800	0	0	0	0	0	0
AT5G30820	0	0	0	0	0	0
AT5G28770	0	0	0	0	0	0
AT5G28300	0	0	0	0	0	0
AT5G26170	0	0	0	0	0	0
AT5G25810	0	0	0	0	0	0
AT5G25390	0	0	1	1	0	0
AT5G25190	0	0	0	1	1	0
AT5G24110	0	0	0	0	0	0
AT5G23930	0	0	0	0	0	0
AT5G23280	0	0	0	0	0	0
AT5G22990	0	0	0	0	0	0
AT5G22890	0	0	0	0	0	0
AT5G22570	0	0	0	0	0	0
AT5G22240	0	0	0	0	0	0
AT5G22220	0	0	0	0	0	0
AT5G20240	0	0	0	0	0	0
AT5G19790	0	0	0	0	0	0
AT5G18560	0	0	0	0	0	0
AT5G18450	0	0	0	0	0	0
AT5G18090	0	0	0	0	0	0
AT5G17800	0	0	0	0	0	0
AT5G16600	0	0	0	0	0	0
AT5G16560	0	0	0	0	0	0
AT5G15850	0	0	0	0	0	0
AT5G15800	0	0	0	0	0	0
AT5G14340	0	0	0	0	0	0
AT5G13910	0	0	0	1	1	0
AT5G13790	0	0	1	1	1	0
AT5G13330	0	0	0	0	0	0
AT5G13080	0	0	0	0	0	0
AT5G12870	0	0	0	0	0	0
AT5G11510	0	0	0	0	0	0
AT5G11060	0	0	0	0	0	0
AT5G10280	0	0	0	0	0	0
AT5G10140	0	0	0	0	0	0
AT5G10030	0	0	0	0	1	0
AT5G09410	0	0	0	0	0	0
AT5G08750	0	0	0	0	0	0
AT5G08520	0	0	0	0	0	0
AT5G08330	0	0	0	0	0	0
AT5G08130	0	0	0	0	0	0
AT5G08070	0	0	0	0	0	0
AT5G07680	0	0	0	0	0	0
AT5G07310	0	0	0	0	1	0
AT5G07100	0	0	0	0	0	0
AT5G06960	0	0	0	0	0	0
AT5G06899	0	0	0	0	0	0
AT5G05790	0	0	0	0	0	0
AT5G05550	0	0	0	0	0	0
AT5G05090	0	0	0	0	0	0
AT5G04820	0	0	0	0	0	0
AT5G04410	0	0	0	0	0	0
AT5G04390	0	0	0	0	0	0
AT5G04340	0	0	0	0	0	0
AT5G03790	0	0	0	0	0	0
AT5G03150	0	0	0	0	0	0
AT5G02840	0	0	0	0	0	0
AT5G02320	0	0	0	0	0	0
AT5G01900	0	0	0	0	0	0
AT5G01380	0	0	0	0	0	0
AT4G40060	0	0	0	0	0	0
AT4G39790	0	0	0	0	0	0
AT4G39780	0	0	0	0	0	0
AT4G38910	0	0	0	0	0	0
AT4G38620	0	0	0	0	0	0
AT4G37750	0	0	0	0	0	0
AT4G37730	0	0	0	0	0	0
AT4G37260	0	0	0	0	1	0
AT4G36930	0	0	0	0	0	0
AT4G36920	0	0	0	0	0	0
AT4G36900	0	0	0	0	0	0
AT4G36870	0	0	0	0	0	0
AT4G36740	0	0	0	0	0	0
AT4G36730	0	0	0	0	0	0
AT4G36620	0	0	0	0	0	0
AT4G36160	0	0	0	0	0	0
AT4G35550	0	0	0	0	0	0
AT4G34410	0	0	0	0	0	0
AT4G34000	0	0	0	0	0	0
AT4G33290	0	0	0	0	0	0
AT4G33280	0	0	0	0	0	0
AT4G32800	0	0	0	0	0	0
AT4G31920	0	0	0	0	0	0
AT4G31800	0	0	0	0	0	0
AT4G31610	0	0	0	0	0	0
AT4G31550	0	0	0	0	0	0
AT4G31060	0	0	0	0	0	0
AT4G30980	0	0	0	0	0	0
AT4G30090	0	0	0	0	0	0
AT4G29230	0	0	0	0	0	0
AT4G29000	0	0	0	0	0	0
AT4G28500	0	0	0	0	0	0
AT4G28140	0	0	0	0	0	0
AT4G27950	0	0	1	1	1	0
AT4G27310	0	0	0	0	0	0
AT4G26640	0	0	0	0	0	0
AT4G26030	0	1	0	0	0	0
AT4G25490	0	0	0	0	0	0
AT4G25480	0	0	0	0	0	0
AT4G25470	0	0	0	0	0	0
AT4G24470	0	0	0	0	0	0
AT4G24240	0	0	0	0	0	0
AT4G24020	0	0	0	0	0	0
AT4G23750	0	0	0	0	0	0
AT4G23550	0	0	0	0	0	0
AT4G22070	0	0	0	0	0	0
AT4G21330	0	0	0	0	0	0
AT4G21040	0	1	1	1	1	0
AT4G21030	0	0	0	0	0	0
AT4G18960	0	0	0	0	0	0
AT4G18890	0	0	0	0	0	0
AT4G18770	0	0	0	0	0	0
AT4G18450	0	0	0	0	0	0
AT4G18390	0	0	0	0	0	0
AT4G18170	0	0	0	0	0	0
AT4G17880	0	0	0	0	0	0
AT4G17785	0	0	0	0	0	0
AT4G17490	0	0	0	0	0	0
AT4G16750	0	0	0	0	0	0
AT4G16150	0	0	0	0	0	0
AT4G16110	0	0	0	0	0	0
AT4G15090	0	0	0	0	0	0
AT4G14860	0	0	0	0	0	0
AT4G14410	0	0	0	0	0	0
AT4G11660	0	0	0	0	0	0
AT4G06746	0	0	0	0	0	0
AT4G05100	0	0	0	0	0	0
AT4G04450	0	0	0	0	0	0
AT4G02235	0	0	0	0	0	0
AT4G01720	0	0	0	0	0	0
AT4G01680	0	1	0	0	1	0
AT4G01540	0	0	0	0	0	0
AT4G01500	0	0	0	0	0	0
AT4G01250	0	0	0	0	0	0
AT4G00940	0	0	0	0	0	0
AT4G00270	0	0	0	0	0	0
AT4G00050	0	0	0	0	0	0
AT3G61630	0	0	0	0	0	0
AT3G61250	0	0	0	0	0	0
AT3G61150	0	0	0	0	0	0
AT3G61120	0	0	0	0	0	0
AT3G60580	0	1	0	0	0	0
AT3G60530	0	0	0	0	0	0
AT3G60490	0	0	0	0	0	0
AT3G60390	0	0	0	0	0	0
AT3G60030	0	0	0	0	0	0
AT3G59060	0	0	0	0	0	0
AT3G58780	0	0	0	0	0	0
AT3G58710	0	0	0	0	0	0
AT3G58630	0	0	0	0	0	0
AT3G57920	0	0	0	0	0	0
AT3G57600	0	0	0	0	0	0
AT3G57390	0	0	0	0	0	0
AT3G57230	0	0	0	0	0	0
AT3G56950	0	0	0	0	0	0
AT3G56400	0	0	0	0	0	0
AT3G54340	0	0	0	0	0	0
AT3G53200	0	0	0	0	0	0
AT3G52540	0	0	0	0	0	0
AT3G51470	0	0	0	0	0	0
AT3G51080	0	0	0	0	0	0
AT3G50750	0	0	0	0	0	0
AT3G50700	0	0	0	0	0	0
AT3G50260	0	0	0	0	0	0
AT3G49690	0	0	0	0	0	0
AT3G49530	0	0	0	0	0	0
AT3G48430	0	0	0	0	0	0
AT3G48160	0	0	0	0	0	0
AT3G47620	0	0	0	0	0	0
AT3G47600	0	0	0	0	0	0
AT3G46640	0	0	0	0	0	0
AT3G46070	0	0	0	0	0	0
AT3G45170	0	0	0	0	0	0
AT3G30530	0	0	0	0	0	0
AT3G30210	0	0	0	0	0	0
AT3G28910	0	0	0	0	0	0
AT3G27795	0	0	0	0	0	0
AT3G27785	0	0	0	0	0	0
AT3G27010	0	0	0	0	0	0
AT3G26790	0	0	0	0	0	0
AT3G26620	0	0	0	0	0	0
AT3G24520	0	0	0	0	0	0
AT3G24500	0	0	0	0	0	0
AT3G24050	0	0	0	0	0	0
AT3G23690	0	0	0	0	0	0
AT3G23250	0	0	0	0	0	0
AT3G23240	0	0	0	0	0	0
AT3G23220	0	0	0	0	0	0
AT3G23210	0	0	0	0	0	0
AT3G22780	0	0	0	0	0	0
AT3G22760	0	1	0	1	0	0
AT3G22170	0	0	0	0	0	0
AT3G21175	0	0	0	0	0	0
AT3G20840	0	0	0	0	0	0
AT3G20770	0	0	0	0	0	0
AT3G20310	0	0	1	1	1	0
AT3G17730	0	0	0	0	0	0
AT3G16770	0	0	0	0	0	0
AT3G16280	0	0	0	0	0	0
AT3G15510	0	0	0	0	0	0
AT3G15270	0	0	0	0	0	0
AT3G15210	0	0	0	0	0	0
AT3G15170	0	0	0	0	0	0
AT3G14180	0	0	0	0	0	0
AT3G13810	0	0	0	0	0	0
AT3G12910	0	0	0	0	0	0
AT3G12820	0	0	0	0	0	0
AT3G12730	0	0	0	0	0	0
AT3G12190	0	0	0	0	0	0
AT3G11440	0	1	0	0	0	0
AT3G11280	0	0	0	0	0	0
AT3G11020	0	0	0	0	0	0
AT3G10800	0	0	0	0	0	0
AT3G10580	0	0	0	0	0	0
AT3G10500	0	0	0	0	0	0
AT3G10490	0	0	0	0	0	0
AT3G10030	0	0	0	0	0	0
AT3G09735	0	0	0	0	0	0
AT3G09230	0	0	0	0	0	0
AT3G06740	0	0	0	0	0	0
AT3G06490	0	0	0	0	0	0
AT3G04070	0	0	0	0	0	0
AT3G04030	0	0	0	0	0	0
AT3G02990	0	0	0	0	0	0
AT3G02940	0	0	0	0	0	0
AT3G02390	0	0	0	0	0	0
AT3G01970	0	0	0	0	0	0
AT3G01470	0	0	0	0	0	0
AT3G01220	0	0	0	0	0	0
AT3G01140	0	0	0	0	0	0
AT2G47260	0	0	0	0	0	0
AT2G47070	0	0	0	0	0	0
AT2G46770	0	0	0	0	0	0
AT2G46680	0	1	0	0	0	0
AT2G46670	0	0	0	0	0	0
AT2G46510	0	0	0	0	0	0
AT2G46400	0	0	0	0	0	0
AT2G46130	0	0	0	0	0	0
AT2G45680	0	0	0	0	0	0
AT2G45650	0	0	0	0	0	0
AT2G44940	0	0	0	0	0	0
AT2G44840	0	0	0	0	0	0
AT2G44745	0	0	0	0	0	0
AT2G44430	0	0	0	0	0	0
AT2G43010	0	0	0	0	0	0
AT2G43000	0	0	0	0	1	0
AT2G42430	0	0	0	0	1	0
AT2G42200	0	0	0	0	0	0
AT2G42150	0	0	0	0	0	0
AT2G40740	0	0	0	0	0	0
AT2G40620	0	0	0	0	0	0
AT2G40340	0	0	1	1	0	0
AT2G40338	0	0	0	0	0	0
AT2G40220	0	0	0	0	0	0
AT2G38880	0	0	0	0	0	0
AT2G38470	0	0	0	0	0	0
AT2G38340	0	0	0	0	0	0
AT2G38300	0	0	0	0	0	0
AT2G37650	0	0	0	0	0	0
AT2G36010	0	0	0	0	0	0
AT2G35940	0	0	0	0	0	0
AT2G35700	0	0	0	0	0	0
AT2G34440	0	0	0	0	0	0
AT2G33860	0	0	0	0	0	0
AT2G33810	0	0	0	0	0	0
AT2G33550	0	0	0	0	0	0
AT2G33480	0	0	0	0	0	0
AT2G32460	0	1	0	0	1	0
AT2G32030	0	0	0	0	0	0
AT2G30590	0	0	0	0	0	0
AT2G30340	0	0	0	0	0	0
AT2G30250	0	0	0	0	0	0
AT2G28550	0	0	0	0	0	0
AT2G28310	0	0	0	0	0	0
AT2G28200	0	0	0	0	0	0
AT2G27300	0	0	0	0	0	0
AT2G26960	0	0	0	0	0	0
AT2G25000	0	0	0	0	0	0
AT2G24570	0	0	0	0	0	0
AT2G24430	0	0	0	0	0	0
AT2G24260	0	0	0	0	0	0
AT2G23340	0	0	0	0	0	0
AT2G23320	0	0	0	0	0	0
AT2G22750	0	0	0	0	0	0
AT2G22490	0	0	0	0	0	0
AT2G22300	0	0	0	0	0	0
AT2G21900	0	0	0	0	0	0
AT2G20400	0	0	0	0	0	0
AT2G20180	0	0	0	0	0	0
AT2G18300	0	0	0	0	0	0
AT2G18060	0	0	0	0	0	0
AT2G17950	0	0	0	0	0	0
AT2G16720	0	0	0	0	0	0
AT2G15740	0	0	1	0	0	0
AT2G06200	0	0	0	0	0	0
AT2G04880	0	0	0	0	0	0
AT2G04038	0	0	0	0	0	0
AT2G03710	0	0	0	0	0	0
AT2G03500	0	1	1	0	1	0
AT2G03340	0	0	0	0	0	0
AT2G02450	0	0	0	0	0	0
AT2G02080	0	1	0	1	1	0
AT2G02070	0	0	0	0	0	0
AT2G01930	0	0	0	0	0	0
AT2G01760	0	0	0	0	0	0
AT2G01570	0	0	0	1	0	0
AT2G01060	0	1	1	0	0	0
AT1G80840	0	0	0	0	0	0
AT1G79960	0	0	0	0	0	0
AT1G79580	0	0	0	0	0	0
AT1G79190	0	0	0	0	0	0
AT1G79180	0	0	0	0	0	0
AT1G78090	0	0	0	0	0	0
AT1G78080	0	0	0	0	0	0
AT1G77640	0	0	0	0	0	0
AT1G77090	0	0	0	0	0	0
AT1G76890	0	0	0	0	0	0
AT1G76870	0	0	0	0	0	0
AT1G76590	0	0	0	0	0	0
AT1G76420	0	0	0	0	0	0
AT1G75490	0	0	1	1	1	1
AT1G75390	0	0	0	0	0	0
AT1G75090	0	0	0	0	0	0
AT1G75080	0	0	0	0	0	0
AT1G74940	0	0	0	0	0	0
AT1G74930	0	0	0	0	0	0
AT1G74840	0	0	0	0	0	0
AT1G74480	0	0	0	0	0	0
AT1G73870	0	0	0	0	0	0
AT1G73730	0	0	0	0	0	0
AT1G72360	0	0	0	0	0	0
AT1G72010	0	0	0	0	0	0
AT1G71930	0	0	0	0	0	0
AT1G71520	0	0	0	0	0	0
AT1G70920	0	0	0	0	0	0
AT1G69780	0	0	0	0	0	0
AT1G69690	0	0	0	0	0	0
AT1G69560	0	0	0	0	0	0
AT1G69310	0	0	0	0	0	0
AT1G69180	0	0	0	0	0	0
AT1G69120	0	0	0	0	0	0
AT1G68840	0	0	0	0	0	0
AT1G68670	0	0	0	0	0	0
AT1G68550	0	0	0	1	0	0
AT1G68320	0	1	0	0	1	0
AT1G68200	0	0	0	0	0	0
AT1G67710	0	0	0	0	0	0
AT1G67260	0	0	0	0	0	0
AT1G66600	0	0	0	0	0	0
AT1G66420	0	0	0	0	0	0
AT1G65910	0	0	0	0	0	0
AT1G65620	0	0	1	1	1	0
AT1G62300	0	0	0	0	0	0
AT1G59640	0	0	0	0	0	0
AT1G55110	0	0	0	0	0	0
AT1G54390	0	0	0	0	0	0
AT1G54330	0	0	0	0	0	0
AT1G53910	0	0	0	0	0	0
AT1G53230	0	0	0	0	0	0
AT1G53170	0	0	0	1	1	0
AT1G53160	0	0	0	0	0	0
AT1G52880	0	0	0	0	0	0
AT1G52150	0	0	0	0	0	0
AT1G51600	0	0	0	0	0	0
AT1G51220	0	0	0	0	0	0
AT1G50640	0	0	0	0	1	0
AT1G49720	0	0	0	0	0	0
AT1G49560	0	1	0	0	0	0
AT1G49490	0	0	0	0	0	0
AT1G49480	0	0	0	0	0	0
AT1G47870	0	0	0	0	0	0
AT1G47655	0	0	0	0	0	0
AT1G46768	0	0	0	0	0	0
AT1G46264	0	0	0	0	0	0
AT1G45249	0	0	0	0	0	0
AT1G44830	0	0	0	0	0	0
AT1G43700	0	0	0	0	0	0
AT1G43160	0	0	0	0	1	0
AT1G42990	0	0	0	0	0	0
AT1G3556b	0	0	0	0	0	0
AT1G35460	0	0	0	0	0	0
AT1G34670	0	0	0	0	0	0
AT1G34370	0	0	0	0	0	0
AT1G33420	0	0	0	0	0	0
AT1G33240	0	0	0	0	0	0
AT1G32870	0	0	0	0	0	0
AT1G32510	0	0	0	0	0	0
AT1G32240	0	0	0	0	0	0
AT1G31630	0	0	0	0	0	0
AT1G30650	0	0	0	0	0	0
AT1G30490	0	0	0	0	0	0
AT1G30210	0	0	0	0	0	0
AT1G29960	0	0	0	0	0	0
AT1G29860	0	0	0	0	0	0
AT1G29280	0	0	0	0	0	0
AT1G29160	0	1	0	0	1	0
AT1G28470	0	0	0	0	0	0
AT1G28370	0	0	0	0	1	0
AT1G28360	0	0	0	0	0	0
AT1G26220	0	0	0	0	0	0
AT1G25560	0	0	0	0	0	0
AT1G25550	0	1	0	0	0	0
AT1G25340	0	0	0	0	0	0
AT1G22590	0	0	0	0	0	0
AT1G22070	0	0	0	0	0	0
AT1G21910	0	0	0	0	0	0
AT1G21000	0	0	0	0	0	0
AT1G20980	0	0	0	0	0	0
AT1G20640	0	0	0	0	0	0
AT1G19850	0	0	0	0	0	0
AT1G19790	0	0	0	0	0	0
AT1G19350	0	0	0	0	0	0
AT1G19040	0	0	0	0	0	0
AT1G18960	0	0	0	0	0	0
AT1G18570	0	0	0	0	0	0
AT1G14687	0	0	0	0	0	0
AT1G14580	0	0	0	0	0	0
AT1G14350	0	0	0	0	0	0
AT1G12610	0	0	0	0	0	0
AT1G12260	0	0	0	0	0	0
AT1G10120	0	0	0	0	0	0
AT1G09540	0	1	1	1	1	0
AT1G09530	0	0	0	0	0	0
AT1G08810	0	0	0	0	0	0
AT1G08010	0	0	0	0	0	0
AT1G06180	0	0	0	0	0	0
AT1G06160	0	0	0	0	0	0
AT1G03840	0	0	0	0	0	0
AT1G03800	0	0	1	1	0	0
AT1G02250	0	0	0	0	0	0
AT1G02230	0	0	0	0	0	0
AT1G02065	0	0	0	0	0	0
AT1G01720	0	0	0	0	0	0
AT1G01260	0	0	0	0	0	0
AT1G01250	0	0	0	0	0	0

## Sheet: Day 5
Day_5	response to water depriviation	response to stress	response to abiotic stimulus	response to chemical	response to hormone mediated signal	response to water
AT5G22990	0	0	0	0	0	0
AT3G02990	0	0	0	0	0	0
AT4G01250	0	0	0	0	0	0
AT2G22750	0	0	0	0	0	0
AT3G24500	0	0	0	0	0	0
AT4G21040	0	1	1	1	1	0
AT1G73730	0	0	0	0	0	0
AT5G51910	0	0	0	0	0	0
AT1G12260	0	0	0	0	0	0
AT2G43010	0	0	0	0	0	0
AT5G20240	0	0	0	0	0	0
AT1G10120	0	0	0	0	0	0
AT5G07100	0	0	0	0	0	0
AT3G60390	0	0	0	0	0	0
AT2G31220	1	0	0	0	0	1
AT3G62090	0	0	0	0	0	0
AT4G14860	0	0	0	0	0	0
AT4G31550	0	0	0	0	0	0
AT5G45300	0	0	0	0	0	0
AT4G21090	0	0	0	0	0	0
AT3G06490	0	0	0	0	0	0
AT2G42150	0	0	0	0	0	0
AT5G04390	0	0	0	0	0	0
AT5G01380	0	0	0	0	0	0
AT5G28770	0	0	0	0	0	0
AT5G23280	0	0	0	0	0	0
AT3G60030	0	0	0	0	0	0
AT3G50750	0	0	0	0	0	0
AT3G12820	0	0	0	0	0	0
AT5G54230	0	0	0	0	0	0
AT1G35460	0	0	0	0	0	0
AT5G13790	0	0	1	1	1	0
AT5G52600	0	0	0	0	0	0
AT1G46768	0	0	0	0	0	0
AT2G26960	0	0	0	0	0	0
AT2G20180	0	0	0	0	0	0
AT5G25830	0	0	0	0	0	0
AT1G32770	0	0	0	0	0	0
AT1G80840	0	0	0	0	0	0
AT1G68840	0	0	0	0	0	0
AT3G01140	0	0	0	0	0	0
AT3G24050	0	0	0	0	0	0
AT1G08010	0	0	0	0	0	0
AT5G26170	0	0	0	0	0	0
AT4G00050	0	0	0	0	0	0
AT1G76590	0	0	0	0	0	0
AT3G51470	0	0	0	0	0	0
AT3G23250	0	0	0	0	0	0
AT3G11280	0	0	0	0	0	0
AT5G62020	0	0	0	0	0	0
AT5G03790	0	0	0	0	0	0
AT5G13080	0	0	0	0	0	0
AT2G02090	0	0	0	0	0	0
AT1G71520	0	0	0	0	0	0
AT1G14687	0	0	0	0	0	0
AT1G69180	0	0	0	0	0	0
AT1G17950	0	0	0	0	0	0
AT4G24020	0	0	0	0	0	0
AT5G07310	0	0	0	0	1	0
AT1G24260	1	0	1	1	1	1
AT5G17300	1	1	1	0	1	1
AT4G00270	0	0	0	0	0	0
AT2G02070	0	0	0	0	0	0
AT4G37790	0	0	0	0	0	0
AT1G32240	0	0	0	0	0	0
AT3G61120	0	0	0	0	0	0
AT2G03710	0	0	0	0	0	0
AT5G22890	0	0	0	0	0	0
AT2G46590	1	1	1	1	1	1
AT3G61890	0	0	0	0	0	0
AT4G01550	0	0	0	0	0	0
AT2G44775	0	0	0	0	0	0
AT2G21900	0	0	0	0	0	0
AT5G06100	1	1	1	1	1	1
AT3G60530	0	0	0	0	0	0
AT1G68200	0	0	0	0	0	0
AT5G67420	0	0	0	0	0	0
AT3G52540	0	0	0	0	0	0
AT5G66700	0	0	0	0	0	0
AT5G54680	0	0	0	0	0	0
AT3G10590	0	0	0	0	0	0
AT4G21330	0	0	0	0	0	0
AT3G59060	0	0	0	0	0	0
AT2G23320	0	0	0	0	0	0
AT2G22430	0	0	0	0	0	0
AT3G12720	1	1	1	1	1	1
AT2G46680	0	1	0	0	0	0
AT4G23080	0	0	0	0	0	0
AT3G02940	0	0	0	0	0	0
AT3G54340	0	0	0	0	0	0
AT4G06746	0	0	0	0	0	0
AT1G54060	0	0	0	0	0	0
AT2G24260	0	0	0	0	0	0
AT2G44730	0	0	0	0	0	0
AT1G79960	0	0	0	0	0	0
AT2G01060	0	1	1	0	0	0
AT5G61850	0	0	0	0	0	0
AT4G23550	0	0	0	0	0	0
AT2G30590	0	0	0	0	0	0
AT1G52890	0	0	0	0	0	0
AT5G09410	0	0	0	0	0	0
AT3G13810	0	0	0	0	0	0
AT1G16530	0	0	0	0	0	0
AT4G14770	1	1	1	1	1	1
AT5G56110	1	1	0	0	0	1
AT1G32640	0	0	0	0	0	0
AT4G16150	0	0	0	0	0	0
AT3G20840	0	0	0	0	0	0
AT5G47370	0	0	0	0	0	0
AT3G01530	1	1	0	0	1	1
AT4G00940	0	0	0	0	0	0
AT2G16720	0	0	0	0	0	0
AT1G14580	0	0	0	0	0	0
AT1G35560	0	0	0	0	0	0
AT2G20110	1	1	1	1	1	1
AT4G01500	0	0	0	0	0	0
AT4G33280	0	0	0	0	0	0
AT2G35940	0	0	0	0	0	0
AT4G26030	0	1	0	0	0	0
AT1G33760	0	0	0	0	0	0
AT1G69490	0	0	0	0	0	0
AT3G45150	0	0	0	0	0	0
AT3G46640	0	0	0	0	0	0
AT4G36160	0	0	0	0	0	0
AT1G19350	0	0	0	0	0	0
AT1G29860	0	0	0	0	0	0
AT3G50700	0	0	0	0	0	0
AT4G38000	1	1	1	1	1	1
AT4G34000	0	0	0	0	0	0
AT4G38620	0	0	0	0	0	0
AT2G37590	1	1	1	1	1	1
AT1G55110	0	0	0	0	0	0
AT4G38910	0	0	0	0	0	0
AT3G02380	0	0	0	0	0	0
AT4G32800	0	0	0	0	0	0
AT5G02320	0	0	0	0	0	0
AT3G09230	0	0	0	0	0	0
AT4G37750	0	0	0	0	0	0
AT3G27785	0	0	0	0	0	0
AT1G66420	0	0	0	0	0	0
AT4G18960	0	0	0	0	0	0
AT1G09770	0	0	0	0	0	0
AT1G61730	0	0	0	0	0	0
AT3G61910	0	0	0	0	0	0
AT4G37540	0	0	0	0	0	0
AT3G46590	0	0	0	0	0	0
AT3G10113	1	1	1	1	1	1
AT3G01970	0	0	0	0	0	0
AT5G66730	0	0	0	0	0	0
ATSG11060	0	0	0	0	0	0
AT1G33420	0	0	0	0	0	0
AT4G36870	0	0	0	0	0	0
AT3G61150	0	0	0	0	0	0
AT3G53200	0	0	0	0	0	0
AT2G44745	0	0	0	0	0	0
AT1G25560	0	0	0	0	0	0
AT5G62320	0	0	0	0	0	0
AT4G01280	1	1	1	1	1	1
AT5G52830	0	0	0	0	0	0
AT4G14410	0	0	0	0	0	0
AT5G62430	0	0	0	0	0	0
AT5G18270	1	0	0	0	0	1
AT5G05090	0	0	0	0	0	0
AT5G02840	0	0	0	0	0	0
AT5G29000	0	0	0	0	0	0
AT1G42990	0	0	0	0	0	0
AT5G58850	0	0	0	0	0	0
AT5G52660	1	1	1	1	1	1
AT5G04820	0	0	0	0	0	0
AT5G19790	0	0	0	0	0	0
AT1G21000	0	0	0	0	0	0
AT1G70920	0	0	0	0	0	0
AT5G49300	0	0	0	0	0	0
AT2G03340	0	0	0	0	0	0
AT1G52880	0	0	0	0	0	0
AT4G17460	0	0	0	0	0	0
AT5G04760	0	0	0	0	0	0
AT3G55370	1	1	1	1	1	1
AT5G05790	0	0	0	0	0	0
AT3G60580	0	1	0	0	0	0
AT1G09530	0	0	0	0	0	0
AT1G22590	0	0	0	0	0	0
AT2G46130	0	0	0	0	0	0
AT3G47500	1	1	0	1	1	1
AT3G25990	0	0	0	0	0	0
AT5G46760	0	0	0	0	0	0
AT1G27730	1	1	1	1	0	1
AT5G65310	0	0	0	0	0	0
AT5G54470	0	0	0	0	0	0
AT4G18890	0	0	0	0	0	0
AT2G27300	0	0	0	0	0	0
AT3G20770	0	0	0	0	0	0
AT1G18570	0	0	0	0	0	0
AT4G18170	0	0	0	0	0	0
AT3G12130	0	1	0	0	0	0
AT5G63260	0	1	0	0	1	0
AT1G49720	0	0	0	0	0	0
AT2G47070	0	0	0	0	0	0
AT2G44430	0	0	0	0	0	0
AT3G60490	0	0	0	0	0	0
AT2G18300	0	0	0	0	0	0
AT5G58340	0	0	0	0	0	0
AT4G37180	0	0	0	0	0	0
AT4G16110	0	0	0	0	0	0
AT1G47655	0	0	0	0	0	0
AT3G22760	0	1	0	1	0	0
AT4G36930	0	0	0	0	0	0
AT4G27310	0	0	0	0	0	0
AT3G57290	0	0	0	0	0	0
AT3G24650	0	0	0	0	0	0
AT4G40060	0	0	0	0	0	0
AT5G57180	0	0	0	0	0	0

## Sheet: Day 7
Day_7	response to water depriviation	response to stress	response to abiotic stimulus	response to chemical	response to hormone mediated signal	response to water
AT4G18450	0	0	0	0	0	0
AT3G47600	0	0	0	0	0	0
AT4G21040	0	1	1	1	1	0
AT5G51910	0	0	0	0	0	0
AT1G12260	0	0	0	0	0	0
AT5G04410	0	0	0	0	0	0
AT1G68670	0	0	0	0	0	0
AT5G45300	0	0	0	0	0	0
AT1G74490	0	0	0	0	0	0
AT4G21030	0	0	0	0	0	0
AT3G60030	0	0	0	0	0	0
A75613180	0	0	0	0	0	0
AT5G23930	0	0	0	0	0	0
AT3G12910	0	0	0	0	0	0
AT1G46768	0	0	0	0	0	0
AT5G47220	0	0	1	1	0	0
AT1G06850	1	1	0	0	0	1
AT4G00050	0	0	0	0	0	0
AT5G53950	0	0	0	0	0	0
AT5G40330	0	0	0	0	0	0
AT3G11280	0	0	0	0	0	0
AT5G62020	0	0	0	0	0	0
AT5G12870	0	0	0	0	0	0
AT5G64750	0	0	0	0	0	0
AT3G30210	0	0	0	0	0	0
AT5G51990	0	0	0	0	0	0
AT5G02470	0	0	0	0	0	0
AT1G18960	0	0	0	0	0	0
AT1G13300	0	0	0	0	0	0
AT1G01250	0	0	0	0	0	0
AT5G07680	0	0	0	0	0	0
AT2G02070	0	0	0	0	0	0
AT4G31920	0	0	0	0	0	0
AT5G06100	1	1	1	1	1	1
AT1G51600	0	0	0	0	0	0
AT3G59060	0	0	0	0	0	0
AT5G56840	1	1	1	1	1	1
AT2G40260	1	1	1	1	0	1
AT1G34670	0	0	0	0	0	0
AT3G28920	0	0	0	0	0	0
AT2G24260	0	0	0	0	0	0
AT1G16490	1	1	1	1	1	1
AT4G17490	0	0	0	0	0	0
AT5G61850	0	0	0	0	0	0
AT1G27360	0	0	0	0	0	0
AT1G68320	0	1	0	0	1	0
AT4G16150	0	0	0	0	0	0
AT3G20840	0	0	0	0	0	0
AT4G36900	0	0	0	0	0	0
AT4G36920	0	0	0	0	0	0
AT3G50060	1	1	1	1	1	1
AT2G45410	1	1	1	1	1	1
AT4G01500	0	0	0	0	0	0
AT5G47230	0	0	0	0	0	0
AT1G72740	1	0	0	0	0	1
AT3G08500	1	1	1	1	1	1
AT1G19040	0	0	0	0	0	0
AT1G77090	0	0	0	0	0	0
AT5G65510	0	0	0	0	0	0
AT1G53160	0	0	0	0	0	0
AT5G10030	0	0	0	0	1	0
AT3G22830	1	1	1	0	1	1
AT5G65210	0	0	0	0	1	0
AT4G18960	0	0	0	0	0	0
AT3G11440	0	1	0	0	0	0
AT2G03500	0	1	1	0	1	0
AT1G77200	1	1	1	1	1	1
AT5G51190	0	0	0	0	0	0
AT2G46510	0	0	0	0	0	0
AT5G62320	0	0	0	0	0	0
AT3G10490	0	0	0	0	0	0
AT4G14410	0	0	0	0	0	0
AT5G62430	0	0	0	0	0	0
AT5G05090	0	0	0	0	0	0
AT4G04890	0	0	0	0	0	0
AT3G23220	0	0	0	0	0	0
AT3G14180	0	0	0	0	0	0
AT3G57600	0	0	0	0	0	0
AT3G52440	1	1	1	1	1	1
AT3G60580	0	1	0	0	0	0
ATSG11510	0	0	0	0	0	0
AT1G29160	0	1	0	0	1	0
AT2G42430	0	0	0	0	1	0
AT3G28910	0	0	0	0	0	0
AT5G63260	0	1	0	0	1	0
AT2G04038	0	0	0	0	0	0
AT3G46070	0	0	0	0	0	0
AT2G18300	0	0	0	0	0	0
AT3G24650	0	0	0	0	0	0
AT1G69010	1	1	1	1	1	1
AT3G09735	0	0	0	0	0	0
AT1G74930	0	0	0	0	0	0
AT4G17880	0	0	0	0	0	0
AT4G36740	0	0	0	0	0	0
AT2G22750	0	0	0	0	0	0
AT4G28500	0	0	0	0	0	0
AT1G65620	0	0	1	1	1	0
AT5G60120	0	0	0	0	0	0
AT1G10120	0	0	0	0	0	0
AT5G18560	0	0	0	0	0	0
AT2G31230	1	0	1	1	1	1
AT1G49560	0	1	0	0	0	0
AT5G06950	1	1	1	1	1	1
AT1G32150	1	1	1	1	0	1
AT5G64220	0	0	0	0	0	0
AT5G43410	0	0	0	0	0	0
AT5G28770	0	0	0	0	0	0
AT5G49330	0	0	0	0	0	0
AT3G23210	0	0	0	0	0	0
AT5G25830	0	0	0	0	0	0
AT1646264	0	0	0	0	0	0
AT1G76590	0	0	0	0	0	0
AT1G51700	1	1	1	1	1	1
AT3G23250	0	0	0	0	0	0
AT2G33710	1	0	1	1	1	1
AT5G62940	1	1	1	0	1	1
AT3G50410	1	1	1	1	1	1
AT5G65130	0	0	0	0	0	0
AT1G46264	0	0	0	0	0	0
AT3G49690	0	0	0	0	0	0
AT5G67190	0	0	0	0	0	0
AT2G44840	0	0	0	0	0	0
AT3G50260	0	0	0	0	0	0
AT4G30980	0	0	0	0	0	0
AT2G21900	0	0	0	0	0	0
AT3G60530	0	0	0	0	0	0
AT5G18090	0	0	0	0	0	0
AT1G28370	0	0	0	0	1	0
AT5G67580	0	0	0	0	0	0
AT5G01900	0	0	0	0	0	0
AT5G13910	0	0	0	1	1	0
AT2G32030	0	0	0	0	0	0
AT5G46830	0	0	0	0	0	0
AT1G50640	0	0	0	0	1	0
AT5G62000	0	0	0	0	0	0
AT2G35530	1	0	1	1	0	1
AT2G46770	0	0	0	0	0	0
AT2G01060	0	1	1	0	0	0
AT2G02080	0	1	0	1	1	0
AT1G72360	0	0	0	0	0	0
AT5G43840	0	0	0	0	0	0
AT3G45170	0	0	0	0	0	0
AT1G25550	0	1	0	0	0	0
AT5G67000	0	0	0	0	0	0
AT3G13810	0	0	0	0	0	0
AT2G28810	1	1	1	1	1	1
AT1G22810	1	0	1	1	1	1
AT4G16750	0	0	0	0	0	0
AT5G11060	0	0	0	0	0	0
AT5G18450	0	0	0	0	0	0
AT4G34410	0	0	0	0	0	0
AT3G06740	0	0	0	0	0	0
AT1G77640	0	0	0	0	0	0
AT4G38000	1	1	1	1	1	1
AT3G50700	0	0	0	0	0	0
AT2G28550	0	0	0	0	0	0
AT1G75490	0	0	1	1	1	1
AT4G38910	0	0	0	0	0	0
AT5G38860	0	0	0	0	0	0
AT1G44830	0	0	0	0	0	0
AT4G36730	0	0	0	0	0	0
AT1G51140	1	1	0	0	0	1
AT3G15510	0	0	0	0	0	0
AT2G32460	0	1	0	0	1	0
AT2G24430	0	0	0	0	0	0
AT3G15210	0	0	0	0	0	0
AT3G54990	0	0	0	0	0	0
AT2G45660	1	1	1	1	1	1
AT5G10510	0	0	0	0	0	0
AT5G38800	0	0	0	0	0	0
AT3G10113	1	1	1	1	1	1
AT1G03800	0	0	1	1	0	0
AT1G72010	0	0	0	0	0	0
AT5G58850	0	0	0	0	0	0
AT5G19790	0	0	0	0	0	0
AT1G22640	0	0	0	0	0	0
AT1G65910	0	0	0	0	0	0
AT3G16770	0	0	0	0	0	0
AT2G01940	1	1	1	1	1	1
AT5G47390	1	1	1	1	1	1
AT5G25390	0	0	1	1	0	0
AT1G43160	0	0	0	0	1	0
AT1G22590	0	0	0	0	0	0
AT3G47500	1	1	0	1	1	1
AT5G46760	0	0	0	0	0	0
AT1G27730	1	1	1	1	0	1
AT5G56270	0	0	0	0	0	0
AT3G12130	0	1	0	0	0	0
AT1G08320	1	1	1	1	1	1
AT5G61600	0	0	0	0	0	0
AT5G25190	0	0	0	1	1	0
AT2G15740	0	0	1	0	0	0
AT4G18390	0	0	0	0	0	0
AT3G20310	0	0	1	1	1	0
AT1G47655	0	0	0	0	0	0
AT2G17180	0	0	0	0	0	0
AT2G43000	0	0	0	0	1	0
AT3G12250	1	1	1	1	1	1
AT4G40060	0	0	0	0	0	0
AT1G13260	0	0	0	0	0	0
AT5G45580	0	0	0	0	0	0
AT4G11660	0	0	0	0	0	0
AT2G43010	0	0	0	0	0	0
AT4G24470	0	0	0	0	0	0
AT3G62090	0	0	0	0	0	0
AT1G76890	0	0	0	0	0	0
AT3G15170	0	0	0	0	0	0
AT2G31220	1	0	0	0	0	1
AT3G26620	0	0	0	0	0	0
AT5G04390	0	0	0	0	0	0
AT5G61270	0	0	0	0	0	0
AT3G50750	0	0	0	0	0	0
AT1G08810	0	0	0	0	0	0
AT5G13790	0	0	1	1	1	0
AT1G35460	0	0	0	0	0	0
AT5G52600	0	0	0	0	0	0
AT1G01720	0	0	0	0	0	0
AT1G69180	0	0	0	0	0	0
AT3G10580	0	0	0	0	0	0
AT1G24260	1	0	1	1	1	1
AT4G15090	0	0	0	0	0	0
AT1G71450	1	1	1	0	1	1
AT4G37790	0	0	0	0	0	0
AT3G21175	0	0	0	0	0	0
AT2G46590	1	1	1	1	1	1
AT5G66940	1	1	1	0	1	1
AT1G45249	0	0	0	0	0	0
AT5G11260	1	1	1	1	1	1
AT2G22430	0	0	0	0	0	0
AT4G27950	0	0	1	1	1	0
AT2G46680	0	1	0	0	0	0
AT2G45420	1	1	1	1	1	1
AT1G79190	0	0	0	0	0	0
AT1G36060	1	0	0	0	0	0
AT1G54330	0	0	0	0	0	0
AT1G28300	0	0	0	0	0	0
AT5G44210	0	0	1	1	1	0
AT5G66300	0	0	0	0	0	0
AT3G01530	1	1	0	0	1	1
AT3G58630	0	0	0	0	0	0
AT1G14580	0	0	0	0	0	0
AT1G35560	0	0	0	0	0	0
AT2G35940	0	0	0	0	0	0
AT2G38300	0	0	0	0	0	0
AT4G17980	1	1	1	1	1	1
AT4G26030	0	1	0	0	0	0
AT2G40620	0	0	0	0	0	0
AT1G69570	1	1	1	1	1	1
AT5G02320	0	0	0	0	0	0
AT2G18060	0	0	0	0	0	0
AT2G35700	0	0	0	0	0	0
AT2G01930	0	0	0	0	0	0
AT2G22540	1	1	1	1	1	1
AT1G28470	0	0	0	0	0	0
AT5G04240	0	0	0	0	0	0
AT5G41315	0	0	0	0	0	0
AT4G36870	0	0	0	0	0	0
AT5G15830	1	0	1	1	0	1
AT2G20570	0	0	0	0	0	0
AT2G33550	0	0	0	0	0	0
AT1G21000	0	0	0	0	0	0
AT5G59430	0	0	0	0	0	0
AT3G55370	1	1	1	1	1	1
AT2G46270	1	1	1	1	1	1
AT1G53910	0	0	0	0	0	0
AT1G75390	0	0	0	0	0	0
AT4G18890	0	0	0	0	0	0
AT2G27300	0	0	0	0	0	0
AT5G17430	1	0	1	1	0	1
AT5G67590	0	0	0	0	0	0
AT1G31140	1	1	0	1	1	1
AT3G11020	0	0	0	0	0	0
AT4G37180	0	0	0	0	0	0
AT3G22760	0	1	0	1	0	0
AT2G20180	0	0	0	0	0	0
AT4G27310	0	0	0	0	0	0
AT4G01680	0	1	0	0	1	0
AT5G22990	0	0	0	0	0	0
AT3G02990	0	0	0	0	0	0
AT2G01570	0	0	0	1	0	0
AT5G20240	0	0	0	0	0	0
AT5G63090	0	0	1	1	1	0
AT1G49480	0	0	0	0	0	0
AT3G06490	0	0	0	0	0	0
AT1G77920	1	1	1	1	1	1
AT5G54230	0	0	0	0	0	0
AT5G64060	0	0	0	0	0	0
AT3G24050	0	0	0	0	0	0
AT1G08010	0	0	0	0	0	0
AT1G71930	0	0	0	0	0	0
AT5G14960	0	0	0	0	0	0
AT2G47460	0	0	0	0	0	0
AT5G15800	0	0	0	0	0	0
AT5G05550	0	0	0	0	0	0
AT4G34590	1	1	1	1	0	1
AT4G24020	0	0	0	0	0	0
AT1G06280	1	1	1	1	1	1
AT2G20190	0	0	0	0	0	0
AT5G07310	0	0	0	0	1	0
AT3G45610	1	1	1	1	1	1
AT3G17730	0	0	0	0	0	0
AT4G18770	0	0	0	0	0	0
AT5G22890	0	0	0	0	0	0
AT1G68550	0	0	0	1	0	0
AT2G38880	0	0	0	0	0	0
AT4G31060	0	0	0	0	0	0
AT4G01550	0	0	0	0	0	0
AT5G02460	1	1	1	1	1	1
AT1G76870	0	0	0	0	0	0
AT3G23240	0	0	0	0	0	0
AT1G72050	1	1	1	1	1	1
AT3G12720	1	1	1	1	1	1
AT5G60970	0	0	0	0	0	0
AT4G06746	0	0	0	0	0	0
AT1G64620	1	1	1	1	1	1
AT2G44940	0	0	0	0	0	0
AT5G09410	0	0	0	0	0	0
AT5G62470	0	0	0	0	0	0
AT1G76420	0	0	0	0	0	0
AT5G56110	1	1	0	0	0	1
AT4G29000	0	0	0	0	0	0
AT1G19210	1	1	1	1	1	1
AT5G37020	0	0	0	0	0	0
AT4G00940	0	0	0	0	0	0
AT1G79580	0	0	0	0	0	0
AT5G11510	0	0	0	0	0	0
AT2G20110	1	1	1	1	1	1
AT1G20640	0	0	0	0	0	0
AT3G45150	0	0	0	0	0	0
AT3G48430	0	0	0	0	0	0
AT2G30340	0	0	0	0	0	0
AT1G21910	0	0	0	0	0	0
AT4G36160	0	0	0	0	0	0
AT1G19350	0	0	0	0	0	0
AT2G37590	1	1	1	1	1	1
AT1G76880	0	0	0	0	0	0
AT5G62380	0	0	0	0	0	0
AT2G45190	0	0	0	0	0	0
AT4G37750	0	0	0	0	0	0
AT1G06180	0	0	0	0	0	0
AT3G61910	0	0	0	0	0	0
AT4G01540	0	0	0	0	0	0
AT2G02820	1	1	1	1	1	1
AT4G32730	1	1	1	1	1	1
AT1G33240	0	0	0	0	0	0
AT5G60850	1	1	1	1	1	1
AT2G40220	0	0	0	0	0	0
AT5G52660	1	1	1	1	1	1
AT1G25340	0	0	0	0	0	0
AT3G23690	0	0	0	0	0	0
AT3G24520	0	0	0	0	0	0
AT5G25810	0	0	0	0	0	0
AT5G16820	1	0	1	1	0	1
AT5G05790	0	0	0	0	0	0
AT1G32510	0	0	0	0	0	0
AT1G09530	0	0	0	0	0	0
AT5G67450	0	0	0	0	0	0
AT5G39610	0	0	0	0	0	0
AT1G28160	1	1	1	1	1	1
AT1G06070	0	0	0	0	0	0
AT1G03840	0	0	0	0	0	0
AT1G01260	0	0	0	0	0	0
AT2G44430	0	0	0	0	0	0
AT2G38090	0	0	0	0	0	0
AT2G40340	0	0	1	1	0	0
AT5G42520	0	0	1	1	0	0
A73660580	0	0	0	0	0	0
AT1G34370	0	0	0	0	0	0
AT1G53170	0	0	0	1	1	0
AT1G75080	0	0	0	0	0	0
AT4G36930	0	0	0	0	0	0
AT1G74650	1	1	1	1	1	1
AT5G08750	0	0	0	0	0	0
AT5G46590	0	0	0	0	0	0

## Sheet: Description of 25TFs
ID	Betweenness Centrality	Clustering Coefficient	Degree	TF	Seletected TFs (25)	Hub	Bottleneck	Clustering Coefficient (Top 10 percent)	Gene Model Description	Primary Gene Symbol	All Gene Symbols
AT1G51140	0.00165569	0.473526	355	TRUE	TRUE	TRUE	FALSE	FALSE	Encodes a basic helix-loop-helix-type transcription factor involved in photoperiodism flowering. Binds to the E-box cis-element in the CONSTANS (CO) promoter to regulate flowering. Interacts with CFL1 and along with CFLAP2 negatively regulates cuticle development. Binds to the potassium channel gene KAT1 as a dimer. The DNA-binding capacity is inhibited in response to ABA through phosphorylation-…	FLOWERING BHLH 3 (FBH3)	FLOWERING BHLH 3 (FBH3);ATCFL1 ASSOCIATED PROTEIN 1 (CFLAP1);ABA-RESPONSIVE KINASE SUBSTRATE 1 (AKS1)
AT4G14770	0.000874	0.501556	494	TRUE	TRUE	TRUE	FALSE	FALSE	Regulates fate transition and cell Divisions in the stomatal lineage.	TESMIN/TSO1-LIKE CXC 2 (TCX2)	(SOL2);TESMIN/TSO1-LIKE CXC 2 (ATTCX2);TESMIN/TSO1-LIKE CXC 2 (TCX2)
AT5G56840	0.00143312	0.434473	322	TRUE	TRUE	TRUE	FALSE	FALSE	myb-like transcription factor family protein;(source:Araport11)
AT1G12630	0.00605961	0.851351	37	TRUE	TRUE	FALSE	TRUE	TRUE	encodes a member of the DREB subfamily A-4 of ERF/AP2 transcription factor family. The protein contains one AP2 domain. There are 17 members in this subfamily including TINY.
AT2G36270	0.00250916	0.432642	280	TRUE	TRUE	FALSE	TRUE	FALSE	Encodes a member of the basic leucine zipper transcription factor family, involved in ABA signalling during seed maturation and germination. The Arabidopsis abscisic acid (ABA)-insensitive abi5 mutants have pleiotropic defects in ABA response, including decreased sensitivity to ABA inhibition of germination and altered expression of some ABA-regulated genes. Comparison of seed and ABA-inducible v…	ABA INSENSITIVE 5 (ABI5)	ABA INSENSITIVE 5 (ABI5); (DPBF1); (ATABI5);GROWTH-INSENSITIVITY TO ABA 1 (GIA1)
AT3G09600	0.00323465	0.412645	112	TRUE	TRUE	FALSE	TRUE	FALSE	Encodes a MYB-like transcription factor similar to CIRCADIAN CLOCK-ASSOCIATED1 (CCA1) and ELONGATED HYPOCOTYL (LHY). Involved in the regulation of circadian clock by modulating the pattern of histone 3 (H3) acetylation. Functions as a transcriptional activator of evening element containing clock genes. Involved in heat shock response.	REVEILLE 8 (RVE8)	LHY-CCA1-LIKE5 (LCL5);REVEILLE 8 (RVE8)
AT2G46590	6e-08	0.833333	4	TRUE	TRUE	FALSE	FALSE	TRUE	Encodes a protein containing Dof zinc finger motifs that is a positive regulator of light-mediated seed germination. Its expression is limited to vascular system of the mother plant. A recessive mutation is inherited as maternal-effect and expression is not detected in the embryo. Mutants are defective in seed germination and are more dependent on light and cold treatment and less sensitive to gi…	DOF AFFECTING GERMINATION 2 (DAG2)	DOF AFFECTING GERMINATION 2 (DAG2)
AT1G06850	0.000125	0.590336	120	TRUE	TRUE	FALSE	FALSE	FALSE	bZIP protein involved in heat stress response. Under heat stress localization moves exclusively to nucleus.	BASIC LEUCINE-ZIPPER 52 (bZIP52)	BASIC LEUCINE-ZIPPER 52 (AtbZIP52);BASIC LEUCINE-ZIPPER 52 (bZIP52)
AT1G49010	1.88e-06	0.619048	15	TRUE	TRUE	FALSE	FALSE	FALSE	Duplicated homeodomain-like superfamily protein;(source:Araport11)	(MYBS1)	(MYBS1)
AT1G72740	1.57e-06	0.5	4	TRUE	TRUE	FALSE	FALSE	FALSE	Single Myb Histone (SMH) gene family member. Contains terminal acidic SANT domain.
AT2G22540	3.88e-05	0.377778	10	TRUE	TRUE	FALSE	FALSE	FALSE	Encodes a nuclear protein that acts as a floral repressor and that functions within the thermosensory pathway. SVP represses FT expression via direct binding to the vCArG III motif in the FT promoter.	SHORT VEGETATIVE PHASE (SVP)	SHORT VEGETATIVE PHASE (SVP);FLOWERING ARABIDOPSIS QTL1 (FAQ1);AGAMOUS-LIKE 22 (AGL22)
AT2G31230	4.8e-07	0.590909	12	TRUE	TRUE	FALSE	FALSE	FALSE	encodes a member of the ERF (ethylene response factor) subfamily B-3 of ERF/AP2 transcription factor family. The protein contains one AP2 domain. There are 18 members in this subfamily including ATERF-1, ATERF-2, AND ATERF-5.	ETHYLENE-RESPONSIVE ELEMENT BINDING FACTOR 15 (ERF15)	ETHYLENE-RESPONSIVE ELEMENT BINDING FACTOR 15 (ERF15);ETHYLENE-RESPONSIVE ELEMENT BINDING FACTOR 15 (ATERF15)
AT2G46270	1.31e-05	0.70802	57	TRUE	TRUE	FALSE	FALSE	FALSE	encodes a bZIP G-box binding protein whose expression is induced by ABA. It has been shown to bind to Adh that contains the G-box and is induced by cold and water deprivation. GBF3 has been shown to be expressed mostly in the root and dark-grown leaves. GBF3 can act as homodimers and as heterodimers with GFB1, GBF2 and GBF4. In addition, GBF3!?s DNA binding activity is enhanced by GIP1, GPRI1 and…	G-BOX BINDING FACTOR 3 (GBF3)	G-BOX BINDING FACTOR 3 (GBF3)
AT3G10480	2.28e-05	0.509091	11	TRUE	TRUE	FALSE	FALSE	FALSE	Encodes a NAC transcription factor that physically associates with the histone H3K4 demethylase JMJ14 and through that association is involved in transcriptional repression and flowering time control. It binds the NAC-binding site, the Mitochondrial Dysfunction Motif.	NAC DOMAIN CONTAINING PROTEIN 50 (NAC050)	NAC DOMAIN CONTAINING PROTEIN 50 (NAC050);NAC DOMAIN CONTAINING PROTEIN 50 (ANAC050); (NAC50)
AT3G12250	9.93e-05	0.664144	75	TRUE	TRUE	FALSE	FALSE	FALSE	basic leucine zipper transcription factor involved in the activation of SA-responsive genes.	TGACG MOTIF-BINDING FACTOR 6 (TGA6)	(BZIP45);TGACG MOTIF-BINDING FACTOR 6 (TGA6)
AT3G22830	2.5e-07	0.6	5	TRUE	TRUE	FALSE	FALSE	FALSE	member of Heat Stress Transcription Factor (Hsf) family	HEAT SHOCK TRANSCRIPTION FACTOR A6B (HSFA6B)	ARABIDOPSIS THALIANA HEAT SHOCK TRANSCRIPTION FACTOR A6B (AT-HSFA6B);HEAT SHOCK TRANSCRIPTION FACTOR A6B (HSFA6B)
AT3G50410	0.000877	0.257143	15	TRUE	TRUE	FALSE	FALSE	FALSE	Arabidopsis Dof protein containing a single 51-amino acid zinc finger DNA-binding domain, which may play an important roles in plant growth and development.	OBF BINDING PROTEIN 1 (OBP1)	DOF PROTEIN 3.4 (DOF3.4);OBF BINDING PROTEIN 1 (OBP1)
AT4G01280	0.000281	0.605638	150	TRUE	TRUE	FALSE	FALSE	FALSE	RVE5 is one of eleven homologous MYB-like transcription factors in Arabidopsis and a member of the RVE8 clade. Plays a minor role in clock regulation.	REVEILLE 5 (RVE5)	REVEILLE 5 (RVE5)
AT5G06100	0.000126	0.715415	23	TRUE	TRUE	FALSE	FALSE	FALSE	Encodes a member of the myb family of transcription factors (MYB33), contains Pfam profile: PF00249 myb DNA-binding domain. Double mutants with MYB65 are male sterile- anthers are small, pollen development is defective. Spatial expression appears to be under the control of miR159, contains a target site for this micro RNA. A highly conserved RNA secondary structure abuts the miR159 binding site w…	MYB DOMAIN PROTEIN 33 (MYB33)	(ATMYB33);MYB DOMAIN PROTEIN 33 (MYB33)
AT5G15830	2.2e-07	0.6	5	TRUE	TRUE	FALSE	FALSE	FALSE	basic leucine-zipper 3;(source:Araport11)	BASIC LEUCINE-ZIPPER 3 (bZIP3)	BASIC LEUCINE-ZIPPER 3 (bZIP3);BASIC LEUCINE-ZIPPER 3 (AtbZIP3)
AT5G17300	6.5e-06	0.694805	56	TRUE	TRUE	FALSE	FALSE	FALSE	Myb-like transcription factor that regulates hypocotyl growth by regulating free auxin levels in a time-of-day specific manner.	REVEILLE 1 (RVE1)	REVEILLE 1 (RVE1)
AT5G52660	1.32e-05	0.333333	3	TRUE	TRUE	FALSE	FALSE	FALSE	Encodes RVE6, a homolog of the circadian rhythm regulator RVE8. rve4 rve6 rve8 triple mutants display an extremely long circadian period, with delayed and reduced expression of evening-phased clock genes.	REVEILLE 6 (RVE6)	REVEILLE 6 (RVE6)
AT5G58900	0.000378	0.548894	111	TRUE	TRUE	FALSE	FALSE	FALSE	R-R-type MYB protein	DIVARICATA1 (DIV1)	DIVARICATA1 (DIV1)
AT5G66940	1.29e-06	0.733333	15	TRUE	TRUE	FALSE	FALSE	FALSE	Encodes a nuclear localized DOF-domain binding transcription factor.	(ATDOF5.8)	(ATDOF5.8)
AT4G34590	0.000182	0.571429	22	TRUE	TRUE		FALSE	FALSE	Encodes a basic domain leucine zipper (bZip) transcription factor bZIP11. Translation is repressed by sucrose. Directly regulates gene expression of ASN1 and ProDH2, which are enzyme-coding genes involved in amino acid metabolism. Susceptibility factor during Pseudomonas syringae infection.	G-BOX BINDING FACTOR 6 (GBF6)	(ATB2);G-BOX BINDING FACTOR 6 (GBF6); (ATBZIP11); (BZIP11);ARABIDOPSIS THALIANA BASIC LEUCINE-ZIPPER 11 (AtbZIP11)

## Sheet: iDREM Gene and expression day
TF	Day	Gene Model Description	Primary Gene Symbol	All Gene Symbols
AT4G14770	Day 3, Day 5	Regulates fate transition and cell Divisions in the stomatal lineage.	TESMIN/TSO1-LIKE CXC 2 (TCX2)	(SOL2);TESMIN/TSO1-LIKE CXC 2 (ATTCX2);TESMIN/TSO1-LIKE CXC 2 (TCX2)
AT1G51140	Day 3, Day 7	Encodes a basic helix-loop-helix-type transcription factor involved in photoperiodism flowering. Binds to the E-box cis-element in the CONSTANS (CO) promoter to regulate flowering. Interacts with CFL1 and along with CFLAP2 negatively regulates cuticle development. Binds to the potassium channel gene KAT1 as a dimer. The DNA-binding capacity is inhibited in response to ABA through phosphorylation-…	FLOWERING BHLH 3 (FBH3)	FLOWERING BHLH 3 (FBH3);ATCFL1 ASSOCIATED PROTEIN 1 (CFLAP1);ABA-RESPONSIVE KINASE SUBSTRATE 1 (AKS1)
AT5G56840	Day 3, Day 7	myb-like transcription factor family protein;(source:Araport11)
AT2G36270	Day 3,	Encodes a member of the basic leucine zipper transcription factor family, involved in ABA signalling during seed maturation and germination. The Arabidopsis abscisic acid (ABA)-insensitive abi5 mutants have pleiotropic defects in ABA response, including decreased sensitivity to ABA inhibition of germination and altered expression of some ABA-regulated genes. Comparison of seed and ABA-inducible v…	ABA INSENSITIVE 5 (ABI5)	ABA INSENSITIVE 5 (ABI5); (DPBF1); (ATABI5);GROWTH-INSENSITIVITY TO ABA 1 (GIA1)
AT3G09600	Day 3,	Encodes a MYB-like transcription factor similar to CIRCADIAN CLOCK-ASSOCIATED1 (CCA1) and ELONGATED HYPOCOTYL (LHY). Involved in the regulation of circadian clock by modulating the pattern of histone 3 (H3) acetylation. Functions as a transcriptional activator of evening element containing clock genes. Involved in heat shock response.	REVEILLE 8 (RVE8)	LHY-CCA1-LIKE5 (LCL5);REVEILLE 8 (RVE8)
AT2G46590	Day 3, Day 5, Day 7	Encodes a protein containing Dof zinc finger motifs that is a positive regulator of light-mediated seed germination. Its expression is limited to vascular system of the mother plant. A recessive mutation is inherited as maternal-effect and expression is not detected in the embryo. Mutants are defective in seed germination and are more dependent on light and cold treatment and less sensitive to gi…	DOF AFFECTING GERMINATION 2 (DAG2)	DOF AFFECTING GERMINATION 2 (DAG2)

## Sheet: SQUAD AT4G14770
time	AT5G10560	AT5G35630	AT4G18570	AT4G23820	AT4G26660	AT5G54770	AT5G65700	AT4G17600	AT4G21270	AT4G22756	AT5G02160	AT5G16590	AT5G21430	AT5G23120	AT5G27290	AT5G35360	AT5G38420	AT5G40150	AT5G40830	AT5G44520	AT5G51560	AT5G65683	AT4G14890	AT4G15510	AT4G15790	AT4G21770	AT4G21820	AT4G23800	AT4G24670	AT4G24770	AT4G25080	AT4G28360	AT4G28706	AT4G33220	AT4G33360	AT4G33680	AT4G34160	AT4G37380	AT4G39710	AT5G05940	AT5G08260	AT5G13060	AT5G13140	AT5G14200	AT5G17870	AT5G25980	AT5G28290	AT5G38110	AT5G39210
0	0	0	0	0	0	0	0	0	0	0	0	0	0	0	0	0	0	0	0	0	0	0	0	0	0	0	0	0	0	0	0	0	0	0	0	0	0	0	0	0	0	0	0	0	0	0	0	0	0
0.333333	0.17439	0.189111	0.211189	0.211189	0.211189	0.211189	0.211189	0.244376	0.244376	0.244376	0.244376	0.244376	0.244376	0.244376	0.244376	0.244376	0.244376	0.244376	0.244376	0.244376	0.244376	0.244376	0.280224	0.280224	0.280224	0.280224	0.280224	0.280224	0.280224	0.280224	0.280224	0.280224	0.280224	0.280224	0.280224	0.280224	0.280224	0.280224	0.280224	0.280224	0.280224	0.280224	0.280224	0.280224	0.280224	0.280224	0.280224	0.280224	0.280224
0.666667	0.232493	0.255811	0.293494	0.293494	0.293494	0.293494	0.293494	0.35964	0.35964	0.35964	0.35964	0.35964	0.35964	0.35964	0.35964	0.35964	0.35964	0.35964	0.35964	0.35964	0.35964	0.35964	0.462738	0.462738	0.462738	0.462738	0.462738	0.462738	0.462738	0.462738	0.462738	0.462738	0.462738	0.462738	0.462738	0.462738	0.462738	0.462738	0.462738	0.462738	0.462738	0.462738	0.462738	0.462738	0.462738	0.462738	0.462738	0.462738	0.462738
1	0.22303	0.247047	0.287554	0.287554	0.287554	0.287554	0.287554	0.366245	0.366245	0.366245	0.366245	0.366245	0.366245	0.366245	0.366245	0.366245	0.366245	0.366245	0.366245	0.366245	0.366245	0.366245	0.538934	0.538934	0.538934	0.538934	0.538934	0.538934	0.538934	0.538934	0.538934	0.538934	0.538934	0.538934	0.538934	0.538934	0.538934	0.538934	0.538934	0.538934	0.538934	0.538934	0.538934	0.538934	0.538934	0.538934	0.538934	0.538934	0.538934
1.33333	0.187906	0.208467	0.243794	0.243794	0.243794	0.243794	0.243794	0.315703	0.315703	0.315703	0.315703	0.315703	0.315703	0.315703	0.315703	0.315703	0.315703	0.315703	0.315703	0.315703	0.315703	0.315703	0.508662	0.508662	0.508662	0.508662	0.508662	0.508662	0.508662	0.508662	0.508662	0.508662	0.508662	0.508662	0.508662	0.508662	0.508662	0.508662	0.508662	0.508662	0.508662	0.508662	0.508662	0.508662	0.508662	0.508662	0.508662	0.508662	0.508662
1.66667	0.149048	0.165253	0.193295	0.193295	0.193295	0.193295	0.193295	0.251464	0.251464	0.251464	0.251464	0.251464	0.251464	0.251464	0.251464	0.251464	0.251464	0.251464	0.251464	0.251464	0.251464	0.251464	0.421857	0.421857	0.421857	0.421857	0.421857	0.421857	0.421857	0.421857	0.421857	0.421857	0.421857	0.421857	0.421857	0.421857	0.421857	0.421857	0.421857	0.421857	0.421857	0.421857	0.421857	0.421857	0.421857	0.421857	0.421857	0.421857	0.421857
2	0.114658	0.126945	0.148268	0.148268	0.148268	0.148268	0.148268	0.192833	0.192833	0.192833	0.192833	0.192833	0.192833	0.192833	0.192833	0.192833	0.192833	0.192833	0.192833	0.192833	0.192833	0.192833	0.328102	0.328102	0.328102	0.328102	0.328102	0.328102	0.328102	0.328102	0.328102	0.328102	0.328102	0.328102	0.328102	0.328102	0.328102	0.328102	0.328102	0.328102	0.328102	0.328102	0.328102	0.328102	0.328102	0.328102	0.328102	0.328102	0.328102
2.33333	0.0867263	0.0958664	0.111742	0.111742	0.111742	0.111742	0.111742	0.145028	0.145028	0.145028	0.145028	0.145028	0.145028	0.145028	0.145028	0.145028	0.145028	0.145028	0.145028	0.145028	0.145028	0.145028	0.247603	0.247603	0.247603	0.247603	0.247603	0.247603	0.247603	0.247603	0.247603	0.247603	0.247603	0.247603	0.247603	0.247603	0.247603	0.247603	0.247603	0.247603	0.247603	0.247603	0.247603	0.247603	0.247603	0.247603	0.247603	0.247603	0.247603
2.66667	0.0649468	0.0716762	0.0833673	0.0833673	0.0833673	0.0833673	0.0833673	0.10791	0.10791	0.10791	0.10791	0.10791	0.10791	0.10791	0.10791	0.10791	0.10791	0.10791	0.10791	0.10791	0.10791	0.10791	0.184072	0.184072	0.184072	0.184072	0.184072	0.184072	0.184072	0.184072	0.184072	0.184072	0.184072	0.184072	0.184072	0.184072	0.184072	0.184072	0.184072	0.184072	0.184072	0.184072	0.184072	0.184072	0.184072	0.184072	0.184072	0.184072	0.184072
3	0.0483314	0.0532567	0.0618128	0.0618128	0.0618128	0.0618128	0.0618128	0.0797815	0.0797815	0.0797815	0.0797815	0.0797815	0.0797815	0.0797815	0.0797815	0.0797815	0.0797815	0.0797815	0.0797815	0.0797815	0.0797815	0.0797815	0.135735	0.135735	0.135735	0.135735	0.135735	0.135735	0.135735	0.135735	0.135735	0.135735	0.135735	0.135735	0.135735	0.135735	0.135735	0.135735	0.135735	0.135735	0.135735	0.135735	0.135735	0.135735	0.135735	0.135735	0.135735	0.135735	0.135735
3.33333	0.0358163	0.0394083	0.0456466	0.0456466	0.0456466	0.0456466	0.0456466	0.058748	0.058748	0.058748	0.058748	0.058748	0.058748	0.058748	0.058748	0.058748	0.058748	0.058748	0.058748	0.058748	0.058748	0.058748	0.0996166	0.0996166	0.0996166	0.0996166	0.0996166	0.0996166	0.0996166	0.0996166	0.0996166	0.0996166	0.0996166	0.0996166	0.0996166	0.0996166	0.0996166	0.0996166	0.0996166	0.0996166	0.0996166	0.0996166	0.0996166	0.0996166	0.0996166	0.0996166	0.0996166	0.0996166	0.0996166
3.66667	0.0264644	0.029078	0.0336157	0.0336157	0.0336157	0.0336157	0.0336157	0.0431437	0.0431437	0.0431437	0.0431437	0.0431437	0.0431437	0.0431437	0.0431437	0.0431437	0.0431437	0.0431437	0.0431437	0.0431437	0.0431437	0.0431437	0.0728917	0.0728917	0.0728917	0.0728917	0.0728917	0.0728917	0.0728917	0.0728917	0.0728917	0.0728917	0.0728917	0.0728917	0.0728917	0.0728917	0.0728917	0.0728917	0.0728917	0.0728917	0.0728917	0.0728917	0.0728917	0.0728917	0.0728917	0.0728917	0.0728917	0.0728917	0.0728917
4	0.0195127	0.0214116	0.0247071	0.0247071	0.0247071	0.0247071	0.0247071	0.0316248	0.0316248	0.0316248	0.0316248	0.0316248	0.0316248	0.0316248	0.0316248	0.0316248	0.0316248	0.0316248	0.0316248	0.0316248	0.0316248	0.0316248	0.0532318	0.0532318	0.0532318	0.0532318	0.0532318	0.0532318	0.0532318	0.0532318	0.0532318	0.0532318	0.0532318	0.0532318	0.0532318	0.0532318	0.0532318	0.0532318	0.0532318	0.0532318	0.0532318	0.0532318	0.0532318	0.0532318	0.0532318	0.0532318	0.0532318	0.0532318	0.0532318
4.33333	0.014364	0.0157421	0.0181329	0.0181329	0.0181329	0.0181329	0.0181329	0.0231499	0.0231499	0.0231499	0.0231499	0.0231499	0.0231499	0.0231499	0.0231499	0.0231499	0.0231499	0.0231499	0.0231499	0.0231499	0.0231499	0.0231499	0.0388218	0.0388218	0.0388218	0.0388218	0.0388218	0.0388218	0.0388218	0.0388218	0.0388218	0.0388218	0.0388218	0.0388218	0.0388218	0.0388218	0.0388218	0.0388218	0.0388218	0.0388218	0.0388218	0.0388218	0.0388218	0.0388218	0.0388218	0.0388218	0.0388218	0.0388218	0.0388218
4.66667	0.0105605	0.0115599	0.0132931	0.0132931	0.0132931	0.0132931	0.0132931	0.0169287	0.0169287	0.0169287	0.0169287	0.0169287	0.0169287	0.0169287	0.0169287	0.0169287	0.0169287	0.0169287	0.0169287	0.0169287	0.0169287	0.0169287	0.028285	0.028285	0.028285	0.028285	0.028285	0.028285	0.028285	0.028285	0.028285	0.028285	0.028285	0.028285	0.028285	0.028285	0.028285	0.028285	0.028285	0.028285	0.028285	0.028285	0.028285	0.028285	0.028285	0.028285	0.028285	0.028285	0.028285
5	0.00775613	0.00848057	0.00973637	0.00973637	0.00973637	0.00973637	0.00973637	0.0123694	0.0123694	0.0123694	0.0123694	0.0123694	0.0123694	0.0123694	0.0123694	0.0123694	0.0123694	0.0123694	0.0123694	0.0123694	0.0123694	0.0123694	0.020593	0.020593	0.020593	0.020593	0.020593	0.020593	0.020593	0.020593	0.020593	0.020593	0.020593	0.020593	0.020593	0.020593	0.020593	0.020593	0.020593	0.020593	0.020593	0.020593	0.020593	0.020593	0.020593	0.020593	0.020593	0.020593	0.020593
5.33333	0.00569161	0.00621649	0.00712602	0.00712602	0.00712602	0.00712602	0.00712602	0.00903225	0.00903225	0.00903225	0.00903225	0.00903225	0.00903225	0.00903225	0.00903225	0.00903225	0.00903225	0.00903225	0.00903225	0.00903225	0.00903225	0.00903225	0.0149845	0.0149845	0.0149845	0.0149845	0.0149845	0.0149845	0.0149845	0.0149845	0.0149845	0.0149845	0.0149845	0.0149845	0.0149845	0.0149845	0.0149845	0.0149845	0.0149845	0.0149845	0.0149845	0.0149845	0.0149845	0.0149845	0.0149845	0.0149845	0.0149845	0.0149845	0.0149845
5.66667	0.00417355	0.00455373	0.00521226	0.00521226	0.00521226	0.00521226	0.00521226	0.00659185	0.00659185	0.00659185	0.00659185	0.00659185	0.00659185	0.00659185	0.00659185	0.00659185	0.00659185	0.00659185	0.00659185	0.00659185	0.00659185	0.00659185	0.0108985	0.0108985	0.0108985	0.0108985	0.0108985	0.0108985	0.0108985	0.0108985	0.0108985	0.0108985	0.0108985	0.0108985	0.0108985	0.0108985	0.0108985	0.0108985	0.0108985	0.0108985	0.0108985	0.0108985	0.0108985	0.0108985	0.0108985	0.0108985	0.0108985	0.0108985	0.0108985
6	0.00305841	0.0033337	0.00381039	0.00381039	0.00381039	0.00381039	0.00381039	0.00480859	0.00480859	0.00480859	0.00480859	0.00480859	0.00480859	0.00480859	0.00480859	0.00480859	0.00480859	0.00480859	0.00480859	0.00480859	0.00480859	0.00480859	0.00792379	0.00792379	0.00792379	0.00792379	0.00792379	0.00792379	0.00792379	0.00792379	0.00792379	0.00792379	0.00792379	0.00792379	0.00792379	0.00792379	0.00792379	0.00792379	0.00792379	0.00792379	0.00792379	0.00792379	0.00792379	0.00792379	0.00792379	0.00792379	0.00792379	0.00792379	0.00792379
6.33333	0.00223992	0.00243923	0.00278421	0.00278421	0.00278421	0.00278421	0.00278421	0.00350632	0.00350632	0.00350632	0.00350632	0.00350632	0.00350632	0.00350632	0.00350632	0.00350632	0.00350632	0.00350632	0.00350632	0.00350632	0.00350632	0.00350632	0.00575921	0.00575921	0.00575921	0.00575921	0.00575921	0.00575921	0.00575921	0.00575921	0.00575921	0.00575921	0.00575921	0.00575921	0.00575921	0.00575921	0.00575921	0.00575921	0.00575921	0.00575921	0.00575921	0.00575921	0.00575921	0.00575921	0.00575921	0.00575921	0.00575921	0.00575921	0.00575921
6.66667	0.00163961	0.00178388	0.00203351	0.00203351	0.00203351	0.00203351	0.00203351	0.00255581	0.00255581	0.00255581	0.00255581	0.00255581	0.00255581	0.00255581	0.00255581	0.00255581	0.00255581	0.00255581	0.00255581	0.00255581	0.00255581	0.00255581	0.00418479	0.00418479	0.00418479	0.00418479	0.00418479	0.00418479	0.00418479	0.00418479	0.00418479	0.00418479	0.00418479	0.00418479	0.00418479	0.00418479	0.00418479	0.00418479	0.00418479	0.00418479	0.00418479	0.00418479	0.00418479	0.00418479	0.00418479	0.00418479	0.00418479	0.00418479	0.00418479
7	0.0011996	0.00130402	0.00148462	0.00148462	0.00148462	0.00148462	0.00148462	0.00186234	0.00186234	0.00186234	0.00186234	0.00186234	0.00186234	0.00186234	0.00186234	0.00186234	0.00186234	0.00186234	0.00186234	0.00186234	0.00186234	0.00186234	0.00304004	0.00304004	0.00304004	0.00304004	0.00304004	0.00304004	0.00304004	0.00304004	0.00304004	0.00304004	0.00304004	0.00304004	0.00304004	0.00304004	0.00304004	0.00304004	0.00304004	0.00304004	0.00304004	0.00304004	0.00304004	0.00304004	0.00304004	0.00304004	0.00304004	0.00304004	0.00304004
7.33333	0.000877274	0.000952835	0.00108348	0.00108348	0.00108348	0.00108348	0.00108348	0.00135662	0.00135662	0.00135662	0.00135662	0.00135662	0.00135662	0.00135662	0.00135662	0.00135662	0.00135662	0.00135662	0.00135662	0.00135662	0.00135662	0.00135662	0.00220794	0.00220794	0.00220794	0.00220794	0.00220794	0.00220794	0.00220794	0.00220794	0.00220794	0.00220794	0.00220794	0.00220794	0.00220794	0.00220794	0.00220794	0.00220794	0.00220794	0.00220794	0.00220794	0.00220794	0.00220794	0.00220794	0.00220794	0.00220794	0.00220794	0.00220794	0.00220794
7.66667	0.00064128	0.000695954	0.000790453	0.000790453	0.000790453	0.000790453	0.000790453	0.000987936	0.000987936	0.000987936	0.000987936	0.000987936	0.000987936	0.000987936	0.000987936	0.000987936	0.000987936	0.000987936	0.000987936	0.000987936	0.000987936	0.000987936	0.00160327	0.00160327	0.00160327	0.00160327	0.00160327	0.00160327	0.00160327	0.00160327	0.00160327	0.00160327	0.00160327	0.00160327	0.00160327	0.00160327	0.00160327	0.00160327	0.00160327	0.00160327	0.00160327	0.00160327	0.00160327	0.00160327	0.00160327	0.00160327	0.00160327	0.00160327	0.00160327
8	0.000468581	0.000508137	0.000576483	0.000576483	0.000576483	0.000576483	0.000576483	0.000719255	0.000719255	0.000719255	0.000719255	0.000719255	0.000719255	0.000719255	0.000719255	0.000719255	0.000719255	0.000719255	0.000719255	0.000719255	0.000719255	0.000719255	0.00116398	0.00116398	0.00116398	0.00116398	0.00116398	0.00116398	0.00116398	0.00116398	0.00116398	0.00116398	0.00116398	0.00116398	0.00116398	0.00116398	0.00116398	0.00116398	0.00116398	0.00116398	0.00116398	0.00116398	0.00116398	0.00116398	0.00116398	0.00116398	0.00116398	0.00116398	0.00116398
8.33333	0.000342259	0.000370874	0.000420299	0.000420299	0.000420299	0.000420299	0.000420299	0.000523508	0.000523508	0.000523508	0.000523508	0.000523508	0.000523508	0.000523508	0.000523508	0.000523508	0.000523508	0.000523508	0.000523508	0.000523508	0.000523508	0.000523508	0.000844893	0.000844893	0.000844893	0.000844893	0.000844893	0.000844893	0.000844893	0.000844893	0.000844893	0.000844893	0.000844893	0.000844893	0.000844893	0.000844893	0.000844893	0.000844893	0.000844893	0.000844893	0.000844893	0.000844893	0.000844893	0.000844893	0.000844893	0.000844893	0.000844893	0.000844893	0.000844893
8.66667	0.000249899	0.000270598	0.000306338	0.000306338	0.000306338	0.000306338	0.000306338	0.00038094	0.00038094	0.00038094	0.00038094	0.00038094	0.00038094	0.00038094	0.00038094	0.00038094	0.00038094	0.00038094	0.00038094	0.00038094	0.00038094	0.00038094	0.000613174	0.000613174	0.000613174	0.000613174	0.000613174	0.000613174	0.000613174	0.000613174	0.000613174	0.000613174	0.000613174	0.000613174	0.000613174	0.000613174	0.000613174	0.000613174	0.000613174	0.000613174	0.000613174	0.000613174	0.000613174	0.000613174	0.000613174	0.000613174	0.000613174	0.000613174	0.000613174
9	0.000182399	0.00019737	0.000223211	0.000223211	0.000223211	0.000223211	0.000223211	0.000277132	0.000277132	0.000277132	0.000277132	0.000277132	0.000277132	0.000277132	0.000277132	0.000277132	0.000277132	0.000277132	0.000277132	0.000277132	0.000277132	0.000277132	0.000444932	0.000444932	0.000444932	0.000444932	0.000444932	0.000444932	0.000444932	0.000444932	0.000444932	0.000444932	0.000444932	0.000444932	0.000444932	0.000444932	0.000444932	0.000444932	0.000444932	0.000444932	0.000444932	0.000444932	0.000444932	0.000444932	0.000444932	0.000444932	0.000444932	0.000444932	0.000444932
9.33333	0.000133086	0.000143913	0.000162596	0.000162596	0.000162596	0.000162596	0.000162596	0.000201565	0.000201565	0.000201565	0.000201565	0.000201565	0.000201565	0.000201565	0.000201565	0.000201565	0.000201565	0.000201565	0.000201565	0.000201565	0.000201565	0.000201565	0.000322801	0.000322801	0.000322801	0.000322801	0.000322801	0.000322801	0.000322801	0.000322801	0.000322801	0.000322801	0.000322801	0.000322801	0.000322801	0.000322801	0.000322801	0.000322801	0.000322801	0.000322801	0.000322801	0.000322801	0.000322801	0.000322801	0.000322801	0.000322801	0.000322801	0.000322801	0.000322801
9.66667	9.70744e-05	0.000104904	0.00011841	0.00011841	0.00011841	0.00011841	0.00011841	0.000146572	0.000146572	0.000146572	0.000146572	0.000146572	0.000146572	0.000146572	0.000146572	0.000146572	0.000146572	0.000146572	0.000146572	0.000146572	0.000146572	0.000146572	0.000234157	0.000234157	0.000234157	0.000234157	0.000234157	0.000234157	0.000234157	0.000234157	0.000234157	0.000234157	0.000234157	0.000234157	0.000234157	0.000234157	0.000234157	0.000234157	0.000234157	0.000234157	0.000234157	0.000234157	0.000234157	0.000234157	0.000234157	0.000234157	0.000234157	0.000234157	0.000234157
10	7.07847e-05	7.64461e-05	8.62093e-05	8.62093e-05	8.62093e-05	8.62093e-05	8.62093e-05	0.000106559	0.000106559	0.000106559	0.000106559	0.000106559	0.000106559	0.000106559	0.000106559	0.000106559	0.000106559	0.000106559	0.000106559	0.000106559	0.000106559	0.000106559	0.00016983	0.00016983	0.00016983	0.00016983	0.00016983	0.00016983	0.00016983	0.00016983	0.00016983	0.00016983	0.00016983	0.00016983	0.00016983	0.00016983	0.00016983	0.00016983	0.00016983	0.00016983	0.00016983	0.00016983	0.00016983	0.00016983	0.00016983	0.00016983	0.00016983	0.00016983	0.00016983
10.3333	5.15993e-05	5.56926e-05	6.27495e-05	6.27495e-05	6.27495e-05	6.27495e-05	6.27495e-05	7.74533e-05	7.74533e-05	7.74533e-05	7.74533e-05	7.74533e-05	7.74533e-05	7.74533e-05	7.74533e-05	7.74533e-05	7.74533e-05	7.74533e-05	7.74533e-05	7.74533e-05	7.74533e-05	7.74533e-05	0.000123157	0.000123157	0.000123157	0.000123157	0.000123157	0.000123157	0.000123157	0.000123157	0.000123157	0.000123157	0.000123157	0.000123157	0.000123157	0.000123157	0.000123157	0.000123157	0.000123157	0.000123157	0.000123157	0.000123157	0.000123157	0.000123157	0.000123157	0.000123157	0.000123157	0.000123157	0.000123157
10.6667	3.7603e-05	4.05623e-05	4.56627e-05	4.56627e-05	4.56627e-05	4.56627e-05	4.56627e-05	5.62862e-05	5.62862e-05	5.62862e-05	5.62862e-05	5.62862e-05	5.62862e-05	5.62862e-05	5.62862e-05	5.62862e-05	5.62862e-05	5.62862e-05	5.62862e-05	5.62862e-05	5.62862e-05	5.62862e-05	8.9298e-05	8.9298e-05	8.9298e-05	8.9298e-05	8.9298e-05	8.9298e-05	8.9298e-05	8.9298e-05	8.9298e-05	8.9298e-05	8.9298e-05	8.9298e-05	8.9298e-05	8.9298e-05	8.9298e-05	8.9298e-05	8.9298e-05	8.9298e-05	8.9298e-05	8.9298e-05	8.9298e-05	8.9298e-05	8.9298e-05	8.9298e-05	8.9298e-05	8.9298e-05	8.9298e-05
11	2.73955e-05	2.95348e-05	3.32209e-05	3.32209e-05	3.32209e-05	3.32209e-05	3.32209e-05	4.08959e-05	4.08959e-05	4.08959e-05	4.08959e-05	4.08959e-05	4.08959e-05	4.08959e-05	4.08959e-05	4.08959e-05	4.08959e-05	4.08959e-05	4.08959e-05	4.08959e-05	4.08959e-05	4.08959e-05	6.47387e-05	6.47387e-05	6.47387e-05	6.47387e-05	6.47387e-05	6.47387e-05	6.47387e-05	6.47387e-05	6.47387e-05	6.47387e-05	6.47387e-05	6.47387e-05	6.47387e-05	6.47387e-05	6.47387e-05	6.47387e-05	6.47387e-05	6.47387e-05	6.47387e-05	6.47387e-05	6.47387e-05	6.47387e-05	6.47387e-05	6.47387e-05	6.47387e-05	6.47387e-05	6.47387e-05
11.3333	1.99535e-05	2.14999e-05	2.41636e-05	2.41636e-05	2.41636e-05	2.41636e-05	2.41636e-05	2.97081e-05	2.97081e-05	2.97081e-05	2.97081e-05	2.97081e-05	2.97081e-05	2.97081e-05	2.97081e-05	2.97081e-05	2.97081e-05	2.97081e-05	2.97081e-05	2.97081e-05	2.97081e-05	2.97081e-05	4.69275e-05	4.69275e-05	4.69275e-05	4.69275e-05	4.69275e-05	4.69275e-05	4.69275e-05	4.69275e-05	4.69275e-05	4.69275e-05	4.69275e-05	4.69275e-05	4.69275e-05	4.69275e-05	4.69275e-05	4.69275e-05	4.69275e-05	4.69275e-05	4.69275e-05	4.69275e-05	4.69275e-05	4.69275e-05	4.69275e-05	4.69275e-05	4.69275e-05	4.69275e-05	4.69275e-05
11.6667	1.45293e-05	1.5647e-05	1.75718e-05	1.75718e-05	1.75718e-05	1.75718e-05	1.75718e-05	2.15769e-05	2.15769e-05	2.15769e-05	2.15769e-05	2.15769e-05	2.15769e-05	2.15769e-05	2.15769e-05	2.15769e-05	2.15769e-05	2.15769e-05	2.15769e-05	2.15769e-05	2.15769e-05	2.15769e-05	3.40121e-05	3.40121e-05	3.40121e-05	3.40121e-05	3.40121e-05	3.40121e-05	3.40121e-05	3.40121e-05	3.40121e-05	3.40121e-05	3.40121e-05	3.40121e-05	3.40121e-05	3.40121e-05	3.40121e-05	3.40121e-05	3.40121e-05	3.40121e-05	3.40121e-05	3.40121e-05	3.40121e-05	3.40121e-05	3.40121e-05	3.40121e-05	3.40121e-05	3.40121e-05	3.40121e-05
12	1.05769e-05	1.13847e-05	1.27755e-05	1.27755e-05	1.27755e-05	1.27755e-05	1.27755e-05	1.56684e-05	1.56684e-05	1.56684e-05	1.56684e-05	1.56684e-05	1.56684e-05	1.56684e-05	1.56684e-05	1.56684e-05	1.56684e-05	1.56684e-05	1.56684e-05	1.56684e-05	1.56684e-05	1.56684e-05	2.46481e-05	2.46481e-05	2.46481e-05	2.46481e-05	2.46481e-05	2.46481e-05	2.46481e-05	2.46481e-05	2.46481e-05	2.46481e-05	2.46481e-05	2.46481e-05	2.46481e-05	2.46481e-05	2.46481e-05	2.46481e-05	2.46481e-05	2.46481e-05	2.46481e-05	2.46481e-05	2.46481e-05	2.46481e-05	2.46481e-05	2.46481e-05	2.46481e-05	2.46481e-05	2.46481e-05
12.3333	7.69781e-06	8.28163e-06	9.28643e-06	9.28643e-06	9.28643e-06	9.28643e-06	9.28643e-06	1.13759e-05	1.13759e-05	1.13759e-05	1.13759e-05	1.13759e-05	1.13759e-05	1.13759e-05	1.13759e-05	1.13759e-05	1.13759e-05	1.13759e-05	1.13759e-05	1.13759e-05	1.13759e-05	1.13759e-05	1.78599e-05	1.78599e-05	1.78599e-05	1.78599e-05	1.78599e-05	1.78599e-05	1.78599e-05	1.78599e-05	1.78599e-05	1.78599e-05	1.78599e-05	1.78599e-05	1.78599e-05	1.78599e-05	1.78599e-05	1.78599e-05	1.78599e-05	1.78599e-05	1.78599e-05	1.78599e-05	1.78599e-05	1.78599e-05	1.78599e-05	1.78599e-05	1.78599e-05	1.78599e-05	1.78599e-05
12.6667	5.60108e-06	6.02297e-06	6.74889e-06	6.74889e-06	6.74889e-06	6.74889e-06	6.74889e-06	8.25795e-06	8.25795e-06	8.25795e-06	8.25795e-06	8.25795e-06	8.25795e-06	8.25795e-06	8.25795e-06	8.25795e-06	8.25795e-06	8.25795e-06	8.25795e-06	8.25795e-06	8.25795e-06	8.25795e-06	1.29396e-05	1.29396e-05	1.29396e-05	1.29396e-05	1.29396e-05	1.29396e-05	1.29396e-05	1.29396e-05	1.29396e-05	1.29396e-05	1.29396e-05	1.29396e-05	1.29396e-05	1.29396e-05	1.29396e-05	1.29396e-05	1.29396e-05	1.29396e-05	1.29396e-05	1.29396e-05	1.29396e-05	1.29396e-05	1.29396e-05	1.29396e-05	1.29396e-05	1.29396e-05	1.29396e-05
13	4.07452e-06	4.37937e-06	4.90377e-06	4.90377e-06	4.90377e-06	4.90377e-06	4.90377e-06	5.99358e-06	5.99358e-06	5.99358e-06	5.99358e-06	5.99358e-06	5.99358e-06	5.99358e-06	5.99358e-06	5.99358e-06	5.99358e-06	5.99358e-06	5.99358e-06	5.99358e-06	5.99358e-06	5.99358e-06	9.37372e-06	9.37372e-06	9.37372e-06	9.37372e-06	9.37372e-06	9.37372e-06	9.37372e-06	9.37372e-06	9.37372e-06	9.37372e-06	9.37372e-06	9.37372e-06	9.37372e-06	9.37372e-06	9.37372e-06	9.37372e-06	9.37372e-06	9.37372e-06	9.37372e-06	9.37372e-06	9.37372e-06	9.37372e-06	9.37372e-06	9.37372e-06	9.37372e-06	9.37372e-06	9.37372e-06
13.3333	2.96336e-06	3.18362e-06	3.56242e-06	3.56242e-06	3.56242e-06	3.56242e-06	3.56242e-06	4.34941e-06	4.34941e-06	4.34941e-06	4.34941e-06	4.34941e-06	4.34941e-06	4.34941e-06	4.34941e-06	4.34941e-06	4.34941e-06	4.34941e-06	4.34941e-06	4.34941e-06	4.34941e-06	4.34941e-06	6.7897e-06	6.7897e-06	6.7897e-06	6.7897e-06	6.7897e-06	6.7897e-06	6.7897e-06	6.7897e-06	6.7897e-06	6.7897e-06	6.7897e-06	6.7897e-06	6.7897e-06	6.7897e-06	6.7897e-06	6.7897e-06	6.7897e-06	6.7897e-06	6.7897e-06	6.7897e-06	6.7897e-06	6.7897e-06	6.7897e-06	6.7897e-06	6.7897e-06	6.7897e-06	6.7897e-06
13.6667	2.15475e-06	2.31389e-06	2.5875e-06	2.5875e-06	2.5875e-06	2.5875e-06	2.5875e-06	3.15577e-06	3.15577e-06	3.15577e-06	3.15577e-06	3.15577e-06	3.15577e-06	3.15577e-06	3.15577e-06	3.15577e-06	3.15577e-06	3.15577e-06	3.15577e-06	3.15577e-06	3.15577e-06	3.15577e-06	4.91745e-06	4.91745e-06	4.91745e-06	4.91745e-06	4.91745e-06	4.91745e-06	4.91745e-06	4.91745e-06	4.91745e-06	4.91745e-06	4.91745e-06	4.91745e-06	4.91745e-06	4.91745e-06	4.91745e-06	4.91745e-06	4.91745e-06	4.91745e-06	4.91745e-06	4.91745e-06	4.91745e-06	4.91745e-06	4.91745e-06	4.91745e-06	4.91745e-06	4.91745e-06	4.91745e-06
14	1.56645e-06	1.68142e-06	1.87904e-06	1.87904e-06	1.87904e-06	1.87904e-06	1.87904e-06	2.28936e-06	2.28936e-06	2.28936e-06	2.28936e-06	2.28936e-06	2.28936e-06	2.28936e-06	2.28936e-06	2.28936e-06	2.28936e-06	2.28936e-06	2.28936e-06	2.28936e-06	2.28936e-06	2.28936e-06	3.56106e-06	3.56106e-06	3.56106e-06	3.56106e-06	3.56106e-06	3.56106e-06	3.56106e-06	3.56106e-06	3.56106e-06	3.56106e-06	3.56106e-06	3.56106e-06	3.56106e-06	3.56106e-06	3.56106e-06	3.56106e-06	3.56106e-06	3.56106e-06	3.56106e-06	3.56106e-06	3.56106e-06	3.56106e-06	3.56106e-06	3.56106e-06	3.56106e-06	3.56106e-06	3.56106e-06
14.3333	1.13854e-06	1.22159e-06	1.36432e-06	1.36432e-06	1.36432e-06	1.36432e-06	1.36432e-06	1.66057e-06	1.66057e-06	1.66057e-06	1.66057e-06	1.66057e-06	1.66057e-06	1.66057e-06	1.66057e-06	1.66057e-06	1.66057e-06	1.66057e-06	1.66057e-06	1.66057e-06	1.66057e-06	1.66057e-06	2.57853e-06	2.57853e-06	2.57853e-06	2.57853e-06	2.57853e-06	2.57853e-06	2.57853e-06	2.57853e-06	2.57853e-06	2.57853e-06	2.57853e-06	2.57853e-06	2.57853e-06	2.57853e-06	2.57853e-06	2.57853e-06	2.57853e-06	2.57853e-06	2.57853e-06	2.57853e-06	2.57853e-06	2.57853e-06	2.57853e-06	2.57853e-06	2.57853e-06	2.57853e-06	2.57853e-06
14.6667	8.2736e-07	8.87352e-07	9.90422e-07	9.90422e-07	9.90422e-07	9.90422e-07	9.90422e-07	1.20431e-06	1.20431e-06	1.20431e-06	1.20431e-06	1.20431e-06	1.20431e-06	1.20431e-06	1.20431e-06	1.20431e-06	1.20431e-06	1.20431e-06	1.20431e-06	1.20431e-06	1.20431e-06	1.20431e-06	1.86688e-06	1.86688e-06	1.86688e-06	1.86688e-06	1.86688e-06	1.86688e-06	1.86688e-06	1.86688e-06	1.86688e-06	1.86688e-06	1.86688e-06	1.86688e-06	1.86688e-06	1.86688e-06	1.86688e-06	1.86688e-06	1.86688e-06	1.86688e-06	1.86688e-06	1.86688e-06	1.86688e-06	1.86688e-06	1.86688e-06	1.86688e-06	1.86688e-06	1.86688e-06	1.86688e-06
15	6.01112e-07	6.44444e-07	7.18874e-07	7.18874e-07	7.18874e-07	7.18874e-07	7.18874e-07	8.73284e-07	8.73284e-07	8.73284e-07	8.73284e-07	8.73284e-07	8.73284e-07	8.73284e-07	8.73284e-07	8.73284e-07	8.73284e-07	8.73284e-07	8.73284e-07	8.73284e-07	8.73284e-07	8.73284e-07	1.3515e-06	1.3515e-06	1.3515e-06	1.3515e-06	1.3515e-06	1.3515e-06	1.3515e-06	1.3515e-06	1.3515e-06	1.3515e-06	1.3515e-06	1.3515e-06	1.3515e-06	1.3515e-06	1.3515e-06	1.3515e-06	1.3515e-06	1.3515e-06	1.3515e-06	1.3515e-06	1.3515e-06	1.3515e-06	1.3515e-06	1.3515e-06	1.3515e-06	1.3515e-06	1.3515e-06
15.3333	4.36651e-07	4.67948e-07	5.21692e-07	5.21692e-07	5.21692e-07	5.21692e-07	5.21692e-07	6.33158e-07	6.33158e-07	6.33158e-07	6.33158e-07	6.33158e-07	6.33158e-07	6.33158e-07	6.33158e-07	6.33158e-07	6.33158e-07	6.33158e-07	6.33158e-07	6.33158e-07	6.33158e-07	6.33158e-07	9.78295e-07	9.78295e-07	9.78295e-07	9.78295e-07	9.78295e-07	9.78295e-07	9.78295e-07	9.78295e-07	9.78295e-07	9.78295e-07	9.78295e-07	9.78295e-07	9.78295e-07	9.78295e-07	9.78295e-07	9.78295e-07	9.78295e-07	9.78295e-07	9.78295e-07	9.78295e-07	9.78295e-07	9.78295e-07	9.78295e-07	9.78295e-07	9.78295e-07	9.78295e-07	9.78295e-07
15.6667	3.17127e-07	3.3973e-07	3.78536e-07	3.78536e-07	3.78536e-07	3.78536e-07	3.78536e-07	4.58997e-07	4.58997e-07	4.58997e-07	4.58997e-07	4.58997e-07	4.58997e-07	4.58997e-07	4.58997e-07	4.58997e-07	4.58997e-07	4.58997e-07	4.58997e-07	4.58997e-07	4.58997e-07	4.58997e-07	7.08076e-07	7.08076e-07	7.08076e-07	7.08076e-07	7.08076e-07	7.08076e-07	7.08076e-07	7.08076e-07	7.08076e-07	7.08076e-07	7.08076e-07	7.08076e-07	7.08076e-07	7.08076e-07	7.08076e-07	7.08076e-07	7.08076e-07	7.08076e-07	7.08076e-07	7.08076e-07	7.08076e-07	7.08076e-07	7.08076e-07	7.08076e-07	7.08076e-07	7.08076e-07	7.08076e-07
16	2.3028e-07	2.46602e-07	2.7462e-07	2.7462e-07	2.7462e-07	2.7462e-07	2.7462e-07	3.32698e-07	3.32698e-07	3.32698e-07	3.32698e-07	3.32698e-07	3.32698e-07	3.32698e-07	3.32698e-07	3.32698e-07	3.32698e-07	3.32698e-07	3.32698e-07	3.32698e-07	3.32698e-07	3.32698e-07	5.12444e-07	5.12444e-07	5.12444e-07	5.12444e-07	5.12444e-07	5.12444e-07	5.12444e-07	5.12444e-07	5.12444e-07	5.12444e-07	5.12444e-07	5.12444e-07	5.12444e-07	5.12444e-07	5.12444e-07	5.12444e-07	5.12444e-07	5.12444e-07	5.12444e-07	5.12444e-07	5.12444e-07	5.12444e-07	5.12444e-07	5.12444e-07	5.12444e-07	5.12444e-07	5.12444e-07
16.3333	1.67187e-07	1.78974e-07	1.99201e-07	1.99201e-07	1.99201e-07	1.99201e-07	1.99201e-07	2.4112e-07	2.4112e-07	2.4112e-07	2.4112e-07	2.4112e-07	2.4112e-07	2.4112e-07	2.4112e-07	2.4112e-07	2.4112e-07	2.4112e-07	2.4112e-07	2.4112e-07	2.4112e-07	2.4112e-07	3.70827e-07	3.70827e-07	3.70827e-07	3.70827e-07	3.70827e-07	3.70827e-07	3.70827e-07	3.70827e-07	3.70827e-07	3.70827e-07	3.70827e-07	3.70827e-07	3.70827e-07	3.70827e-07	3.70827e-07	3.70827e-07	3.70827e-07	3.70827e-07	3.70827e-07	3.70827e-07	3.70827e-07	3.70827e-07	3.70827e-07	3.70827e-07	3.70827e-07	3.70827e-07	3.70827e-07
16.6667	1.2136e-07	1.29871e-07	1.44473e-07	1.44473e-07	1.44473e-07	1.44473e-07	1.44473e-07	1.74727e-07	1.74727e-07	1.74727e-07	1.74727e-07	1.74727e-07	1.74727e-07	1.74727e-07	1.74727e-07	1.74727e-07	1.74727e-07	1.74727e-07	1.74727e-07	1.74727e-07	1.74727e-07	1.74727e-07	2.68321e-07	2.68321e-07	2.68321e-07	2.68321e-07	2.68321e-07	2.68321e-07	2.68321e-07	2.68321e-07	2.68321e-07	2.68321e-07	2.68321e-07	2.68321e-07	2.68321e-07	2.68321e-07	2.68321e-07	2.68321e-07	2.68321e-07	2.68321e-07	2.68321e-07	2.68321e-07	2.68321e-07	2.68321e-07	2.68321e-07	2.68321e-07	2.68321e-07	2.68321e-07	2.68321e-07
17	8.80795e-08	9.42249e-08	1.04766e-07	1.04766e-07	1.04766e-07	1.04766e-07	1.04766e-07	1.266e-07	1.266e-07	1.266e-07	1.266e-07	1.266e-07	1.266e-07	1.266e-07	1.266e-07	1.266e-07	1.266e-07	1.266e-07	1.266e-07	1.266e-07	1.266e-07	1.266e-07	1.94131e-07	1.94131e-07	1.94131e-07	1.94131e-07	1.94131e-07	1.94131e-07	1.94131e-07	1.94131e-07	1.94131e-07	1.94131e-07	1.94131e-07	1.94131e-07	1.94131e-07	1.94131e-07	1.94131e-07	1.94131e-07	1.94131e-07	1.94131e-07	1.94131e-07	1.94131e-07	1.94131e-07	1.94131e-07	1.94131e-07	1.94131e-07	1.94131e-07	1.94131e-07	1.94131e-07
17.3333	6.39154e-08	6.83523e-08	7.59615e-08	7.59615e-08	7.59615e-08	7.59615e-08	7.59615e-08	9.17183e-08	9.17183e-08	9.17183e-08	9.17183e-08	9.17183e-08	9.17183e-08	9.17183e-08	9.17183e-08	9.17183e-08	9.17183e-08	9.17183e-08	9.17183e-08	9.17183e-08	9.17183e-08	9.17183e-08	1.40442e-07	1.40442e-07	1.40442e-07	1.40442e-07	1.40442e-07	1.40442e-07	1.40442e-07	1.40442e-07	1.40442e-07	1.40442e-07	1.40442e-07	1.40442e-07	1.40442e-07	1.40442e-07	1.40442e-07	1.40442e-07	1.40442e-07	1.40442e-07	1.40442e-07	1.40442e-07	1.40442e-07	1.40442e-07	1.40442e-07	1.40442e-07	1.40442e-07	1.40442e-07	1.40442e-07
17.6667	4.63733e-08	4.95766e-08	5.50689e-08	5.50689e-08	5.50689e-08	5.50689e-08	5.50689e-08	6.64393e-08	6.64393e-08	6.64393e-08	6.64393e-08	6.64393e-08	6.64393e-08	6.64393e-08	6.64393e-08	6.64393e-08	6.64393e-08	6.64393e-08	6.64393e-08	6.64393e-08	6.64393e-08	6.64393e-08	1.01592e-07	1.01592e-07	1.01592e-07	1.01592e-07	1.01592e-07	1.01592e-07	1.01592e-07	1.01592e-07	1.01592e-07	1.01592e-07	1.01592e-07	1.01592e-07	1.01592e-07	1.01592e-07	1.01592e-07	1.01592e-07	1.01592e-07	1.01592e-07	1.01592e-07	1.01592e-07	1.01592e-07	1.01592e-07	1.01592e-07	1.01592e-07	1.01592e-07	1.01592e-07	1.01592e-07
18	3.36407e-08	3.59531e-08	3.99173e-08	3.99173e-08	3.99173e-08	3.99173e-08	3.99173e-08	4.8122e-08	4.8122e-08	4.8122e-08	4.8122e-08	4.8122e-08	4.8122e-08	4.8122e-08	4.8122e-08	4.8122e-08	4.8122e-08	4.8122e-08	4.8122e-08	4.8122e-08	4.8122e-08	4.8122e-08	7.34827e-08	7.34827e-08	7.34827e-08	7.34827e-08	7.34827e-08	7.34827e-08	7.34827e-08	7.34827e-08	7.34827e-08	7.34827e-08	7.34827e-08	7.34827e-08	7.34827e-08	7.34827e-08	7.34827e-08	7.34827e-08	7.34827e-08	7.34827e-08	7.34827e-08	7.34827e-08	7.34827e-08	7.34827e-08	7.34827e-08	7.34827e-08	7.34827e-08	7.34827e-08	7.34827e-08
18.3333	2.44003e-08	2.60696e-08	2.89307e-08	2.89307e-08	2.89307e-08	2.89307e-08	2.89307e-08	3.48508e-08	3.48508e-08	3.48508e-08	3.48508e-08	3.48508e-08	3.48508e-08	3.48508e-08	3.48508e-08	3.48508e-08	3.48508e-08	3.48508e-08	3.48508e-08	3.48508e-08	3.48508e-08	3.48508e-08	5.31461e-08	5.31461e-08	5.31461e-08	5.31461e-08	5.31461e-08	5.31461e-08	5.31461e-08	5.31461e-08	5.31461e-08	5.31461e-08	5.31461e-08	5.31461e-08	5.31461e-08	5.31461e-08	5.31461e-08	5.31461e-08	5.31461e-08	5.31461e-08	5.31461e-08	5.31461e-08	5.31461e-08	5.31461e-08	5.31461e-08	5.31461e-08	5.31461e-08	5.31461e-08	5.31461e-08
18.6667	1.76955e-08	1.89005e-08	2.09653e-08	2.09653e-08	2.09653e-08	2.09653e-08	2.09653e-08	2.52368e-08	2.52368e-08	2.52368e-08	2.52368e-08	2.52368e-08	2.52368e-08	2.52368e-08	2.52368e-08	2.52368e-08	2.52368e-08	2.52368e-08	2.52368e-08	2.52368e-08	2.52368e-08	2.52368e-08	3.84345e-08	3.84345e-08	3.84345e-08	3.84345e-08	3.84345e-08	3.84345e-08	3.84345e-08	3.84345e-08	3.84345e-08	3.84345e-08	3.84345e-08	3.84345e-08	3.84345e-08	3.84345e-08	3.84345e-08	3.84345e-08	3.84345e-08	3.84345e-08	3.84345e-08	3.84345e-08	3.84345e-08	3.84345e-08	3.84345e-08	3.84345e-08	3.84345e-08	3.84345e-08	3.84345e-08
19	1.28313e-08	1.3701e-08	1.5191e-08	1.5191e-08	1.5191e-08	1.5191e-08	1.5191e-08	1.82729e-08	1.82729e-08	1.82729e-08	1.82729e-08	1.82729e-08	1.82729e-08	1.82729e-08	1.82729e-08	1.82729e-08	1.82729e-08	1.82729e-08	1.82729e-08	1.82729e-08	1.82729e-08	1.82729e-08	2.77929e-08	2.77929e-08	2.77929e-08	2.77929e-08	2.77929e-08	2.77929e-08	2.77929e-08	2.77929e-08	2.77929e-08	2.77929e-08	2.77929e-08	2.77929e-08	2.77929e-08	2.77929e-08	2.77929e-08	2.77929e-08	2.77929e-08	2.77929e-08	2.77929e-08	2.77929e-08	2.77929e-08	2.77929e-08	2.77929e-08	2.77929e-08	2.77929e-08	2.77929e-08	2.77929e-08
19.3333	9.30284e-09	9.93057e-09	1.10058e-08	1.10058e-08	1.10058e-08	1.10058e-08	1.10058e-08	1.32292e-08	1.32292e-08	1.32292e-08	1.32292e-08	1.32292e-08	1.32292e-08	1.32292e-08	1.32292e-08	1.32292e-08	1.32292e-08	1.32292e-08	1.32292e-08	1.32292e-08	1.32292e-08	1.32292e-08	2.00961e-08	2.00961e-08	2.00961e-08	2.00961e-08	2.00961e-08	2.00961e-08	2.00961e-08	2.00961e-08	2.00961e-08	2.00961e-08	2.00961e-08	2.00961e-08	2.00961e-08	2.00961e-08	2.00961e-08	2.00961e-08	2.00961e-08	2.00961e-08	2.00961e-08	2.00961e-08	2.00961e-08	2.00961e-08	2.00961e-08	2.00961e-08	2.00961e-08	2.00961e-08	2.00961e-08
[truncated: 14 more columns]

## Sheet: SQUAD AT1G51140
time	AT1G51140	AT5G50360	AT3G03170	AT3G57540	AT4G17030	AT5G13170	AT5G37540	AT5G47550	AT5G63190	AT5G47560	AT5G65140	AT3G22440	AT3G62590	AT5G45310	AT1G62810	AT1G70300	AT1G72830	AT2G41190	AT2G41870	AT2G46680	AT3G11420	AT3G17980	AT3G20250	AT3G29575	AT3G61450	AT4G08980	AT3G02310	AT3G07870	AT3G14280	AT3G15780	AT3G16340	AT3G17110	AT3G28007	AT3G62090	AT4G08670	AT4G23680	AT4G25010	AT4G33150	AT4G37970	AT4G39955	AT4G40010	AT5G37500	AT5G38760	AT5G47000	AT5G48412	AT5G49120	AT5G50040	AT5G57610	AT5G57790
0	1	0	0	0	0	0	0	0	0	0	0	0	0	0	0	0	0	0	0	0	0	0	0	0	0	0	0	0	0	0	0	0	0	0	0	0	0	0	0	0	0	0	0	0	0	0	0	0	0
0.333333	0.716564	0.000172008	0.0129208	0.0129208	0.0129208	0.0129208	0.0129208	0.0129208	0.0129208	2.72677e-06	0.00746985	0.211189	0.0120715	0.00904755	0.244376	0.244376	0.244376	0.244376	0.244376	0.244376	0.244376	0.244376	0.244376	0.244376	0.244376	0.244376	0.0276984	0.0276984	0.0276984	0.0276984	0.0276984	0.0276984	0.0276984	0.0276984	0.0276984	0.0276984	0.0276984	0.0276984	0.0276984	0.0276984	0.0276984	0.0276984	0.0276984	0.0276984	0.0276984	0.0276984	0.0276984	0.0276984	0.0276984
0.666667	0.513464	0.00339145	0.0656077	0.0656077	0.0656077	0.0656077	0.0656077	0.0656077	0.0656077	7.41935e-05	0.0412945	0.293494	0.0699845	0.0515022	0.35964	0.35964	0.35964	0.35964	0.35964	0.35964	0.35964	0.35964	0.35964	0.35964	0.35964	0.35964	0.147893	0.147893	0.147893	0.147893	0.147893	0.147893	0.147893	0.147893	0.147893	0.147893	0.147893	0.147893	0.147893	0.147893	0.147893	0.147893	0.147893	0.147893	0.147893	0.147893	0.147893	0.147893	0.147893
1	0.367929	0.0179428	0.12576	0.12576	0.12576	0.12576	0.12576	0.12576	0.12576	0.000830716	0.0986424	0.287554	0.158281	0.125495	0.366245	0.366245	0.366245	0.366245	0.366245	0.366245	0.366245	0.366245	0.366245	0.366245	0.366245	0.366245	0.276585	0.276585	0.276585	0.276585	0.276585	0.276585	0.276585	0.276585	0.276585	0.276585	0.276585	0.276585	0.276585	0.276585	0.276585	0.276585	0.276585	0.276585	0.276585	0.276585	0.276585	0.276585	0.276585
1.33333	0.263645	0.0461227	0.156176	0.156176	0.156176	0.156176	0.156176	0.156176	0.156176	0.00497269	0.155334	0.243794	0.228456	0.205124	0.315703	0.315703	0.315703	0.315703	0.315703	0.315703	0.315703	0.315703	0.315703	0.315703	0.315703	0.315703	0.347025	0.347025	0.347025	0.347025	0.347025	0.347025	0.347025	0.347025	0.347025	0.347025	0.347025	0.347025	0.347025	0.347025	0.347025	0.347025	0.347025	0.347025	0.347025	0.347025	0.347025	0.347025	0.347025
1.66667	0.188918	0.0740982	0.154583	0.154583	0.154583	0.154583	0.154583	0.154583	0.154583	0.0186647	0.18902	0.193295	0.253063	0.264247	0.251464	0.251464	0.251464	0.251464	0.251464	0.251464	0.251464	0.251464	0.251464	0.251464	0.251464	0.251464	0.348683	0.348683	0.348683	0.348683	0.348683	0.348683	0.348683	0.348683	0.348683	0.348683	0.348683	0.348683	0.348683	0.348683	0.348683	0.348683	0.348683	0.348683	0.348683	0.348683	0.348683	0.348683	0.348683
2	0.135372	0.0882889	0.135293	0.135293	0.135293	0.135293	0.135293	0.135293	0.135293	0.0471202	0.192696	0.148268	0.237189	0.286611	0.192833	0.192833	0.192833	0.192833	0.192833	0.192833	0.192833	0.192833	0.192833	0.192833	0.192833	0.192833	0.305428	0.305428	0.305428	0.305428	0.305428	0.305428	0.305428	0.305428	0.305428	0.305428	0.305428	0.305428	0.305428	0.305428	0.305428	0.305428	0.305428	0.305428	0.305428	0.305428	0.305428	0.305428	0.305428
2.33333	0.0970027	0.0875741	0.110747	0.110747	0.110747	0.110747	0.110747	0.110747	0.110747	0.085979	0.174226	0.111742	0.201114	0.272181	0.145028	0.145028	0.145028	0.145028	0.145028	0.145028	0.145028	0.145028	0.145028	0.145028	0.145028	0.145028	0.24746	0.24746	0.24746	0.24746	0.24746	0.24746	0.24746	0.24746	0.24746	0.24746	0.24746	0.24746	0.24746	0.24746	0.24746	0.24746	0.24746	0.24746	0.24746	0.24746	0.24746	0.24746	0.24746
2.66667	0.0695086	0.0779465	0.0873423	0.0873423	0.0873423	0.0873423	0.0873423	0.0873423	0.0873423	0.121558	0.146	0.0833673	0.161103	0.235025	0.10791	0.10791	0.10791	0.10791	0.10791	0.10791	0.10791	0.10791	0.10791	0.10791	0.10791	0.10791	0.192285	0.192285	0.192285	0.192285	0.192285	0.192285	0.192285	0.192285	0.192285	0.192285	0.192285	0.192285	0.192285	0.192285	0.192285	0.192285	0.192285	0.192285	0.192285	0.192285	0.192285	0.192285	0.192285
3	0.0498074	0.0651248	0.0674119	0.0674119	0.0674119	0.0674119	0.0674119	0.0674119	0.0674119	0.140633	0.116867	0.0618128	0.12499	0.190933	0.0797815	0.0797815	0.0797815	0.0797815	0.0797815	0.0797815	0.0797815	0.0797815	0.0797815	0.0797815	0.0797815	0.0797815	0.146069	0.146069	0.146069	0.146069	0.146069	0.146069	0.146069	0.146069	0.146069	0.146069	0.146069	0.146069	0.146069	0.146069	0.146069	0.146069	0.146069	0.146069	0.146069	0.146069	0.146069	0.146069	0.146069
3.33333	0.0356902	0.0524051	0.0513479	0.0513479	0.0513479	0.0513479	0.0513479	0.0513479	0.0513479	0.1398	0.0910157	0.0456466	0.0951926	0.149522	0.058748	0.058748	0.058748	0.058748	0.058748	0.058748	0.058748	0.058748	0.058748	0.058748	0.058748	0.058748	0.109547	0.109547	0.109547	0.109547	0.109547	0.109547	0.109547	0.109547	0.109547	0.109547	0.109547	0.109547	0.109547	0.109547	0.109547	0.109547	0.109547	0.109547	0.109547	0.109547	0.109547	0.109547	0.109547
3.66667	0.0255743	0.0412059	0.0387832	0.0387832	0.0387832	0.0387832	0.0387832	0.0387832	0.0387832	0.125111	0.0697028	0.0336157	0.0716914	0.11456	0.0431437	0.0431437	0.0431437	0.0431437	0.0431437	0.0431437	0.0431437	0.0431437	0.0431437	0.0431437	0.0431437	0.0431437	0.0815289	0.0815289	0.0815289	0.0815289	0.0815289	0.0815289	0.0815289	0.0815289	0.0815289	0.0815289	0.0815289	0.0815289	0.0815289	0.0815289	0.0815289	0.0815289	0.0815289	0.0815289	0.0815289	0.0815289	0.0815289	0.0815289	0.0815289
4	0.0183256	0.0319233	0.029128	0.029128	0.029128	0.029128	0.029128	0.029128	0.029128	0.104696	0.0528166	0.0247071	0.0536105	0.0866118	0.0316248	0.0316248	0.0316248	0.0316248	0.0316248	0.0316248	0.0316248	0.0316248	0.0316248	0.0316248	0.0316248	0.0316248	0.0603848	0.0603848	0.0603848	0.0603848	0.0603848	0.0603848	0.0603848	0.0603848	0.0603848	0.0603848	0.0603848	0.0603848	0.0603848	0.0603848	0.0603848	0.0603848	0.0603848	0.0603848	0.0603848	0.0603848	0.0603848	0.0603848	0.0603848
4.33333	0.0131315	0.0244882	0.0217908	0.0217908	0.0217908	0.0217908	0.0217908	0.0217908	0.0217908	0.0840663	0.0397431	0.0181329	0.0399023	0.0649345	0.0231499	0.0231499	0.0231499	0.0231499	0.0231499	0.0231499	0.0231499	0.0231499	0.0231499	0.0231499	0.0231499	0.0231499	0.0445832	0.0445832	0.0445832	0.0445832	0.0445832	0.0445832	0.0445832	0.0445832	0.0445832	0.0445832	0.0445832	0.0445832	0.0445832	0.0445832	0.0445832	0.0445832	0.0445832	0.0445832	0.0445832	0.0445832	0.0445832	0.0445832	0.0445832
4.66667	0.00940953	0.018656	0.0162557	0.0162557	0.0162557	0.0162557	0.0162557	0.0162557	0.0162557	0.065805	0.0297643	0.0132931	0.0296038	0.0484162	0.0169287	0.0169287	0.0169287	0.0169287	0.0169287	0.0169287	0.0169287	0.0169287	0.0169287	0.0169287	0.0169287	0.0169287	0.032846	0.032846	0.032846	0.032846	0.032846	0.032846	0.032846	0.032846	0.032846	0.032846	0.032846	0.032846	0.032846	0.032846	0.032846	0.032846	0.032846	0.032846	0.032846	0.032846	0.032846	0.032846	0.032846
5	0.00674253	0.0141428	0.012101	0.012101	0.012101	0.012101	0.012101	0.012101	0.012101	0.0506897	0.0222168	0.00973637	0.0219132	0.0359661	0.0123694	0.0123694	0.0123694	0.0123694	0.0123694	0.0123694	0.0123694	0.0123694	0.0123694	0.0123694	0.0123694	0.0123694	0.0241626	0.0241626	0.0241626	0.0241626	0.0241626	0.0241626	0.0241626	0.0241626	0.0241626	0.0241626	0.0241626	0.0241626	0.0241626	0.0241626	0.0241626	0.0241626	0.0241626	0.0241626	0.0241626	0.0241626	0.0241626	0.0241626	0.0241626
5.33333	0.00483145	0.0106821	0.00899367	0.00899367	0.00899367	0.00899367	0.00899367	0.00899367	0.00899367	0.0386393	0.0165433	0.00712602	0.0161934	0.0266484	0.00903225	0.00903225	0.00903225	0.00903225	0.00903225	0.00903225	0.00903225	0.00903225	0.00903225	0.00903225	0.00903225	0.00903225	0.0177556	0.0177556	0.0177556	0.0177556	0.0177556	0.0177556	0.0177556	0.0177556	0.0177556	0.0177556	0.0177556	0.0177556	0.0177556	0.0177556	0.0177556	0.0177556	0.0177556	0.0177556	0.0177556	0.0177556	0.0177556	0.0177556	0.0177556
5.66667	0.00346204	0.00804547	0.00667567	0.00667567	0.00667567	0.00667567	0.00667567	0.00667567	0.00667567	0.029246	0.0122966	0.00521226	0.0119514	0.0197078	0.00659185	0.00659185	0.00659185	0.00659185	0.00659185	0.00659185	0.00659185	0.00659185	0.00659185	0.00659185	0.00659185	0.00659185	0.0130372	0.0130372	0.0130372	0.0130372	0.0130372	0.0130372	0.0130372	0.0130372	0.0130372	0.0130372	0.0130372	0.0130372	0.0130372	0.0130372	0.0130372	0.0130372	0.0130372	0.0130372	0.0130372	0.0130372	0.0130372	0.0130372	0.0130372
6	0.00248078	0.0060462	0.00494993	0.00494993	0.00494993	0.00494993	0.00494993	0.00494993	0.00494993	0.0220271	0.00912749	0.00381039	0.00881198	0.0145549	0.00480859	0.00480859	0.00480859	0.00480859	0.00480859	0.00480859	0.00480859	0.00480859	0.00480859	0.00480859	0.00480859	0.00480859	0.00956702	0.00956702	0.00956702	0.00956702	0.00956702	0.00956702	0.00956702	0.00956702	0.00956702	0.00956702	0.00956702	0.00956702	0.00956702	0.00956702	0.00956702	0.00956702	0.00956702	0.00956702	0.00956702	0.00956702	0.00956702	0.00956702	0.00956702
6.33333	0.00177763	0.00453556	0.00366711	0.00366711	0.00366711	0.00366711	0.00366711	0.00366711	0.00366711	0.0165311	0.00676783	0.00278421	0.00649209	0.0107381	0.00350632	0.00350632	0.00350632	0.00350632	0.00350632	0.00350632	0.00350632	0.00350632	0.00350632	0.00350632	0.00350632	0.00350632	0.00701725	0.00701725	0.00701725	0.00701725	0.00701725	0.00701725	0.00701725	0.00701725	0.00701725	0.00701725	0.00701725	0.00701725	0.00701725	0.00701725	0.00701725	0.00701725	0.00701725	0.00701725	0.00701725	0.00701725	0.00701725	0.00701725	0.00701725
6.66667	0.00127379	0.00339726	0.0027147	0.0027147	0.0027147	0.0027147	0.0027147	0.0027147	0.0027147	0.0123736	0.00501383	0.00203351	0.00477984	0.00791576	0.00255581	0.00255581	0.00255581	0.00255581	0.00255581	0.00255581	0.00255581	0.00255581	0.00255581	0.00255581	0.00255581	0.00255581	0.00514515	0.00514515	0.00514515	0.00514515	0.00514515	0.00514515	0.00514515	0.00514515	0.00514515	0.00514515	0.00514515	0.00514515	0.00514515	0.00514515	0.00514515	0.00514515	0.00514515	0.00514515	0.00514515	0.00514515	0.00514515	0.00514515	0.00514515
7	0.00091275	0.0025414	0.00200832	0.00200832	0.00200832	0.00200832	0.00200832	0.00200832	0.00200832	0.00924295	0.00371173	0.00148462	0.00351725	0.00583145	0.00186234	0.00186234	0.00186234	0.00186234	0.00186234	0.00186234	0.00186234	0.00186234	0.00186234	0.00186234	0.00186234	0.00186234	0.00377137	0.00377137	0.00377137	0.00377137	0.00377137	0.00377137	0.00377137	0.00377137	0.00377137	0.00377137	0.00377137	0.00377137	0.00377137	0.00377137	0.00377137	0.00377137	0.00377137	0.00377137	0.00377137	0.00377137	0.00377137	0.00377137	0.00377137
7.33333	0.000654044	0.00189906	0.00148486	0.00148486	0.00148486	0.00148486	0.00148486	0.00148486	0.00148486	0.00689342	0.00274611	0.00108348	0.00258693	0.00429368	0.00135662	0.00135662	0.00135662	0.00135662	0.00135662	0.00135662	0.00135662	0.00135662	0.00135662	0.00135662	0.00135662	0.00135662	0.00276369	0.00276369	0.00276369	0.00276369	0.00276369	0.00276369	0.00276369	0.00276369	0.00276369	0.00276369	0.00276369	0.00276369	0.00276369	0.00276369	0.00276369	0.00276369	0.00276369	0.00276369	0.00276369	0.00276369	0.00276369	0.00276369	0.00276369
7.66667	0.000468664	0.00141768	0.00109724	0.00109724	0.00109724	0.00109724	0.00109724	0.00109724	0.00109724	0.00513453	0.00203061	0.000790453	0.00190187	0.00316001	0.000987936	0.000987936	0.000987936	0.000987936	0.000987936	0.000987936	0.000987936	0.000987936	0.000987936	0.000987936	0.000987936	0.000987936	0.00202482	0.00202482	0.00202482	0.00202482	0.00202482	0.00202482	0.00202482	0.00202482	0.00202482	0.00202482	0.00202482	0.00202482	0.00202482	0.00202482	0.00202482	0.00202482	0.00202482	0.00202482	0.00202482	0.00202482	0.00202482	0.00202482	0.00202482
8	0.000335828	0.00105739	0.000810398	0.000810398	0.000810398	0.000810398	0.000810398	0.000810398	0.000810398	0.00382037	0.00150082	0.000576483	0.00139769	0.00232477	0.000719255	0.000719255	0.000719255	0.000719255	0.000719255	0.000719255	0.000719255	0.000719255	0.000719255	0.000719255	0.000719255	0.000719255	0.00148319	0.00148319	0.00148319	0.00148319	0.00148319	0.00148319	0.00148319	0.00148319	0.00148319	0.00148319	0.00148319	0.00148319	0.00148319	0.00148319	0.00148319	0.00148319	0.00148319	0.00148319	0.00148319	0.00148319	0.00148319	0.00148319	0.00148319
8.33333	0.000240642	0.000788035	0.000598261	0.000598261	0.000598261	0.000598261	0.000598261	0.000598261	0.000598261	0.00284	0.00110878	0.000420299	0.0010268	0.00170972	0.000523508	0.000523508	0.000523508	0.000523508	0.000523508	0.000523508	0.000523508	0.000523508	0.000523508	0.000523508	0.000523508	0.000523508	0.00108624	0.00108624	0.00108624	0.00108624	0.00108624	0.00108624	0.00108624	0.00108624	0.00108624	0.00108624	0.00108624	0.00108624	0.00108624	0.00108624	0.00108624	0.00108624	0.00108624	0.00108624	0.00108624	0.00108624	0.00108624	0.00108624	0.00108624
8.66667	0.000172435	0.000586862	0.000441457	0.000441457	0.000441457	0.000441457	0.000441457	0.000441457	0.000441457	0.00210956	0.000818823	0.000306338	0.000754074	0.001257	0.00038094	0.00038094	0.00038094	0.00038094	0.00038094	0.00038094	0.00038094	0.00038094	0.00038094	0.00038094	0.00038094	0.00038094	0.000795402	0.000795402	0.000795402	0.000795402	0.000795402	0.000795402	0.000795402	0.000795402	0.000795402	0.000795402	0.000795402	0.000795402	0.000795402	0.000795402	0.000795402	0.000795402	0.000795402	0.000795402	0.000795402	0.000795402	0.000795402	0.000795402	0.000795402
9	0.000123561	0.000436747	0.000325612	0.000325612	0.000325612	0.000325612	0.000325612	0.000325612	0.000325612	0.00156591	0.00060447	0.000223211	0.000553614	0.000923897	0.000277132	0.000277132	0.000277132	0.000277132	0.000277132	0.000277132	0.000277132	0.000277132	0.000277132	0.000277132	0.000277132	0.000277132	0.00058234	0.00058234	0.00058234	0.00058234	0.00058234	0.00058234	0.00058234	0.00058234	0.00058234	0.00058234	0.00058234	0.00058234	0.00058234	0.00058234	0.00058234	0.00058234	0.00058234	0.00058234	0.00058234	0.00058234	0.00058234	0.00058234	0.00058234
9.33333	8.85393e-05	0.000324822	0.000240068	0.000240068	0.000240068	0.000240068	0.000240068	0.000240068	0.000240068	0.00116164	0.000446075	0.000162596	0.000406321	0.00067889	0.000201565	0.000201565	0.000201565	0.000201565	0.000201565	0.000201565	0.000201565	0.000201565	0.000201565	0.000201565	0.000201565	0.000201565	0.000426284	0.000426284	0.000426284	0.000426284	0.000426284	0.000426284	0.000426284	0.000426284	0.000426284	0.000426284	0.000426284	0.000426284	0.000426284	0.000426284	0.000426284	0.000426284	0.000426284	0.000426284	0.000426284	0.000426284	0.000426284	0.000426284	0.000426284
9.66667	6.3444e-05	0.000241434	0.000176929	0.000176929	0.000176929	0.000176929	0.000176929	0.000176929	0.000176929	0.000861257	0.000329078	0.00011841	0.000298131	0.000498733	0.000146572	0.000146572	0.000146572	0.000146572	0.000146572	0.000146572	0.000146572	0.000146572	0.000146572	0.000146572	0.000146572	0.000146572	0.000312002	0.000312002	0.000312002	0.000312002	0.000312002	0.000312002	0.000312002	0.000312002	0.000312002	0.000312002	0.000312002	0.000312002	0.000312002	0.000312002	0.000312002	0.000312002	0.000312002	0.000312002	0.000312002	0.000312002	0.000312002	0.000312002	0.000312002
10	4.54617e-05	0.000179351	0.000130346	0.000130346	0.000130346	0.000130346	0.000130346	0.000130346	0.000130346	0.000638215	0.00024269	8.62093e-05	0.000218688	0.000366299	0.000106559	0.000106559	0.000106559	0.000106559	0.000106559	0.000106559	0.000106559	0.000106559	0.000106559	0.000106559	0.000106559	0.000106559	0.000228324	0.000228324	0.000228324	0.000228324	0.000228324	0.000228324	0.000228324	0.000228324	0.000228324	0.000228324	0.000228324	0.000228324	0.000228324	0.000228324	0.000228324	0.000228324	0.000228324	0.000228324	0.000228324	0.000228324	0.000228324	0.000228324	0.000228324
10.3333	3.25762e-05	0.00013316	9.59918e-05	9.59918e-05	9.59918e-05	9.59918e-05	9.59918e-05	9.59918e-05	9.59918e-05	0.000472705	0.000178925	6.27495e-05	0.000160371	0.000268972	7.74533e-05	7.74533e-05	7.74533e-05	7.74533e-05	7.74533e-05	7.74533e-05	7.74533e-05	7.74533e-05	7.74533e-05	7.74533e-05	7.74533e-05	7.74533e-05	0.000167064	0.000167064	0.000167064	0.000167064	0.000167064	0.000167064	0.000167064	0.000167064	0.000167064	0.000167064	0.000167064	0.000167064	0.000167064	0.000167064	0.000167064	0.000167064	0.000167064	0.000167064	0.000167064	0.000167064	0.000167064	0.000167064	0.000167064
10.6667	2.33429e-05	9.88145e-05	7.06669e-05	7.06669e-05	7.06669e-05	7.06669e-05	7.06669e-05	7.06669e-05	7.06669e-05	0.000349959	0.000131876	4.56627e-05	0.000117574	0.000197462	5.62862e-05	5.62862e-05	5.62862e-05	5.62862e-05	5.62862e-05	5.62862e-05	5.62862e-05	5.62862e-05	5.62862e-05	5.62862e-05	5.62862e-05	5.62862e-05	0.000122223	0.000122223	0.000122223	0.000122223	0.000122223	0.000122223	0.000122223	0.000122223	0.000122223	0.000122223	0.000122223	0.000122223	0.000122223	0.000122223	0.000122223	0.000122223	0.000122223	0.000122223	0.000122223	0.000122223	0.000122223	0.000122223	0.000122223
11	1.67267e-05	7.32911e-05	5.20052e-05	5.20052e-05	5.20052e-05	5.20052e-05	5.20052e-05	5.20052e-05	5.20052e-05	0.000258974	9.71706e-05	3.32209e-05	8.61765e-05	0.000144935	4.08959e-05	4.08959e-05	4.08959e-05	4.08959e-05	4.08959e-05	4.08959e-05	4.08959e-05	4.08959e-05	4.08959e-05	4.08959e-05	4.08959e-05	4.08959e-05	8.94043e-05	8.94043e-05	8.94043e-05	8.94043e-05	8.94043e-05	8.94043e-05	8.94043e-05	8.94043e-05	8.94043e-05	8.94043e-05	8.94043e-05	8.94043e-05	8.94043e-05	8.94043e-05	8.94043e-05	8.94043e-05	8.94043e-05	8.94043e-05	8.94043e-05	8.94043e-05	8.94043e-05	8.94043e-05	8.94043e-05
11.3333	1.19857e-05	5.43346e-05	3.82587e-05	3.82587e-05	3.82587e-05	3.82587e-05	3.82587e-05	3.82587e-05	3.82587e-05	0.000191566	7.15788e-05	2.41636e-05	6.31477e-05	0.000106359	2.97081e-05	2.97081e-05	2.97081e-05	2.97081e-05	2.97081e-05	2.97081e-05	2.97081e-05	2.97081e-05	2.97081e-05	2.97081e-05	2.97081e-05	2.97081e-05	6.53889e-05	6.53889e-05	6.53889e-05	6.53889e-05	6.53889e-05	6.53889e-05	6.53889e-05	6.53889e-05	6.53889e-05	6.53889e-05	6.53889e-05	6.53889e-05	6.53889e-05	6.53889e-05	6.53889e-05	6.53889e-05	6.53889e-05	6.53889e-05	6.53889e-05	6.53889e-05	6.53889e-05	6.53889e-05	6.53889e-05
11.6667	8.58855e-06	4.02627e-05	2.81366e-05	2.81366e-05	2.81366e-05	2.81366e-05	2.81366e-05	2.81366e-05	2.81366e-05	0.000141649	5.27129e-05	1.75718e-05	4.62618e-05	7.80347e-05	2.15769e-05	2.15769e-05	2.15769e-05	2.15769e-05	2.15769e-05	2.15769e-05	2.15769e-05	2.15769e-05	2.15769e-05	2.15769e-05	2.15769e-05	2.15769e-05	4.78177e-05	4.78177e-05	4.78177e-05	4.78177e-05	4.78177e-05	4.78177e-05	4.78177e-05	4.78177e-05	4.78177e-05	4.78177e-05	4.78177e-05	4.78177e-05	4.78177e-05	4.78177e-05	4.78177e-05	4.78177e-05	4.78177e-05	4.78177e-05	4.78177e-05	4.78177e-05	4.78177e-05	4.78177e-05	4.78177e-05
12	6.15425e-06	2.98222e-05	2.06858e-05	2.06858e-05	2.06858e-05	2.06858e-05	2.06858e-05	2.06858e-05	2.06858e-05	0.000104699	3.88093e-05	1.27755e-05	3.38832e-05	5.72427e-05	1.56684e-05	1.56684e-05	1.56684e-05	1.56684e-05	1.56684e-05	1.56684e-05	1.56684e-05	1.56684e-05	1.56684e-05	1.56684e-05	1.56684e-05	1.56684e-05	3.49633e-05	3.49633e-05	3.49633e-05	3.49633e-05	3.49633e-05	3.49633e-05	3.49633e-05	3.49633e-05	3.49633e-05	3.49633e-05	3.49633e-05	3.49633e-05	3.49633e-05	3.49633e-05	3.49633e-05	3.49633e-05	3.49633e-05	3.49633e-05	3.49633e-05	3.49633e-05	3.49633e-05	3.49633e-05	3.49633e-05
12.3333	4.40991e-06	2.20797e-05	1.52032e-05	1.52032e-05	1.52032e-05	1.52032e-05	1.52032e-05	1.52032e-05	1.52032e-05	7.73609e-05	2.85656e-05	9.28643e-06	2.4811e-05	4.19828e-05	1.13759e-05	1.13759e-05	1.13759e-05	1.13759e-05	1.13759e-05	1.13759e-05	1.13759e-05	1.13759e-05	1.13759e-05	1.13759e-05	1.13759e-05	1.13759e-05	2.55608e-05	2.55608e-05	2.55608e-05	2.55608e-05	2.55608e-05	2.55608e-05	2.55608e-05	2.55608e-05	2.55608e-05	2.55608e-05	2.55608e-05	2.55608e-05	2.55608e-05	2.55608e-05	2.55608e-05	2.55608e-05	2.55608e-05	2.55608e-05	2.55608e-05	2.55608e-05	2.55608e-05	2.55608e-05	2.55608e-05
12.6667	3.15998e-06	1.63406e-05	1.11703e-05	1.11703e-05	1.11703e-05	1.11703e-05	1.11703e-05	1.11703e-05	1.11703e-05	5.71412e-05	2.10204e-05	6.74889e-06	1.81639e-05	3.07854e-05	8.25795e-06	8.25795e-06	8.25795e-06	8.25795e-06	8.25795e-06	8.25795e-06	8.25795e-06	8.25795e-06	8.25795e-06	8.25795e-06	8.25795e-06	8.25795e-06	1.86843e-05	1.86843e-05	1.86843e-05	1.86843e-05	1.86843e-05	1.86843e-05	1.86843e-05	1.86843e-05	1.86843e-05	1.86843e-05	1.86843e-05	1.86843e-05	1.86843e-05	1.86843e-05	1.86843e-05	1.86843e-05	1.86843e-05	1.86843e-05	1.86843e-05	1.86843e-05	1.86843e-05	1.86843e-05	1.86843e-05
13	2.26433e-06	1.20885e-05	8.20478e-06	8.20478e-06	8.20478e-06	8.20478e-06	8.20478e-06	8.20478e-06	8.20478e-06	4.21924e-05	1.54644e-05	4.90377e-06	1.32946e-05	2.25704e-05	5.99358e-06	5.99358e-06	5.99358e-06	5.99358e-06	5.99358e-06	5.99358e-06	5.99358e-06	5.99358e-06	5.99358e-06	5.99358e-06	5.99358e-06	5.99358e-06	1.36559e-05	1.36559e-05	1.36559e-05	1.36559e-05	1.36559e-05	1.36559e-05	1.36559e-05	1.36559e-05	1.36559e-05	1.36559e-05	1.36559e-05	1.36559e-05	1.36559e-05	1.36559e-05	1.36559e-05	1.36559e-05	1.36559e-05	1.36559e-05	1.36559e-05	1.36559e-05	1.36559e-05	1.36559e-05	1.36559e-05
13.3333	1.62254e-06	8.93951e-06	6.02478e-06	6.02478e-06	6.02478e-06	6.02478e-06	6.02478e-06	6.02478e-06	6.02478e-06	3.11444e-05	1.13743e-05	3.56242e-06	9.72855e-06	1.65447e-05	4.34941e-06	4.34941e-06	4.34941e-06	4.34941e-06	4.34941e-06	4.34941e-06	4.34941e-06	4.34941e-06	4.34941e-06	4.34941e-06	4.34941e-06	4.34941e-06	9.97935e-06	9.97935e-06	9.97935e-06	9.97935e-06	9.97935e-06	9.97935e-06	9.97935e-06	9.97935e-06	9.97935e-06	9.97935e-06	9.97935e-06	9.97935e-06	9.97935e-06	9.97935e-06	9.97935e-06	9.97935e-06	9.97935e-06	9.97935e-06	9.97935e-06	9.97935e-06	9.97935e-06	9.97935e-06	9.97935e-06
13.6667	1.16265e-06	6.60835e-06	4.42273e-06	4.42273e-06	4.42273e-06	4.42273e-06	4.42273e-06	4.42273e-06	4.42273e-06	2.29823e-05	8.36392e-06	2.5875e-06	7.11752e-06	1.21256e-05	3.15577e-06	3.15577e-06	3.15577e-06	3.15577e-06	3.15577e-06	3.15577e-06	3.15577e-06	3.15577e-06	3.15577e-06	3.15577e-06	3.15577e-06	3.15577e-06	7.29164e-06	7.29164e-06	7.29164e-06	7.29164e-06	7.29164e-06	7.29164e-06	7.29164e-06	7.29164e-06	7.29164e-06	7.29164e-06	7.29164e-06	7.29164e-06	7.29164e-06	7.29164e-06	7.29164e-06	7.29164e-06	7.29164e-06	7.29164e-06	7.29164e-06	7.29164e-06	7.29164e-06	7.29164e-06	7.29164e-06
14	8.33113e-07	4.88334e-06	3.24578e-06	3.24578e-06	3.24578e-06	3.24578e-06	3.24578e-06	3.24578e-06	3.24578e-06	1.69542e-05	6.14889e-06	1.87904e-06	5.20617e-06	8.88534e-06	2.28936e-06	2.28936e-06	2.28936e-06	2.28936e-06	2.28936e-06	2.28936e-06	2.28936e-06	2.28936e-06	2.28936e-06	2.28936e-06	2.28936e-06	2.28936e-06	5.32707e-06	5.32707e-06	5.32707e-06	5.32707e-06	5.32707e-06	5.32707e-06	5.32707e-06	5.32707e-06	5.32707e-06	5.32707e-06	5.32707e-06	5.32707e-06	5.32707e-06	5.32707e-06	5.32707e-06	5.32707e-06	5.32707e-06	5.32707e-06	5.32707e-06	5.32707e-06	5.32707e-06	5.32707e-06	5.32707e-06
14.3333	5.96979e-07	3.60737e-06	2.38138e-06	2.38138e-06	2.38138e-06	2.38138e-06	2.38138e-06	2.38138e-06	2.38138e-06	1.25036e-05	4.51945e-06	1.36432e-06	3.80732e-06	6.50989e-06	1.66057e-06	1.66057e-06	1.66057e-06	1.66057e-06	1.66057e-06	1.66057e-06	1.66057e-06	1.66057e-06	1.66057e-06	1.66057e-06	1.66057e-06	1.66057e-06	3.89128e-06	3.89128e-06	3.89128e-06	3.89128e-06	3.89128e-06	3.89128e-06	3.89128e-06	3.89128e-06	3.89128e-06	3.89128e-06	3.89128e-06	3.89128e-06	3.89128e-06	3.89128e-06	3.89128e-06	3.89128e-06	3.89128e-06	3.89128e-06	3.89128e-06	3.89128e-06	3.89128e-06	3.89128e-06	3.89128e-06
14.6667	4.27773e-07	2.6639e-06	1.74672e-06	1.74672e-06	1.74672e-06	1.74672e-06	1.74672e-06	1.74672e-06	1.74672e-06	9.21876e-06	3.32108e-06	9.90422e-07	2.78378e-06	4.76873e-06	1.20431e-06	1.20431e-06	1.20431e-06	1.20431e-06	1.20431e-06	1.20431e-06	1.20431e-06	1.20431e-06	1.20431e-06	1.20431e-06	1.20431e-06	1.20431e-06	2.84209e-06	2.84209e-06	2.84209e-06	2.84209e-06	2.84209e-06	2.84209e-06	2.84209e-06	2.84209e-06	2.84209e-06	2.84209e-06	2.84209e-06	2.84209e-06	2.84209e-06	2.84209e-06	2.84209e-06	2.84209e-06	2.84209e-06	2.84209e-06	2.84209e-06	2.84209e-06	2.84209e-06	2.84209e-06	2.84209e-06
15	3.06527e-07	1.96654e-06	1.28086e-06	1.28086e-06	1.28086e-06	1.28086e-06	1.28086e-06	1.28086e-06	1.28086e-06	6.79505e-06	2.43994e-06	7.18874e-07	2.03499e-06	3.49271e-06	8.73284e-07	8.73284e-07	8.73284e-07	8.73284e-07	8.73284e-07	8.73284e-07	8.73284e-07	8.73284e-07	8.73284e-07	8.73284e-07	8.73284e-07	8.73284e-07	2.07551e-06	2.07551e-06	2.07551e-06	2.07551e-06	2.07551e-06	2.07551e-06	2.07551e-06	2.07551e-06	2.07551e-06	2.07551e-06	2.07551e-06	2.07551e-06	2.07551e-06	2.07551e-06	2.07551e-06	2.07551e-06	2.07551e-06	2.07551e-06	2.07551e-06	2.07551e-06	2.07551e-06	2.07551e-06	2.07551e-06
15.3333	2.19646e-07	1.45128e-06	9.39013e-07	9.39013e-07	9.39013e-07	9.39013e-07	9.39013e-07	9.39013e-07	9.39013e-07	5.00724e-06	1.7922e-06	5.21692e-07	1.48733e-06	2.55773e-06	6.33158e-07	6.33158e-07	6.33158e-07	6.33158e-07	6.33158e-07	6.33158e-07	6.33158e-07	6.33158e-07	6.33158e-07	6.33158e-07	6.33158e-07	6.33158e-07	1.5155e-06	1.5155e-06	1.5155e-06	1.5155e-06	1.5155e-06	1.5155e-06	1.5155e-06	1.5155e-06	1.5155e-06	1.5155e-06	1.5155e-06	1.5155e-06	1.5155e-06	1.5155e-06	1.5155e-06	1.5155e-06	1.5155e-06	1.5155e-06	1.5155e-06	1.5155e-06	1.5155e-06	1.5155e-06	1.5155e-06
15.6667	1.5739e-07	1.07069e-06	6.88228e-07	6.88228e-07	6.88228e-07	6.88228e-07	6.88228e-07	6.88228e-07	6.88228e-07	3.68888e-06	1.31614e-06	3.78536e-07	1.08686e-06	1.87275e-06	4.58997e-07	4.58997e-07	4.58997e-07	4.58997e-07	4.58997e-07	4.58997e-07	4.58997e-07	4.58997e-07	4.58997e-07	4.58997e-07	4.58997e-07	4.58997e-07	1.10644e-06	1.10644e-06	1.10644e-06	1.10644e-06	1.10644e-06	1.10644e-06	1.10644e-06	1.10644e-06	1.10644e-06	1.10644e-06	1.10644e-06	1.10644e-06	1.10644e-06	1.10644e-06	1.10644e-06	1.10644e-06	1.10644e-06	1.10644e-06	1.10644e-06	1.10644e-06	1.10644e-06	1.10644e-06	1.10644e-06
16	1.1278e-07	7.89671e-07	5.04297e-07	5.04297e-07	5.04297e-07	5.04297e-07	5.04297e-07	5.04297e-07	5.04297e-07	2.71695e-06	9.66341e-07	2.7462e-07	7.94062e-07	1.37101e-06	3.32698e-07	3.32698e-07	3.32698e-07	3.32698e-07	3.32698e-07	3.32698e-07	3.32698e-07	3.32698e-07	3.32698e-07	3.32698e-07	3.32698e-07	3.32698e-07	8.07682e-07	8.07682e-07	8.07682e-07	8.07682e-07	8.07682e-07	8.07682e-07	8.07682e-07	8.07682e-07	8.07682e-07	8.07682e-07	8.07682e-07	8.07682e-07	8.07682e-07	8.07682e-07	8.07682e-07	8.07682e-07	8.07682e-07	8.07682e-07	8.07682e-07	8.07682e-07	8.07682e-07	8.07682e-07	8.07682e-07
16.3333	8.08142e-08	5.8224e-07	3.69433e-07	3.69433e-07	3.69433e-07	3.69433e-07	3.69433e-07	3.69433e-07	3.69433e-07	2.00063e-06	7.09367e-07	1.99201e-07	5.8004e-07	1.00354e-06	2.4112e-07	2.4112e-07	2.4112e-07	2.4112e-07	2.4112e-07	2.4112e-07	2.4112e-07	2.4112e-07	2.4112e-07	2.4112e-07	2.4112e-07	2.4112e-07	5.89519e-07	5.89519e-07	5.89519e-07	5.89519e-07	5.89519e-07	5.89519e-07	5.89519e-07	5.89519e-07	5.89519e-07	5.89519e-07	5.89519e-07	5.89519e-07	5.89519e-07	5.89519e-07	5.89519e-07	5.89519e-07	5.89519e-07	5.89519e-07	5.89519e-07	5.89519e-07	5.89519e-07	5.89519e-07	5.89519e-07
16.6667	5.79086e-08	4.29174e-07	2.70572e-07	2.70572e-07	2.70572e-07	2.70572e-07	2.70572e-07	2.70572e-07	2.70572e-07	1.47282e-06	5.20627e-07	1.44473e-07	4.23627e-07	7.34456e-07	1.74727e-07	1.74727e-07	1.74727e-07	1.74727e-07	1.74727e-07	1.74727e-07	1.74727e-07	1.74727e-07	1.74727e-07	1.74727e-07	1.74727e-07	1.74727e-07	4.30228e-07	4.30228e-07	4.30228e-07	4.30228e-07	4.30228e-07	4.30228e-07	4.30228e-07	4.30228e-07	4.30228e-07	4.30228e-07	4.30228e-07	4.30228e-07	4.30228e-07	4.30228e-07	4.30228e-07	4.30228e-07	4.30228e-07	4.30228e-07	4.30228e-07	4.30228e-07	4.30228e-07	4.30228e-07	4.30228e-07
17	4.14952e-08	3.16259e-07	1.98121e-07	1.98121e-07	1.98121e-07	1.98121e-07	1.98121e-07	1.98121e-07	1.98121e-07	1.08401e-06	3.8203e-07	1.04766e-07	3.09338e-07	5.37445e-07	1.266e-07	1.266e-07	1.266e-07	1.266e-07	1.266e-07	1.266e-07	1.266e-07	1.266e-07	1.266e-07	1.266e-07	1.266e-07	1.266e-07	3.13938e-07	3.13938e-07	3.13938e-07	3.13938e-07	3.13938e-07	3.13938e-07	3.13938e-07	3.13938e-07	3.13938e-07	3.13938e-07	3.13938e-07	3.13938e-07	3.13938e-07	3.13938e-07	3.13938e-07	3.13938e-07	3.13938e-07	3.13938e-07	3.13938e-07	3.13938e-07	3.13938e-07	3.13938e-07	3.13938e-07
17.3333	2.97339e-08	2.32989e-07	1.45038e-07	1.45038e-07	1.45038e-07	1.45038e-07	1.45038e-07	1.45038e-07	1.45038e-07	7.97663e-07	2.80276e-07	7.59615e-08	2.25843e-07	3.93225e-07	9.17183e-08	9.17183e-08	9.17183e-08	9.17183e-08	9.17183e-08	9.17183e-08	9.17183e-08	9.17183e-08	9.17183e-08	9.17183e-08	9.17183e-08	9.17183e-08	2.29051e-07	2.29051e-07	2.29051e-07	2.29051e-07	2.29051e-07	2.29051e-07	2.29051e-07	2.29051e-07	2.29051e-07	2.29051e-07	2.29051e-07	2.29051e-07	2.29051e-07	2.29051e-07	2.29051e-07	2.29051e-07	2.29051e-07	2.29051e-07	2.29051e-07	2.29051e-07	2.29051e-07	2.29051e-07	2.29051e-07
17.6667	2.13063e-08	1.71598e-07	1.06154e-07	1.06154e-07	1.06154e-07	1.06154e-07	1.06154e-07	1.06154e-07	1.06154e-07	5.86831e-07	2.05586e-07	5.50689e-08	1.64857e-07	2.87665e-07	6.64393e-08	6.64393e-08	6.64393e-08	6.64393e-08	6.64393e-08	6.64393e-08	6.64393e-08	6.64393e-08	6.64393e-08	6.64393e-08	6.64393e-08	6.64393e-08	1.67096e-07	1.67096e-07	1.67096e-07	1.67096e-07	1.67096e-07	1.67096e-07	1.67096e-07	1.67096e-07	1.67096e-07	1.67096e-07	1.67096e-07	1.67096e-07	1.67096e-07	1.67096e-07	1.67096e-07	1.67096e-07	1.67096e-07	1.67096e-07	1.67096e-07	1.67096e-07	1.67096e-07	1.67096e-07	1.67096e-07
18	1.52673e-08	1.26351e-07	7.76775e-08	7.76775e-08	7.76775e-08	7.76775e-08	7.76775e-08	7.76775e-08	7.76775e-08	4.31633e-07	1.50772e-07	3.99173e-08	1.2032e-07	2.10413e-07	4.8122e-08	4.8122e-08	4.8122e-08	4.8122e-08	4.8122e-08	4.8122e-08	4.8122e-08	4.8122e-08	4.8122e-08	4.8122e-08	4.8122e-08	4.8122e-08	1.21884e-07	1.21884e-07	1.21884e-07	1.21884e-07	1.21884e-07	1.21884e-07	1.21884e-07	1.21884e-07	1.21884e-07	1.21884e-07	1.21884e-07	1.21884e-07	1.21884e-07	1.21884e-07	1.21884e-07	1.21884e-07	1.21884e-07	1.21884e-07	1.21884e-07	1.21884e-07	1.21884e-07	1.21884e-07	1.21884e-07
18.3333	1.094e-08	9.30107e-08	5.6828e-08	5.6828e-08	5.6828e-08	5.6828e-08	5.6828e-08	5.6828e-08	5.6828e-08	3.17415e-07	1.10553e-07	2.89307e-08	8.77999e-08	1.53887e-07	3.48508e-08	3.48508e-08	3.48508e-08	3.48508e-08	3.48508e-08	3.48508e-08	3.48508e-08	3.48508e-08	3.48508e-08	3.48508e-08	3.48508e-08	3.48508e-08	8.88938e-08	8.88938e-08	8.88938e-08	8.88938e-08	8.88938e-08	8.88938e-08	8.88938e-08	8.88938e-08	8.88938e-08	8.88938e-08	8.88938e-08	8.88938e-08	8.88938e-08	8.88938e-08	8.88938e-08	8.88938e-08	8.88938e-08	8.88938e-08	8.88938e-08	8.88938e-08	8.88938e-08	8.88938e-08	8.88938e-08
18.6667	7.8392e-09	6.84512e-08	4.15662e-08	4.15662e-08	4.15662e-08	4.15662e-08	4.15662e-08	4.15662e-08	4.15662e-08	2.33375e-07	8.10477e-08	2.09653e-08	6.40592e-08	1.12531e-07	2.52368e-08	2.52368e-08	2.52368e-08	2.52368e-08	2.52368e-08	2.52368e-08	2.52368e-08	2.52368e-08	2.52368e-08	2.52368e-08	2.52368e-08	2.52368e-08	6.48251e-08	6.48251e-08	6.48251e-08	6.48251e-08	6.48251e-08	6.48251e-08	6.48251e-08	6.48251e-08	6.48251e-08	6.48251e-08	6.48251e-08	6.48251e-08	6.48251e-08	6.48251e-08	6.48251e-08	6.48251e-08	6.48251e-08	6.48251e-08	6.48251e-08	6.48251e-08	6.48251e-08	6.48251e-08	6.48251e-08
19	5.61729e-09	5.03644e-08	3.03968e-08	3.03968e-08	3.03968e-08	3.03968e-08	3.03968e-08	3.03968e-08	3.03968e-08	1.71552e-07	5.94069e-08	1.5191e-08	4.67305e-08	8.22778e-08	1.82729e-08	1.82729e-08	1.82729e-08	1.82729e-08	1.82729e-08	1.82729e-08	1.82729e-08	1.82729e-08	1.82729e-08	1.82729e-08	1.82729e-08	1.82729e-08	4.72674e-08	4.72674e-08	4.72674e-08	4.72674e-08	4.72674e-08	4.72674e-08	4.72674e-08	4.72674e-08	4.72674e-08	4.72674e-08	4.72674e-08	4.72674e-08	4.72674e-08	4.72674e-08	4.72674e-08	4.72674e-08	4.72674e-08	4.72674e-08	4.72674e-08	4.72674e-08	4.72674e-08	4.72674e-08	4.72674e-08
19.3333	4.02515e-09	3.70479e-08	2.22244e-08	2.22244e-08	2.22244e-08	2.22244e-08	2.22244e-08	2.22244e-08	2.22244e-08	1.26082e-07	4.35369e-08	1.10058e-08	3.40841e-08	6.01505e-08	1.32292e-08	1.32292e-08	1.32292e-08	1.32292e-08	1.32292e-08	1.32292e-08	1.32292e-08	1.32292e-08	1.32292e-08	1.32292e-08	1.32292e-08	1.32292e-08	3.44609e-08	3.44609e-08	3.44609e-08	3.44609e-08	3.44609e-08	3.44609e-08	3.44609e-08	3.44609e-08	3.44609e-08	3.44609e-08	3.44609e-08	3.44609e-08	3.44609e-08	3.44609e-08	3.44609e-08	3.44609e-08	3.44609e-08	3.44609e-08	3.44609e-08	3.44609e-08	3.44609e-08	3.44609e-08	3.44609e-08
19.6667	2.88427e-09	2.7246e-08	1.6246e-08	1.6246e-08	1.6246e-08	1.6246e-08	1.6246e-08	1.6246e-08	1.6246e-08	9.26472e-08	3.19011e-08	7.97268e-09	2.48563e-08	4.39683e-08	9.57666e-09	9.57666e-09	9.57666e-09	9.57666e-09	9.57666e-09	9.57666e-09	9.57666e-09	9.57666e-09	9.57666e-09	9.57666e-09	9.57666e-09	9.57666e-09	2.51212e-08	2.51212e-08	2.51212e-08	2.51212e-08	2.51212e-08	2.51212e-08	2.51212e-08	2.51212e-08	2.51212e-08	2.51212e-08	2.51212e-08	2.51212e-08	2.51212e-08	2.51212e-08	2.51212e-08	2.51212e-08	2.51212e-08	2.51212e-08	2.51212e-08	2.51212e-08	2.51212e-08	2.51212e-08	2.51212e-08
20	2.06677e-09	2.00329e-08	1.18735e-08	1.18735e-08	1.18735e-08	1.18735e-08	1.18735e-08	1.18735e-08	1.18735e-08	6.80662e-08	2.33712e-08	5.77479e-09	1.81241e-08	3.21355e-08	6.93187e-09	6.93187e-09	6.93187e-09	6.93187e-09	6.93187e-09	6.93187e-09	6.93187e-09	6.93187e-09	6.93187e-09	6.93187e-09	6.93187e-09	6.93187e-09	1.83106e-08	1.83106e-08	1.83106e-08	1.83106e-08	1.83106e-08	1.83106e-08	1.83106e-08	1.83106e-08	1.83106e-08	1.83106e-08	1.83106e-08	1.83106e-08	1.83106e-08	1.83106e-08	1.83106e-08	1.83106e-08	1.83106e-08	1.83106e-08	1.83106e-08	1.83106e-08	1.83106e-08	1.83106e-08	1.83106e-08
20.3333	1.48097e-09	1.47261e-08	8.67621e-09	8.67621e-09	8.67621e-09	8.67621e-09	8.67621e-09	8.67621e-09	8.67621e-09	4.9998e-08	1.71193e-08	4.18232e-09	1.32133e-08	2.34843e-08	5.01699e-09	5.01699e-09	5.01699e-09	5.01699e-09	5.01699e-09	5.01699e-09	5.01699e-09	5.01699e-09	5.01699e-09	5.01699e-09	5.01699e-09	5.01699e-09	1.33448e-08	1.33448e-08	1.33448e-08	1.33448e-08	1.33448e-08	1.33448e-08	1.33448e-08	1.33448e-08	1.33448e-08	1.33448e-08	1.33448e-08	1.33448e-08	1.33448e-08	1.33448e-08	1.33448e-08	1.33448e-08	1.33448e-08	1.33448e-08	1.33448e-08	1.33448e-08	1.33448e-08	1.33448e-08	1.33448e-08
20.6667	1.06121e-09	1.08228e-08	6.33869e-09	6.33869e-09	6.33869e-09	6.33869e-09	6.33869e-09	6.33869e-09	6.33869e-09	3.67197e-08	1.25378e-08	3.02866e-09	9.63176e-09	1.71599e-08	3.63072e-09	3.63072e-09	3.63072e-09	3.63072e-09	3.63072e-09	3.63072e-09	3.63072e-09	3.63072e-09	3.63072e-09	3.63072e-09	3.63072e-09	3.63072e-09	9.72457e-09	9.72457e-09	9.72457e-09	9.72457e-09	9.72457e-09	9.72457e-09	9.72457e-09	9.72457e-09	9.72457e-09	9.72457e-09	9.72457e-09	9.72457e-09	9.72457e-09	9.72457e-09	9.72457e-09	9.72457e-09	9.72457e-09	9.72457e-09	9.72457e-09	9.72457e-09	9.72457e-09	9.72457e-09	9.72457e-09
21	7.60424e-10	7.95238e-09	4.6301e-09	4.6301e-09	4.6301e-09	4.6301e-09	4.6301e-09	4.6301e-09	4.6301e-09	2.69632e-08	9.1809e-09	2.19298e-09	7.01999e-09	1.25372e-08	2.62724e-09	2.62724e-09	2.62724e-09	2.62724e-09	2.62724e-09	2.62724e-09	2.62724e-09	2.62724e-09	2.62724e-09	2.62724e-09	2.62724e-09	2.62724e-09	7.08564e-09	7.08564e-09	7.08564e-09	7.08564e-09	7.08564e-09	7.08564e-09	7.08564e-09	7.08564e-09	7.08564e-09	7.08564e-09	7.08564e-09	7.08564e-09	7.08564e-09	7.08564e-09	7.08564e-09	7.08564e-09	7.08564e-09	7.08564e-09	7.08564e-09	7.08564e-09	7.08564e-09	7.08564e-09	7.08564e-09
21.3333	5.44892e-10	5.84204e-09	3.38146e-09	3.38146e-09	3.38146e-09	3.38146e-09	3.38146e-09	3.38146e-09	3.38146e-09	1.97957e-08	6.72176e-09	1.58772e-09	5.11571e-09	9.15873e-09	1.90093e-09	1.90093e-09	1.90093e-09	1.90093e-09	1.90093e-09	1.90093e-09	1.90093e-09	1.90093e-09	1.90093e-09	1.90093e-09	1.90093e-09	1.90093e-09	5.16224e-09	5.16224e-09	5.16224e-09	5.16224e-09	5.16224e-09	5.16224e-09	5.16224e-09	5.16224e-09	5.16224e-09	5.16224e-09	5.16224e-09	5.16224e-09	5.16224e-09	5.16224e-09	5.16224e-09	5.16224e-09	5.16224e-09	5.16224e-09	5.16224e-09	5.16224e-09	5.16224e-09	5.16224e-09	5.16224e-09
[truncated: 97 more columns]

[truncated: 4 more sheets: SQUAD AT5G56840, SQUAD AT2G36270, SQUAD AT3G09600, SQUAD AT2G46590]
