# Supplementary material for: Network Biology Analyses and Dynamic Modeling of Gene Regulatory Networks under Drought Stress Reveal Major Transcriptional Regulators in Arabidopsis
Source: Int J Mol Sci. 2023 Apr 16;24(8):7349. doi: 10.3390/ijms24087349 (PMC10139068; doi:10.3390/ijms24087349)
Supplement: Supplementary file 1 [file ijms-24-07349-s001.zip › Supplementary table S3.xlsx]

## Sheet: Arabidopsis TFs and targets
NO.	Locus ID	Other names	Gene Model Type	categories	Gene Description
1	AT4G14770	TCX2	protein_coding	Drought-related Transcription Factor (TF)	Regulates fate transition and cell Divisions in the stomatal lineage.
2	AT4G15790		protein_coding	TF (AT4G14770) target	uveal autoantigen with coiled-coil/ankyrin;(source:Araport11)
3	AT4G23820	PGF13	protein_coding	TF (AT4G14770) target	Pectin lyase-like superfamily protein;(source:Araport11)
4	AT5G38420	DEG24	protein_coding	TF (AT4G14770) target	Encodes a member of the Rubisco small subunit (RBCS) multigene family. Activated by OXS2 under the treatment of salt.
5	AT4G33680	AGD2	protein_coding	TF (AT4G14770) target	Encodes an L,L-diaminopimelate aminotransferase. Involved in disease resistance against Pseudomonas syringae.
6	AT1G51140	AKS1/FBH3	protein_coding	Drought-related Transcription Factor (TF)	Encodes a basic helix-loop-helix-type transcription factor involved in photoperiodism flowering.
7	AT4G12560	CPR1	protein_coding	TF (AT1G51140) target	Encodes CPR1 (Constitutive Expresser of PR Genes 1, also known as CPR30), a F-Box protein that functions as a negative regulator of defense response and targets resistance proteins.
8	AT4G36740	HB40	protein_coding	TF (AT1G51140) target	Encodes a homeodomain leucine zipper class I (HD-Zip I) protein.
9	AT5G13330	RAP2.6L	protein_coding	TF (AT1G51140) target	encodes a member of the ERF (ethylene response factor) subfamily B-4 of ERF/AP2 transcription factor family. The protein contains one AP2 domain. There are 7 members in this subfamily.
10	AT3G02310	AGL4	protein_coding	TF (AT1G51140) target	MADS-box protein, binds K domain of AG in vivo
11	AT2G36270	ABI5	protein_coding	Drought-related Transcription Factor (TF)	Encodes a member of the basic leucine zipper transcription factor family, involved in ABA signalling during seed maturation and germination.
12	AT5G04760	DIV2	protein_coding	TF (AT2G36270) target	R-R-type MYB protein which plays negative roles in salt stress and is required for ABA signaling in Arabidopsis.
13	At4G08980	FBW2	protein_coding	TF (AT2G36270) target	Encodes an F-box gene that is a novel negative regulator of AGO1 protein levels and may play a role in ABA signalling and/or response.
14	AT2G46680	HB-7	protein_coding	TF (AT2G36270) target	encodes a putative transcription factor that contains a homeodomain closely linked to a leucine zipper motif. Transcript is detected in all tissues examined. Is transcriptionally regulated in an ABA-dependent manner and may act in a signal transduction pathway which mediates a drought response.
15	AT4G33150	LKR	protein_coding	TF (AT2G36270) target	This is a splice variant of the LKR/SDH locus. It encodes a bifunctional polypeptide lysine-ketoglutarate reductase and saccharopine dehydrogenase involved in lysine degradation.
16	AT3G09600	LCL5/RVE8	protein_coding	Drought-related Transcription Factor (TF)	Encodes a MYB-like transcription factor similar to CIRCADIAN CLOCK-ASSOCIATED1 (CCA1) and ELONGATED HYPOCOTYL (LHY). Involved in the regulation of circadian clock by modulating the pattern of histone 3 (H3) acetylation. Functions as a transcriptional activator of evening element containing clock genes. Involved in heat shock response
17	AT3G58630		protein_coding	TF (AT3G09600) target	sequence-specific DNA binding transcription factor;(source:Araport11)
18	AT3G48990	AAE3	protein_coding	TF (AT3G09600) target	Encodes an oxalyl-CoA synthetase and is required for oxalate degradation, for normal seed development, and for defense against an oxalate-producing fungal pathogen.
19	AT3G21890	BBX31	protein_coding	TF (AT3G09600) target	B-box type zinc finger family protein;(source:Araport11)
20	AT4G34890	XDH1	protein_coding	TF (AT3G09600) target	Encodes a xanthine dehydrogenase, involved in purine catabolism. Ubiquitously expressed, but the transcript level is altered during aging, senescence, salt and cold stress, ABA treatment, and dark treatment. RNAi lines that suppress both XDH1 and XDH2 produce small plants with reduced fertility and accelerated leaf senescence. Role in drought tolerance.
21	AT3G62250	UBQ5	protein_coding	Reference Gene for qPCR	Ubiquitin 5 (Reference gene)

## Sheet: qPCR primers of TFs and targets
No.	Locus ID	Primer description	Primer sequence	Figure
1	AT4G14770	Forward Primer	GGTGTGGGCTGTTCCATAAA	Fig 5 & 6
		Reverse Primer	CTCTTCTTGTTCGGCTTCCA
2	AT4G15790	Forward Primer	AGGAGCTCTCTGGGCTAAA	Fig 5 & 6
		Reverse Primer	TTCAGGCTAGCGGAAACATC
3	AT4G23820	Forward Primer	AACATTGGTCGTGGAGGATAC	Fig 5 & 6
		Reverse Primer	GGCGATCTTGATCCCATACTT
4	AT5G38420	Forward Primer	CAAGCAACGGAGGAAGAGTTAG	Fig 5 & 6
		Reverse Primer	CACTAAGGTCAGGGAGGTAAGA
5	AT4G33680	Forward Primer	GGGTCAGACTGGGCAATTTA	Fig 5 & 6
		Reverse Primer	GTGGACAAGTCGGGAAAGAA
6	AT1G51140	Forward Primer	GGCTTCGGTTTCGAGGAATAAG	Fig 5
		Reverse Primer	ATCCGGCCGGTGAACTATTA
7	AT1G51140	Forward Primer	GGCTTCGGTTTCGAGGAATAAG	Fig 6
		Reverse Primer	AGGACTTGTGGGTCGATCTAA
8	AT4G12560	Forward Primer	CATCAACACCAGAGACCAAGAA	Fig 5 & 6
		Reverse Primer	GGTTTGAAGAACGCGATGAAG
9	AT4G36740	Forward Primer	GCAGAGAGGGAAATCCAAAGA	Fig 5 & 6
		Reverse Primer	CGCCATCATCTCCGACTTTAT
10	AT5G13330	Forward Primer	GGAAGCTGCTTTAGCCTATGA	Fig 5 & 6
		Reverse Primer	GGTGCATGAGAAATGGTTGTG
11	AT3G02310	Forward Primer	GCTTGAGAACAGCTACAGAGAG	Fig 5 & 6
		Reverse Primer	AGGTCCAAGATCCTCTCCAA
12	AT2G36270	Forward Primer	CCGGTGTCTTCAGATGGATTAG	Fig 5 & 6
		Reverse Primer	TCCTCTGTCTTCTCTCCACTAC
13	AT5G04760	Forward Primer	GTCGAGTTGATGTCCCTGATTAC	Fig 5 & 6
		Reverse Primer	CGTTCACTCTCGCCATGTTTA
14	AT4G08980	Forward Primer	TGGGAGAGTTCTATGAGGATGAG	Fig 5 & 6
		Reverse Primer	CATGGAGATGGTGGCCAAATA
15	AT2G46680	Forward Primer	GGCAGTGTAGTGGAGATCAAG	Fig 5 & 6
		Reverse Primer	GGTCTAACCTCTTCCGGTTTAC
16	AT4G33150	Forward Primer	GGCAAGATTCCGAGTACCTAAT	Fig 5 & 6
		Reverse Primer	CTTCGCTCTCGATGCCATAA
17	AT3G09600	Forward Primer	GCTCAAGCCGAACAGTATCA	Fig 5 & 6
		Reverse Primer	GCCTCTCGTTTCAGGATCAA
18	AT3G58630	Forward Primer	AGAGAGTCGAGGAGAAGAAGAG	Fig 5 & 6
		Reverse Primer	CCGTGAACAGTTGCATCCTA
19	AT3G48990	Forward Primer	TAACCCAGAAGCCAACAAGG	Fig 5 & 6
		Reverse Primer	CGACCCACCAGATGCAAATA
20	AT3G21890	Forward Primer	GAAGAGAGCAGAAGAAGTGACG	Fig 5 & 6
		Reverse Primer	AGTCCGCTTCACAGAACAC
21	AT4G34890	Forward Primer	GGTGTGGCTCCTCTTTCTTT	Fig 5 & 6
		Reverse Primer	CCCAGGAGCATCTTCCTTAATC
22	AT3G62250	Forward Primer	GACGCTTCATCTCGTCC	Fig 5 & 6
		Reverse Primer	GTAAACGTAGGTGAGTCCA

## Sheet: Genotyping primers
No.	Locus ID	Other name	Mutant	Genotyping forward primer	Genotyping reverse primer
1	AT1G51140	FBH3	SALK_049022C	TTCCTCCAAAACCTCCCATAC	AAAAATGTTAACGTGGTCCCC
2	AT2G36270	ABI5	CS873827	TGGTGTTCCTCCTACCAACAC	GGTAGCGGTAATGGAGGAGAC
3	AT3G09600	LCL5	CS840385	TGCTTCTTGGAGCACTTCAAC	TCCAACTCATTGGTTGAGAGTG
4	AT2G46590	DAG2	CS113918	GCTTAAAATTGCAAAGCATCG	ATCCCCAAATGGAAACAAAAC
